# Supplementary material for: Focusing Conservation Efforts on Ecosystem Service Supply May Increase Vulnerability of Socio-Ecological Systems
Source: PLoS One. 2016 May 11;11(5):e0155019. doi: 10.1371/journal.pone.0155019 (PMC4864224; doi:10.1371/journal.pone.0155019)
Supplement: S3 File — (XLS) [file pone.0155019.s003.xls]

## Sheet: MAR CHIQUITA
ID_CELL	ES_ACG_1	ES_ACG_2	ES_FR_1	ES_FR_2	CAP	B_ACG_1	B_ACG_2	B_FR_1	B_FR_2	EXP	SUS_ACG	SUS_FR	AC	SEV_ACG	SEV_FR
10 - 21	52.6482	28.4344	41.5777	33.9725	ND	ND	ND	ND	ND	0.5	ND	ND	125	ND	ND
10 - 22	40.4648	27.2175	27.6573	33.8048	ND	ND	ND	ND	ND	0.5	ND	ND	125	ND	ND
10 - 23	41.932	26.7119	29.0737	32.7767	ND	ND	ND	ND	ND	0.5	ND	ND	125	ND	ND
10 - 24	40.2984	24.7574	29.0184	31.3872	ND	ND	ND	ND	ND	0.5	ND	ND	125	ND	ND
10 - 25	43.6331	24.5758	33.763	31.336	ND	ND	ND	ND	ND	0.5	ND	ND	125	ND	ND
10 - 26	48.6034	27.4146	38.4412	32.108	ND	ND	ND	ND	ND	0.5	ND	ND	125	ND	ND
10 - 27	51.8036	30.0855	39.8463	32.6127	ND	ND	ND	ND	ND	0.5	ND	ND	125	ND	ND
10 - 28	39.7072	28.3369	23.388	31.2147	ND	ND	ND	ND	ND	0.5	ND	ND	125	ND	ND
11 - 20	52.0477	26.0178	40.7906	32.9308	0.0659396	3.41593	1.65977	3.05629	2.01443	0.5	39.0448	3.14392	125	45.4964	79.9237
11 - 21	47.6436	26.6418	37.5134	33.3682	0.0773018	3.4631	1.98112	3.14889	2.61099	0.5	31.5027	1.65808	125	45.3886	79.2435
11 - 22	45.6914	27.4682	33.4257	33.7653	0.0923164	4.54858	2.35489	3.83253	3.03744	0.5	27.3348	-0.13584	125	45.6685	79.5224
11 - 23	47.1195	26.4496	36.2499	31.5853	0.108328	4.96844	2.87278	4.09171	3.23048	0.5	31.0049	1.86584	125	45.63	80.0376
11 - 24	41.4915	24.4304	32.1812	31.906	0.122305	5.10182	3.09367	3.99094	4.02198	0.5	25.5917	0.11008	125	45.5956	79.3578
11 - 25	51.8899	27.0689	40.9752	32.1152	0.1379	7.57458	3.81385	5.25476	4.42042	0.5	37.2315	3.544	125	46.2849	79.5363
11 - 26	52.3813	29.2123	41.4663	33.8382	0.151625	8.41321	4.68598	6.74705	5.03486	0.5	34.7535	3.05124	125	46.2717	79.4044
11 - 27	49.8909	28.2307	38.6813	32.5922	0.160691	7.52991	4.29636	6.17447	4.74886	0.5	32.4903	2.43564	125	46.0775	79.1731
11 - 28	45.8152	27.8228	35.1183	32.3593	0.166862	7.86211	4.65255	6.18886	5.40289	0.5	26.9886	1.1036	125	46.0681	78.9681
11 - 29	37.5954	26.9071	22.6738	32.8919	0.167882	6.31453	4.50153	4.07538	5.77775	0.5	16.0324	-4.08724	125	45.5188	78.3851
11 - 30	42.4023	27.5362	29.6907	33.634	0.164269	6.9203	4.32124	5.29189	5.88916	0.5	22.2991	-1.57732	125	45.828	79.698
11 - 31	48.7572	29.1304	38.2708	35.18	0.156578	7.13047	4.19392	5.0523	5.26108	0.5	29.4402	1.23632	125	45.9607	80.0355
12 - 20	47.5977	27.0619	37.0372	34.2081	0.0562051	2.64619	1.67013	2.19297	1.96348	0.5	30.8037	1.13164	125	45.1896	79.1116
12 - 21	49.2302	27.9595	38.1332	32.3532	0.0717377	3.26429	1.80012	2.54419	2.06473	0.5	31.9061	2.312	125	45.3816	79.4142
12 - 22	44.2859	25.6478	34.1651	32.4111	0.0872465	3.87663	2.36425	3.08919	2.94789	0.5	27.9571	0.7016	125	45.4006	79.2341
12 - 23	55.6859	30.6733	43.4675	33.3339	0.103689	5.77801	3.03448	4.60229	3.17266	0.5	37.5189	4.05344	125	45.8848	79.2654
12 - 24	47.1999	27.3167	36.8247	32.8743	0.117963	5.76012	3.18037	4.41795	3.96476	0.5	29.8248	1.58016	125	45.8204	79.6886
12 - 25	39.697	24.2137	30.0889	31.5828	0.133824	5.14585	3.04177	4.03919	4.1145	0.5	23.225	-0.59756	125	45.6333	79.2777
12 - 26	44.1723	25.2104	33.9556	31.3208	0.14775	6.73929	3.70083	5.53444	4.32056	0.5	28.4428	1.05392	125	46.0008	79.2468
12 - 27	43.3427	26.2804	28.4111	30.7682	0.156946	7.0708	4.19058	4.61823	5.0646	0.5	25.5935	-0.94284	125	45.9386	79.9862
12 - 28	36.2316	25.5738	22.3631	31.3567	0.163215	5.7452	3.98252	3.25619	4.72771	0.5	15.9867	-3.59744	125	45.499	79.4213
12 - 29	32.5702	23.8544	19.302	31.1526	0.164254	5.06925	4.00617	3.18614	5.22574	0.5	13.0737	-4.74024	125	45.2238	78.5518
12 - 30	36.0366	24.4643	24.4997	31.4184	0.160556	6.14349	4.56444	3.86756	5.25395	0.5	17.3584	-2.76748	125	45.4268	78.2071
12 - 31	40.8266	24.0745	31.1542	31.8042	0.151587	6.15499	3.67243	5.01784	4.75621	0.5	25.1281	-0.26	125	45.7822	78.5069
12 - 32	45.1886	24.2068	35.0725	30.9565	0.141187	7.10982	3.46009	5.50767	3.97212	0.5	31.4727	1.6464	125	46.2412	79.0478
13 - 19	38.6569	24.6927	29.2853	32.7976	0.0349414	1.28839	0.914976	1.06528	1.14497	0.5	20.9463	-1.40492	125	44.946	79.3589
13 - 20	42.7293	26.1379	32.532	33.7074	0.0466334	1.77421	1.07711	1.50845	1.51902	0.5	24.8871	-0.47016	125	45.0799	79.2566
13 - 21	53.8271	28.8081	41.8184	31.7815	0.065564	3.84017	2.17573	2.87164	2.10351	0.5	37.5285	4.01476	125	45.4604	79.2451
13 - 22	40.6636	24.4686	30.6362	32.0386	0.0811819	3.65983	2.17626	2.52039	2.55435	0.5	24.2925	-0.56096	125	45.3892	79.6735
13 - 23	43.4596	25.9257	33.5608	33.0127	0.0975478	4.722	2.83938	3.45914	3.55243	0.5	26.3009	0.21924	125	45.5462	79.391
13 - 24	46.1788	26.1185	35.7944	32.3483	0.111597	4.71974	2.90795	3.84869	3.60062	0.5	30.0905	1.37844	125	45.5183	79.2743
13 - 25	39.4057	24.4497	29.9874	32.5799	0.127058	5.37085	3.15331	3.90672	4.23211	0.5	22.434	-1.037	125	45.6779	79.2913
13 - 26	43.7169	25.981	33.4704	32.6731	0.140529	5.9601	3.86553	4.89594	4.31933	0.5	26.6039	0.31892	125	45.6295	79.3015
13 - 27	43.9676	26.7997	33.7896	33.6265	0.149376	6.68546	4.07152	5.18534	5.01189	0.5	25.7518	0.06524	125	45.8338	79.347
13 - 28	40.2056	25.4974	29.3207	32.0556	0.155383	6.00669	3.80511	4.68914	4.83146	0.5	22.0623	-1.09396	125	45.6716	79.6005
13 - 29	47.1548	28.7169	35.108	33.4331	0.15635	6.28411	4.44976	4.26563	4.93724	0.5	27.6569	0.66996	125	45.5272	78.9912
13 - 30	37.7804	25.3133	24.5824	30.6835	0.15273	5.65797	3.75353	3.99549	4.54909	0.5	18.7006	-2.44044	125	45.5548	78.9289
13 - 31	41.8015	25.9646	31.8566	33.0698	0.143927	7.35598	4.28495	5.83203	5.23085	0.5	23.7553	-0.48528	125	46.0136	79.2082
13 - 32	42.3665	25.0578	32.3571	31.7945	0.131706	5.75816	3.28876	4.33673	4.21605	0.5	25.9631	0.22504	125	45.777	79.3748
13 - 33	41.1841	25.5854	31.6501	32.674	0.119317	4.68518	3.12163	4.01681	3.98222	0.5	23.3981	-0.40956	125	45.4207	79.5875
14 - 19	46.114	27.9963	35.9141	34.8186	0.0277618	1.2745	0.787135	0.977171	0.970887	0.5	27.1765	0.4382	125	45.0014	78.9558
14 - 20	44.5809	26.8952	34.3831	34.2308	0.0390142	1.869	1.12622	1.36433	1.38133	0.5	26.5286	0.06092	125	45.0978	79.1614
14 - 21	48.3715	28.4702	37.7639	35.0174	0.054401	2.84021	1.48568	2.07803	1.87378	0.5	29.8519	1.0986	125	45.3385	79.2824
14 - 24	42.5527	25.7197	32.8931	32.3943	0.102364	4.36103	2.646	4.23104	3.49149	0.5	25.2495	0.19952	125	45.4803	79.2438
14 - 25	42.7048	25.3802	33.382	32.3804	0.116627	4.66932	2.88932	3.67652	3.74885	0.5	25.9869	0.40064	125	45.5058	79.2302
14 - 26	42.9949	26.6032	33.3817	33.5477	0.12886	5.77418	3.51322	4.21339	4.26392	0.5	24.5876	-0.0664	125	45.695	79.3242
14 - 27	47.9877	27.3061	37.4677	33.6831	0.136779	6.28709	3.73201	4.805	4.66162	0.5	31.0224	1.51384	125	45.8107	79.2809
14 - 28	42.3617	25.839	32.736	33.0564	0.142064	5.9309	3.61421	4.22874	4.65257	0.5	24.7841	-0.12816	125	45.7169	84.3655
14 - 29	42.296	25.7231	32.0205	32.3165	0.142789	6.74575	3.847	4.60776	4.71183	0.5	24.8593	-0.1184	125	45.9459	83.1893
14 - 30	42.7645	25.6775	32.0896	31.3686	0.13937	5.9796	3.24535	4.84579	4.38705	0.5	25.6305	0.2884	125	45.8811	79.9855
14 - 31	37.7045	24.0105	28.3875	31.4303	0.131138	4.7126	3.15818	3.41454	4.05792	0.5	20.541	-1.21712	125	45.4171	78.9438
14 - 32	40.0374	24.9027	30.2203	31.9128	0.119616	4.69404	2.93184	3.40912	3.74195	0.5	22.702	-0.677	124.417	45.8153	79.5253
14 - 33	45.4659	27.4056	35.2665	33.8766	0.10799	5.35611	3.11824	3.85164	3.77013	0.5	27.0904	0.55596	119.75	47.1241	79.2284
14 - 34	49.7895	28.6849	39.2351	35	0.0953885	4.26629	2.52307	3.32156	3.32115	0.5	31.6569	1.69404	118	47.5466	79.0597
15 - 18	47.8958	27.1127	37.2985	34.0798	0.0139787	0.637527	0.394608	0.493196	0.49766	0.5	31.1746	1.28748	125	44.9012	79.4769
15 - 19	43.5211	26.5566	33.7733	34.1602	0.0223421	0.908919	0.541594	0.810731	0.706606	0.5	25.4467	-0.15476	125	44.936	79.5852
15 - 20	42.5092	26.5643	32.562	34.3773	0.0331406	1.33028	0.84326	1.01698	1.11753	0.5	23.9173	-0.72612	125	44.9972	79.3774
15 - 21	44.036	26.7947	34.2849	34.2365	0.0438418	1.68564	1.16515	1.4208	1.49563	0.5	25.862	0.01936	125	45.0104	79.3823
15 - 24	44.269	24.6455	34.0694	31.9389	0.0924408	3.8877	2.02784	2.97672	2.97846	0.5	29.4352	0.8522	125	45.5372	79.2281
15 - 25	39.1735	24.1379	29.5593	32.0736	0.105043	4.41679	2.46795	3.15234	3.38336	0.5	22.5534	-1.00572	125	45.5722	79.2737
15 - 26	40.8613	24.2663	31.5604	32.0457	0.115621	4.13026	2.64133	3.08585	3.70646	0.5	24.8925	-0.19412	125	45.3913	79.3208
15 - 27	42.8691	25.2375	32.9948	32.2921	0.122313	4.7406	3.06088	3.58047	3.83585	0.5	26.4474	0.28108	125	45.4664	84.3717
15 - 28	37.0955	23.3223	27.9427	31.2005	0.126619	4.92264	2.98349	3.5884	3.95233	0.5	20.6598	-1.30312	125	45.5684	84.429
15 - 29	42.4184	24.3863	32.1441	29.8356	0.126962	5.26277	3.11412	4.20442	3.80154	0.5	27.0481	0.9234	125	45.6508	84.387
15 - 30	40.723	25.0278	30.3111	30.4622	0.123746	5.20778	3.13007	3.59671	4.00974	0.5	23.5428	-0.06044	125	45.6229	80.6469
15 - 31	41.8378	25.1455	31.1335	29.9304	0.116224	4.86456	2.70164	3.66283	3.45699	0.5	25.0385	0.48124	124.417	46.1525	79.0654
15 - 32	48.005	27.6633	37.3448	33.8112	0.10565	5.44963	2.95922	3.92225	3.67213	0.5	30.5126	1.41344	118.778	47.5717	79.4958
15 - 33	45.425	25.4506	35.4539	32.2556	0.0948273	4.75101	2.40255	3.67186	3.02288	0.5	29.9616	1.27932	118	47.5676	79.0913
15 - 34	45.7876	27.4567	35.1783	33.5673	0.0813749	3.93825	2.36506	2.82832	2.76465	0.5	27.4963	0.6444	118	47.5407	79.1485
16 - 18	47.5664	27.3424	36.2328	33.9138	0.0108012	0.513301	0.286056	0.423888	0.365889	0.5	30.336	0.9276	125	44.9001	79.4054
16 - 19	41.199	25.898	31.7301	33.7899	0.0191309	0.767995	0.493852	0.614994	0.633229	0.5	22.9515	-0.82392	125	44.9135	79.2656
16 - 20	39.9225	25.1354	30.6651	33.3739	0.0293195	1.15884	0.699723	0.878964	0.983579	0.5	22.1806	-1.08352	125	44.9863	79.4352
16 - 21	52.0325	30.7667	40.834	37.4137	0.0392091	1.95855	1.15663	1.61499	1.4274	0.5	31.8987	1.36812	125	45.1211	79.271
16 - 22	48.8868	28.8775	38.322	35.3018	0.0568319	2.84417	1.60917	2.27569	2.09723	0.5	30.014	1.20808	125	45.2914	79.2744
16 - 23	48.3008	26.7246	37.4238	33.018	0.0736196	3.71219	2.11404	2.86755	2.29538	0.5	32.3643	1.76232	125	45.4343	79.3348
16 - 24	42.0746	25.6782	32.4009	32.6497	0.0842545	3.60327	2.03945	3.18708	2.82012	0.5	24.5946	-0.09952	125	45.4208	81.0432
16 - 25	41.2988	24.9336	31.478	32.6496	0.0952777	3.84268	2.27164	2.97487	3.0862	0.5	24.5478	-0.46864	125	45.4236	84.3986
16 - 26	43.9464	24.902	34.5443	32.5518	0.104334	3.94113	2.5633	3.32334	3.33794	0.5	28.5666	0.797	125	45.3476	84.3742
16 - 27	43.0401	25.1147	33.607	32.4507	0.109914	4.51949	2.67296	3.49247	3.58655	0.5	26.8881	0.46252	125	45.532	84.3795
16 - 28	39.5605	23.6575	30.2971	31.1466	0.113323	4.35448	2.67015	3.48643	3.57234	0.5	23.8545	-0.3398	125	45.4682	83.9943
16 - 29	40.2089	23.2409	29.5301	28.4677	0.113281	5.17774	2.75916	3.73286	3.07586	0.5	25.452	0.42496	125	45.757	79.9556
16 - 30	44.6865	25.6883	33.3974	29.0464	0.110191	4.45652	2.55226	3.2391	2.99676	0.5	28.4973	1.7404	125.333	45.7984	79.6299
16 - 31	45.3913	25.5716	35.0445	31.7984	0.103247	4.57384	2.56283	4.07143	3.42931	0.5	29.7296	1.29844	119.75	47.3731	79.238
16 - 32	41.7768	23.8859	31.8972	31.2186	0.0934931	3.88413	2.14002	2.97775	2.83408	0.5	26.8364	0.27144	118	47.5466	79.2336
16 - 33	47.9168	27.1935	37.2915	33.8032	0.0833922	3.47688	2.18641	2.89739	2.80802	0.5	31.085	1.39532	118	47.5309	79.2756
16 - 34	44.1966	26.7189	34.6421	32.864	0.0706142	3.48887	1.93816	2.70051	2.36191	0.5	26.2165	0.71124	118	47.5399	79.2245
17 - 17	56.2021	26.4874	43.3899	31.2565	0.00507493	0.280464	0.14016	0.233915	0.160137	0.667742	44.5721	4.85336	116.273	46.0018	79.3772
17 - 18	52.2913	28.5204	40.0978	32.0513	0.00958529	0.571994	0.274232	0.422173	0.324483	0.5	35.6564	3.2186	125	44.9228	79.3304
17 - 19	50.2306	30.3423	38.9525	36.651	0.0173244	0.81812	0.49137	0.587696	0.604518	0.5	29.8325	0.9206	125	44.9342	79.389
17 - 20	41.5582	25.7248	32.2049	33.6224	0.0265132	1.13135	0.64502	0.834266	0.857478	0.5	23.7501	-0.567	125	44.997	79.4284
17 - 21	49.1049	28.6723	38.5051	34.2427	0.0352271	1.78654	0.995278	1.50444	1.21654	0.5	30.6489	1.70496	125	45.1169	79.3562
17 - 22	43.9556	26.5295	34.0885	33.215	0.0470713	1.86188	1.17356	1.58223	1.57337	0.5	26.1391	0.3494	125	45.0764	80.7451
17 - 23	42.3946	24.3507	32.4081	31.3336	0.066756	2.9121	1.51714	2.28843	2.05694	0.5	27.0658	0.4298	125	45.3544	83.3359
17 - 24	44.0014	25.7374	34.2531	32.6524	0.0758514	3.3031	1.92467	2.87685	2.41977	0.5	27.396	0.64028	125	45.3479	84.3728
17 - 25	43.0043	26.6992	33.4754	33.834	0.0850736	3.6803	2.20022	2.90506	2.78381	0.5	24.4577	-0.14344	125	45.3878	84.3918
17 - 26	42.5101	25.8705	32.4262	33.1474	0.0924574	4.48291	2.63428	3.28055	3.09352	0.5	24.9594	-0.28848	125	45.5328	84.3919
17 - 27	49.4689	26.3349	39.1342	33.5302	0.0968423	4.60055	2.47454	3.76678	3.28977	0.5	34.701	2.2416	125	45.6419	84.409
17 - 28	45.5749	25.4696	35.2992	31.9793	0.0992918	4.25775	2.64864	3.5036	3.16487	0.5	30.1579	1.32796	125	45.4617	84.4006
17 - 29	48.3551	26.2938	36.9611	29.932	0.0988213	4.26971	2.46786	3.79635	2.9899	0.5	33.0919	2.81164	123.25	45.9602	84.0661
17 - 30	49.1151	26.3324	37.9517	31.3693	0.0958361	4.74831	2.56075	3.49145	2.98373	0.5	34.174	2.63296	119.417	47.4564	80.8843
17 - 31	43.884	26.4092	33.8954	33.0946	0.0894708	3.93673	2.40813	3.33527	2.97663	0.5	26.2122	0.32032	118	47.5392	79.462
17 - 32	46.7115	27.7883	36.6335	33.937	0.0805696	3.62784	2.18096	3.28515	2.84002	0.5	28.3848	1.0786	118	47.5363	79.535
17 - 33	47.1467	27.1634	36.7876	33.4427	0.0712393	4.02331	2.27531	2.66887	2.3985	0.5	29.975	1.33796	118	47.5468	79.382
17 - 34	45.7338	26.8082	36.8111	32.3118	0.05918	2.85172	1.59357	2.15205	1.88319	0.5	28.3884	1.79972	118	47.5311	79.3473
17 - 35	48.3473	28.2706	37.8122	33.5215	0.0467894	2.2243	1.45035	1.7039	1.62884	0.5	30.115	1.71628	118	47.513	79.5244
18 - 17	55.1719	27.2184	42.2144	31.2549	0.00619091	0.315518	0.171589	0.251691	0.202842	0.8	41.9303	4.3838	109	47.1453	79.5988
18 - 18	45.5638	25.7807	33.4644	30.8859	0.0103478	0.480903	0.263294	0.319914	0.322342	0.637195	29.6746	1.0314	114.333	45.7055	79.4516
18 - 19	49.4422	26.6439	37.1459	31.4813	0.0172679	0.807057	0.461397	0.671105	0.532907	0.5	34.1975	2.26584	125	44.9416	79.3259
18 - 20	50.5497	28.1286	39.6346	33.2445	0.0252114	1.25053	0.727771	1.14211	0.867094	0.5	33.6317	2.55604	125	45.0113	79.4102
18 - 21	48.8562	25.4531	38.0509	31.1954	0.0325939	1.61603	0.760189	1.197	0.996557	0.5	35.1047	2.7422	125	45.1423	80.435
18 - 22	45.6371	26.4356	35.0741	32.37	0.0414655	1.68536	1.07376	1.40261	1.31326	0.5	28.8022	1.08164	125	45.0462	83.3353
18 - 23	49.3493	24.1033	39.0319	30.0862	0.0564153	2.33085	1.26981	1.81207	1.63404	0.5	37.869	3.57828	125	45.223	83.3419
18 - 24	44.1209	21.8678	34.0302	28.1608	0.0689078	2.75481	1.45251	2.1229	1.77621	0.5	33.3796	2.34776	125	45.3179	84.3934
18 - 25	44.253	26.0181	34.6116	33.7436	0.0764879	2.76155	1.89138	2.32959	2.41582	0.5	27.3524	0.3472	125	45.1479	84.3461
18 - 26	44.735	26.0605	34.5999	33.4171	0.0824044	3.87129	2.27286	2.91082	2.82967	0.5	28.0117	0.47312	125	45.4344	84.3609
18 - 27	46.019	27.1293	35.6599	34.2295	0.0857719	3.83764	2.11944	3.25215	2.714	0.5	28.3345	0.57216	125	45.4815	84.3693
18 - 28	44.936	27.1913	34.3814	32.9331	0.0874219	4.16647	2.60321	3.57992	3.12501	0.5	26.6171	0.57932	123.25	45.8198	84.378
18 - 29	46.2703	27.4755	35.5437	33.6374	0.0866056	4.11241	2.38963	3.00725	2.9258	0.5	28.1922	0.76252	118	46.4206	84.42
18 - 30	49.4225	25.5158	38.4167	30.5644	0.0837223	4.25109	2.0549	3.47007	2.5863	0.5	35.8601	3.14092	118	47.4531	84.1266
18 - 31	49.3417	27.2631	38.894	33.708	0.0778703	3.97304	2.21652	3.1229	2.5661	0.5	33.1179	2.0744	118	47.5471	81.5646
18 - 32	46.78	26.9329	36.2456	33.2726	0.0697366	2.92518	1.97304	2.4044	2.27626	0.5	29.7707	1.1892	118	47.5192	80.4161
18 - 33	43.2766	25.7478	35.21	31.7878	0.0611197	2.34463	1.48877	1.91797	1.87838	0.5	26.2932	1.36888	118	47.5158	79.5672
18 - 34	42.403	26.185	33.5157	32.1236	0.0497443	2.25076	1.30256	1.5698	1.61577	0.5	24.327	0.55684	118	47.5171	79.3261
18 - 35	44.7781	26.4514	34.9146	32.143	0.0378345	1.62461	0.943471	0.963617	1.16128	0.5	27.4901	1.10864	118	47.5098	79.2378
18 - 36	45.6135	26.8495	35.4952	33.2696	0.0296271	1.52612	0.774035	1.2632	0.977423	0.5	28.146	0.89024	118	47.5122	79.4662
19 - 17	51.2615	28.5997	38.7005	32.161	0.00854704	0.471015	0.226009	0.336336	0.256715	0.8	33.9927	2.6158	109	47.1537	79.5788
19 - 18	47.9727	26.7753	36.088	30.8038	0.0123376	0.575942	0.30865	0.427436	0.381854	0.798929	31.7961	2.11368	109	47.1557	79.3729
19 - 19	54.2921	26.238	42.0536	30.4784	0.0182068	0.955369	0.460062	0.769127	0.526831	0.615976	42.0811	4.63008	119.667	45.5723	80.3133
19 - 20	51.8851	27.4777	39.6542	31.843	0.0250453	1.32448	0.705429	1.0719	0.831361	0.5	36.6111	3.12448	125	45.0492	83.1384
19 - 21	46.5439	25.0973	35.5293	30.3355	0.0312441	1.43509	0.837047	1.0508	0.970117	0.5	32.1699	2.07752	125	45.0409	83.3525
19 - 22	52.6308	25.2748	41.6063	29.919	0.0386435	2.13703	1.02997	1.48908	1.17006	0.5	41.034	4.67492	125	45.2411	83.3455
19 - 23	55.51	24.0226	43.7409	28.935	0.0485411	2.41669	1.08983	1.94725	1.34932	0.5	47.2311	5.92236	125	45.3276	83.3483
19 - 24	49.8204	22.3221	39.2452	28.1201	0.0642193	2.89283	1.43613	2.39267	1.6727	0.5	41.2475	4.45004	125	45.3787	84.3719
19 - 25	54.264	26.773	42.8388	33.0177	0.0705756	4.06418	1.78202	2.98175	2.21253	0.5	41.2365	3.92844	125	45.7033	84.3654
19 - 26	51.8158	25.9696	41.1123	32.2126	0.0754396	3.76352	1.97913	3.19336	2.43436	0.5	38.7693	3.55988	125	45.5075	84.3748
19 - 27	53.0595	25.4202	41.7429	32.6615	0.0781038	3.85738	1.92317	3.08893	2.44753	0.5	41.459	3.63256	123.778	45.8148	84.3687
19 - 28	50.8425	28.4805	40.0844	34.4683	0.0792252	3.61471	2.07403	2.8896	2.62432	0.5	33.543	2.24644	118.583	46.2278	84.3749
19 - 29	46.7647	27.2942	35.9827	32.7302	0.0782097	3.65698	1.97117	3.1065	2.35574	0.5	29.2057	1.301	118	46.2544	84.1309
19 - 30	47.9866	26.1767	37.2364	33.0834	0.0754432	4.04661	1.98956	3.00884	2.44042	0.5	32.7149	1.6612	118	46.46	81.7451
19 - 31	48.5902	25.2688	38.1255	32.3583	0.0700219	3.12931	1.64968	2.28837	2.22962	0.5	34.9821	2.30688	118	47.4526	81.4488
19 - 32	43.7361	25.3993	33.6383	32.2574	0.0625284	2.52292	1.45393	2.14595	2.04947	0.5	27.5052	0.55236	118	47.5232	81.2578
19 - 33	43.9003	25.9483	35.1819	32.4288	0.0545331	2.27986	1.36609	1.75866	1.72533	0.5	26.928	1.10124	118	47.5178	80.19
19 - 34	44.5133	26.6983	35.1162	32.7288	0.0438085	2.20497	1.21435	1.64925	1.55403	0.5	26.7225	0.95496	118	47.5205	79.6837
19 - 35	46.5705	28.0759	37.3402	33.5972	0.0323551	1.58407	0.913565	1.09964	1.09964	0.5	27.7419	1.4972	118	47.5094	79.6891
19 - 36	46.8396	26.7579	36.088	32.3967	0.0227253	1.11727	0.64705	0.830425	0.763989	0.5	30.1225	1.47652	118	47.5024	79.6631
20 - 16	52.3006	28.1273	40.6804	31.1701	0.0110469	0.4987	0.318195	0.452497	0.359197	0.8	36.26	3.80412	109	47.1483	79.5319
20 - 17	49.2082	25.7104	36.9433	29.4843	0.0123928	0.615174	0.32821	0.466112	0.368263	0.8	35.2467	2.9836	109	47.1574	80.7272
20 - 18	55.32	26.7574	42.837	30.8812	0.015354	0.858555	0.434924	0.606018	0.471836	0.8	42.8439	4.78232	109	47.1693	83.333
20 - 19	54.5888	25.9266	41.9043	30.2702	0.0198412	1.1187	0.530667	0.881088	0.597746	0.797073	42.9933	4.65364	110	47.036	83.3521
20 - 20	46.0232	26.6315	34.6252	31.6237	0.0253674	1.06194	0.653574	0.855396	0.831132	0.600476	29.0876	1.2006	121	45.5235	83.3494
20 - 21	47.6209	26.5228	35.2805	30.253	0.0303308	1.48347	0.809961	1.13169	0.961822	0.5	31.6471	2.011	125	45.0706	83.3749
20 - 22	53.6037	23.8294	42.143	28.3974	0.0361736	2.01673	0.90182	1.60502	1.04498	0.5	44.6615	5.49824	125	45.2442	83.3406
20 - 23	53.1026	24.3603	40.3761	28.8349	0.0418612	2.31693	0.988444	1.7355	1.21118	0.5	43.1135	4.61648	125	45.3282	84.3692
20 - 24	48.2896	23.9159	37.0736	28.6219	0.0554627	2.70256	1.232	1.91606	1.62858	0.5	36.5605	3.38068	125	45.3841	84.3605
20 - 25	55.3282	23.7207	43.5615	28.3551	0.0652082	3.56369	1.60382	2.74921	1.95237	0.5	47.4113	6.08256	125	45.6288	84.3726
20 - 26	49.676	23.8423	38.8326	30.2284	0.0690797	3.14929	1.64723	2.3579	2.08777	0.5	38.7506	3.44168	121.5	45.8393	84.3812
20 - 27	47.2094	24.8939	37.1401	32.575	0.0711078	3.36333	1.77909	2.75454	2.2406	0.5	33.4733	1.82604	118	46.2273	84.3743
20 - 28	51.5786	25.1187	40.6221	31.9503	0.0717856	3.80105	1.86847	3.02909	2.41843	0.5	39.6898	3.46872	118	46.3203	84.1373
20 - 29	44.5636	25.5666	34.4931	32.8964	0.0706555	3.19276	2.01428	2.48697	2.43162	0.5	28.4955	0.63868	118	46.119	81.8175
20 - 30	45.3485	26.9141	35.1978	34.783	0.0680802	3.37916	1.90683	2.62787	2.33689	0.5	27.6516	0.16592	118	46.1975	81.2758
20 - 31	49.6431	29.8798	38.6836	36.0764	0.0631939	2.87405	1.84166	2.32367	2.18265	0.5	29.6449	1.04288	118	46.3469	81.1872
20 - 32	47.8661	27.4247	38.2564	34.5416	0.0564864	2.63692	1.33888	2.11046	1.84914	0.5	30.6621	1.48592	118	47.4359	81.3961
20 - 33	45.264	26.799	34.8414	32.8803	0.0492965	2.1137	1.27106	1.69816	1.60735	0.5	27.6975	0.78444	118	47.5154	81.3597
20 - 34	43.6933	26.6307	34.0038	33.4577	0.039522	1.6299	1.06911	1.48013	1.31881	0.5	25.5939	0.21844	118	47.5056	80.4529
20 - 35	47.7769	27.6881	37.234	33.4966	0.0288988	1.41639	0.829146	1.0712	0.998075	0.5	30.1332	1.49496	118	47.5065	79.8174
20 - 36	42.1911	25.3287	32.7071	31.9184	0.0196982	0.791786	0.496713	0.585446	0.635923	0.5	25.2936	0.31548	118	47.4964	79.435
20 - 37	43.0477	26.354	33.2123	32.5859	0.0115464	0.49471	0.310331	0.391884	0.353744	0.5	25.0405	0.25056	118	47.4925	79.5599
21 - 16	48.6808	25.9886	36.5287	30.0061	0.0147264	0.798354	0.40501	0.520733	0.434634	0.8	34.0383	2.60904	109	47.171	79.8461
21 - 17	52.3334	24.4411	39.6021	28.6634	0.0162128	0.92802	0.399866	0.716372	0.466932	0.8	41.8384	4.37548	109	47.1783	83.4196
21 - 18	49.2917	26.1924	36.823	30.7578	0.018329	0.845963	0.499629	0.678057	0.559725	0.8	34.6489	2.42608	109	47.1625	83.351
21 - 19	47.8913	26.4604	36.5184	32.8571	0.0216142	1.06234	0.609892	0.840375	0.708442	0.8	32.1463	1.46452	109	47.1718	83.3728
21 - 20	45.7413	27.1055	33.9285	32.566	0.0255719	1.17223	0.716538	0.891869	0.85827	0.792683	27.9537	0.545	109	47.172	83.3383
21 - 21	51.9335	27.528	39.2797	30.436	0.0297552	1.5072	0.801289	1.1281	0.877997	0.582451	36.6083	3.53748	119.667	45.8008	83.3341
21 - 22	53.8865	25.6675	41.3898	29.4447	0.0342684	1.88172	0.838064	1.46965	0.998362	0.5	42.3285	4.77804	125	45.2162	83.368
21 - 23	55.2211	25.2939	42.4238	28.9965	0.0386665	2.03669	1.03236	1.50584	1.18082	0.5	44.8908	5.37092	125	45.2007	84.3675
21 - 24	54.3785	24.5953	41.464	28.8261	0.0437584	2.42233	1.06062	1.56565	1.23018	0.5	44.6748	5.05516	125	45.3413	84.356
21 - 25	48.9033	23.6155	36.1755	29.5505	0.0611395	3.01246	1.37224	2.16548	1.81258	0.5	37.9317	2.65	121.167	46.0391	84.3785
21 - 26	47.5833	27.7407	37.4805	35.771	0.0642327	3.47675	1.78202	2.37763	2.36641	0.5	29.7639	0.6838	118	46.2568	84.3758
21 - 27	50.6174	26.0741	39.4793	31.8743	0.0657862	3.4748	1.71219	2.5922	2.04762	0.5	36.815	3.042	118	46.2749	84.3807
21 - 28	47.3382	26.0192	37.2398	33.4049	0.0661698	2.98183	1.66747	2.23953	2.20088	0.5	31.9785	1.53396	118	46.1553	81.8487
21 - 29	49.6272	29.8481	38.7915	37.6681	0.0650302	3.61642	2.3196	3.22653	2.64046	0.5	29.6687	0.44936	118	46.1506	81.13
21 - 30	49.9033	27.8991	39.6807	37.0277	0.0627014	3.05647	1.72038	2.49296	2.30029	0.5	33.0063	1.0612	118	46.1611	81.2389
21 - 31	41.2375	26.0399	31.4927	34.2004	0.0583942	2.59074	1.61139	2.01873	2.11539	0.5	22.7964	-1.08308	118	46.0659	81.3868
21 - 32	47.6795	28.3623	37.3246	34.6315	0.0525303	2.38733	1.46477	1.71202	1.84537	0.5	28.9758	1.07724	118	46.373	81.1809
21 - 33	49.1205	28.005	38.3191	34.2236	0.0462457	2.23454	1.45911	1.73914	1.58369	0.5	31.6733	1.6382	118	47.513	81.3712
21 - 34	48.6202	26.5496	38.3412	33.6419	0.0376557	1.64168	0.948521	1.31099	1.20546	0.5	33.1059	1.87972	118	47.5102	81.1706
21 - 35	41.8312	27.1623	33.0351	32.1259	0.0282199	1.09734	0.693498	1.03342	0.900108	0.5	22.0034	0.36368	118	47.5001	80.8329
21 - 36	39.8088	25.1953	31.1436	31.7001	0.0198825	0.740771	0.480481	0.50637	0.60239	0.5	21.9202	-0.2226	118	47.4952	79.4603
21 - 37	41.5554	25.9257	31.6173	32.6672	0.0111149	0.428357	0.299365	0.370306	0.349288	0.5	23.4445	-0.41996	118	47.4906	79.4548
22 - 16	49.5901	25.4388	37.1999	29.1959	0.0180026	0.919723	0.464168	0.746175	0.552142	0.8	36.227	3.2016	109	47.172	83.3546
22 - 17	45.1948	25.3888	32.99	29.3545	0.0189504	0.763008	0.480711	0.576459	0.536848	0.8	29.709	1.4542	109	47.157	83.403
22 - 18	51.5274	26.3033	39.4785	31.5483	0.0204375	0.989887	0.5042	0.689703	0.628501	0.8	37.8362	3.17208	109	47.1747	83.3464
22 - 19	51.2134	28.1124	39.1811	33.549	0.0228767	1.18794	0.632418	0.982603	0.762184	0.8	34.6515	2.25284	109	47.1807	83.3609
22 - 20	52.4706	29.2095	40.5423	33.4514	0.0258739	1.16068	0.729612	0.962554	0.835952	0.8	34.8916	2.83636	109	47.1699	83.3416
22 - 21	59.3109	30.5666	46.0738	32.5412	0.0290335	1.79854	0.877992	1.41688	0.93765	0.786281	43.1164	5.41304	109	47.2125	83.3455
22 - 22	52.3893	26.8326	38.8072	30.3861	0.0329481	1.84516	0.905145	1.38161	1.03323	0.5645	38.335	3.36844	121	45.3738	83.342
22 - 23	58.1042	27.9696	45.0497	30.9233	0.0364571	2.18861	1.0387	1.79529	1.17482	0.5	45.2019	5.65056	125	45.3478	84.3691
22 - 24	49.5477	26.4849	37.1174	30.6224	0.0392049	1.93053	0.932377	1.3886	1.10495	0.5	34.5942	2.598	120.333	45.7947	84.3599
22 - 25	39.2256	24.9482	26.907	32.5008	0.0530627	2.26808	1.31605	1.58445	1.80131	0.5	21.4161	-2.23752	118	46.0586	84.3584
22 - 26	48.5367	24.754	36.5702	30.3685	0.0611477	2.97513	1.30621	2.82374	1.73705	0.5	35.6741	2.48068	118	46.2499	84.3904
22 - 27	50.7429	28.4814	38.5639	32.9021	0.0624103	2.9661	1.76848	2.41447	2.01145	0.5	33.3922	2.26472	118	46.1241	84.371
22 - 28	48.0475	28.3979	37.6333	36.5418	0.0626462	2.9828	1.74432	2.30265	2.23411	0.5	29.4744	0.4366	118	46.135	82.2301
22 - 29	46.7084	26.5977	35.8264	32.7911	0.0615701	2.82636	1.6577	2.21487	2.15374	0.5	30.166	1.21412	118	46.1164	81.1141
22 - 30	44.4104	27.6325	34.6102	35.3363	0.059489	2.38458	1.72032	1.97888	2.03173	0.5	25.1669	-0.29044	118	45.9818	81.145
22 - 31	47.7161	29.2914	37.6287	36.6639	0.0557047	2.75392	1.56702	2.054	2.11095	0.5	27.637	0.38592	118	46.1213	81.1465
22 - 32	43.3599	26.4935	33.5003	33.3293	0.0505964	1.96799	1.23993	1.50071	1.63962	0.5	25.2996	0.0684	118	45.9988	81.1894
22 - 33	36.0854	23.898	27.1467	30.8712	0.0451488	1.86578	1.17565	1.52851	1.42104	0.5	18.2811	-1.4898	118	46.4786	81.1922
22 - 34	44.8181	26.7251	34.6443	34.2457	0.0377401	1.78678	0.995368	1.37917	1.32176	0.5	27.1395	0.15944	118	47.5136	81.318
22 - 35	45.387	28.6913	38.9034	33.4614	0.0295642	1.48374	0.890441	1.22985	0.974901	0.5	25.0436	2.1768	118	47.5067	81.5752
22 - 36	41.4045	24.933	32.3991	32.1899	0.02232	0.998712	0.598071	0.658242	0.730418	0.5	24.7072	0.08368	118	47.5	81.0848
22 - 37	43.0517	26.2372	33.0151	33.9456	0.0146349	0.583922	0.359388	0.420344	0.476554	0.5	25.2217	-0.3722	118	47.4939	80.6722
22 - 38	52.128	28.1151	41.3884	33.595	0.00951904	0.458934	0.264791	0.363129	0.325218	0.5	36.0193	3.11736	118	47.4929	79.8001
23 - 15	49.1346	25.5553	36.1754	30.1334	0.0209281	0.980157	0.567537	0.720339	0.638151	0.8	35.3689	2.4168	109	47.1608	83.3123
23 - 16	45.2757	25.6989	33.0949	29.3721	0.0208037	0.965284	0.503998	0.68277	0.584584	0.8	29.3652	1.48912	109	47.1725	83.3379
23 - 17	49.3861	25.7931	37.2157	30.5011	0.0212612	0.880271	0.568312	0.726144	0.647992	0.8	35.3895	2.68584	109	47.1596	83.3509
23 - 18	50.9944	29.3586	38.5086	32.1509	0.0221937	1.16145	0.695017	0.886468	0.709317	0.8	32.4537	2.54308	109	47.173	83.3466
23 - 19	50.4948	28.2083	37.8923	33.1483	0.0238858	1.29646	0.709834	0.932116	0.829358	0.8	33.4297	1.8976	109	47.1834	83.33
23 - 20	57.5697	27.7657	44.1995	31.1904	0.0260732	1.47763	0.682198	1.19441	0.800796	0.8	44.706	5.20364	109	47.2016	83.3674
23 - 21	50.6995	29.7482	35.2059	31.6677	0.0282405	1.48887	0.862659	1.06933	0.924482	0.8	31.4269	1.41528	109	47.1869	83.3521
23 - 22	41.7071	26.1307	26.9599	29.7382	0.0314578	1.31742	0.799084	0.903973	0.960803	0.743841	23.3646	-1.11132	110.563	46.5676	84.3772
23 - 23	49.0025	27.0993	34.029	30.3184	0.0343318	1.74011	0.893374	1.38281	1.043	0.501071	32.8548	1.48424	119.75	45.9472	84.3663
23 - 24	42.6267	26.0264	29.5136	30.6543	0.0364416	1.57179	1.02396	1.10916	1.12503	0.5	24.9004	-0.45628	118	45.9621	84.3571
23 - 25	46.8768	24.4668	33.3392	31.6668	0.042961	2.15872	1.20046	1.52971	1.31656	0.5	33.615	0.66896	118	46.0602	84.36
23 - 26	50.3007	25.4783	37.7824	28.174	0.0585383	2.95687	1.44833	2.07313	1.6853	0.5	37.2336	3.84336	118	46.2071	82.5539
23 - 27	51.2779	28.3814	40.0018	34.7368	0.0595694	3.06065	1.76982	2.44933	2.17766	0.5	34.3448	2.106	118	46.149	81.134
23 - 28	43.1439	26.7916	33.1385	34.199	0.0597253	2.88285	1.69104	1.76852	2.03254	0.5	24.5285	-0.4242	118	46.1226	81.1257
23 - 29	53.7418	30.8311	41.9627	36.1872	0.0587804	3.26888	1.82155	2.71996	2.12923	0.5	34.3661	2.3102	118	46.1908	81.3182
23 - 30	48.3248	27.6446	37.1799	34.0595	0.0570088	2.84582	1.53683	2.22382	1.92862	0.5	31.0203	1.24816	118	46.1539	81.2774
23 - 31	50.3293	29.5018	39.4789	34.8787	0.0538332	2.80558	1.65795	2.25847	1.85488	0.5	31.2413	1.84008	118	46.1108	81.3886
23 - 32	40.6924	24.6323	31.342	31.0579	0.0495947	2.00243	1.12152	1.46711	1.5753	0.5	24.0901	0.11364	118	46.0396	81.0671
23 - 33	41.2127	25.6833	31.5333	33.5471	0.0451233	1.81782	1.20184	1.42551	1.51148	0.5	23.2941	-0.80552	118	45.9689	81.2686
23 - 34	43.8666	25.3866	34.0795	32.9919	0.0391408	1.56315	0.95154	1.27453	1.27793	0.5	27.72	0.43504	118	46.6443	81.3123
23 - 35	42.7424	26.2662	32.983	34.1811	0.0325521	1.24061	0.796351	1.06757	1.12283	0.5	24.7143	-0.47924	118	47.5015	81.2466
23 - 36	39.9311	25.5624	30.2557	33.695	0.0267767	1.17569	0.722389	0.852826	0.937956	0.5	21.553	-1.37572	118	47.5019	81.1604
23 - 37	43.3976	27.1003	33.2766	34.9514	0.0206687	1.04742	0.609404	0.783458	0.774844	0.5	24.4459	-0.66992	118	47.5013	81.13
23 - 38	48.8531	28.3517	38.111	33.4162	0.0158635	0.801294	0.398199	0.653042	0.533316	0.5	30.7521	1.87792	118	47.5001	82.213
24 - 15	45.7287	25.4324	33.3586	29.5074	0.022868	0.967511	0.546995	0.756545	0.646926	0.8	30.4445	1.54048	109	47.1704	83.3186
24 - 16	49.3481	25.1452	37.149	29.7179	0.0226092	1.15126	0.550359	0.861014	0.650232	0.8	36.3044	2.97244	109	47.1847	83.3735
24 - 17	47.4448	27.2003	35.0106	31.5644	0.022739	1.24529	0.65346	0.732079	0.713838	0.8	30.3668	1.37848	109	47.1839	83.3316
24 - 18	50.3556	30.5651	35.6686	32.2421	0.023293	1.22812	0.73478	0.875318	0.771579	0.8	29.6858	1.3706	109	47.1753	83.3127
24 - 19	50.3816	25.9011	34.2031	30.751	0.0244557	1.22342	0.619451	0.890837	0.765154	0.8	36.7207	1.38084	109	47.1849	83.3554
24 - 20	50.4243	28.7772	36.4343	30.6278	0.0260486	1.0954	0.694838	0.858544	0.799583	0.8	32.4707	2.3226	109	47.1673	83.3336
24 - 21	43.9399	29.0255	28.8011	31.3512	0.0276716	1.2074	0.823	0.793875	0.866531	0.8	22.3716	-1.02004	109	47.1659	83.3466
24 - 22	44.7123	26.8749	28.7501	29.8439	0.0338318	1.53263	0.894703	1.03288	0.961714	0.59311	26.7561	-0.43752	114.25	46.4136	84.3495
24 - 23	48.3959	29.7381	31.8682	31.8899	0.0343584	1.69796	1.05646	1.19249	1.13005	0.5	27.9867	-0.00868	118	45.9757	84.3559
24 - 24	43.646	26.781	28.5394	30.0865	0.0341725	1.44395	0.919837	0.95558	1.06294	0.5	25.2975	-0.61884	118	45.9444	84.3759
24 - 25	55.0451	25.0714	40.9868	28.7304	0.0357344	2.02167	0.957158	1.49821	1.0585	0.5	44.9605	4.90256	118	46.0886	84.3912
24 - 26	51.5246	26.5771	37.2801	30.1859	0.0523	2.87605	1.34393	1.58445	1.37224	0.5	37.4213	2.83768	118	46.2134	83.2744
24 - 27	42.8981	26.8171	32.9668	35.6953	0.0576026	2.21345	1.43276	1.66634	2.06705	0.5	24.1215	-1.0914	118	46.0128	81.2217
24 - 28	46.2317	28.5896	36.403	37.0001	0.0577458	2.64387	1.68935	2.12261	2.07928	0.5	26.4631	-0.23884	118	46.0592	81.1251
24 - 29	48.2252	29.3614	37.9036	36.9626	0.0569654	2.82361	1.72137	2.23898	2.16419	0.5	28.2957	0.3764	118	46.0987	81.174
24 - 30	51.6407	29.6518	39.8671	34.8287	0.0555018	3.26866	1.74339	2.55262	1.97253	0.5	32.9834	2.01536	118	46.2116	81.1737
24 - 31	43.0434	25.998	33.1671	33.8818	0.0528988	2.39673	1.45405	1.78002	1.76059	0.5	25.5681	-0.28588	118	46.0561	81.3846
24 - 32	42.3231	26.1671	32.8987	32.3696	0.0494639	1.93034	1.18517	1.57765	1.55731	0.5	24.234	0.21164	118	46.0034	81.1945
24 - 33	40.1667	25.2961	30.9314	33.4523	0.0458917	1.80093	1.22324	1.39018	1.50002	0.5	22.3059	-1.00836	118	45.9587	81.1827
24 - 34	40.9702	25.4059	31.297	33.5011	0.0412438	1.78579	1.08565	1.55571	1.40873	0.5	23.3464	-0.88164	118	45.9913	81.0156
24 - 35	43.0532	26.9288	33.337	35.1786	0.0361277	1.55597	0.962137	1.19585	1.25266	0.5	24.1866	-0.73664	118	46.9845	81.3047
24 - 36	53.1168	31.2287	41.5453	36.3214	0.0317544	1.67572	1.0069	1.34262	1.08001	0.5	32.8321	2.08956	118	47.5093	81.3318
24 - 37	49.6959	29.7195	37.3641	33.6382	0.0271862	1.44276	0.876041	1.10674	1.00021	0.5	29.9646	1.49036	118	47.5058	81.126
24 - 38	43.9644	27.4727	34.1114	35.6659	0.0237417	0.980591	0.623429	0.745238	0.842598	0.5	24.7375	-0.6218	118	47.4985	81.1899
24 - 39	40.0808	26.1661	29.8062	34.7602	0.0224402	0.898598	0.607939	0.648978	0.805842	0.5	20.8721	-1.9816	118	47.4965	81.9305
25 - 15	45.5663	26.4163	33.289	30.4947	0.0238289	1.04358	0.598089	0.811201	0.707602	0.8	28.725	1.11772	109	47.1724	83.3401
25 - 16	46.7311	25.1412	34.6125	30.1708	0.0234825	1.04266	0.577411	0.732671	0.695983	0.8	32.3848	1.77668	109	47.1729	83.3388
25 - 17	49.5726	28.3421	36.3706	31.3306	0.0234486	1.20348	0.696875	0.890514	0.741754	0.8	31.8458	2.016	109	47.1765	83.3193
25 - 18	41.5522	28.93	26.4077	30.625	0.0237952	0.921278	0.673122	0.645409	0.716267	0.8	18.9333	-1.68692	109	47.154	83.3169
25 - 19	45.8261	29.3311	30.0031	32.5583	0.0246455	1.19213	0.733474	0.783228	0.756503	0.8	24.7425	-1.02208	109	47.1723	83.3642
25 - 20	54.9268	28.4611	40.7746	31.3577	0.0258697	1.47944	0.815745	1.10276	0.860454	0.8	39.6986	3.76676	109	47.1901	83.3229
25 - 21	47.385	30.5094	31.1897	32.9978	0.0271443	1.2459	0.845563	0.828758	0.86882	0.8	25.3134	-0.72324	109	47.1672	83.3546
25 - 22	45.0064	30.4924	29.1923	32.1241	0.0287562	1.20004	0.862795	0.806522	0.887728	0.776375	21.771	-1.17272	109.75	46.771	82.1692
25 - 23	43.0979	30.7471	27.359	32.1243	0.0445886	2.21827	1.41242	1.42653	1.40579	0.550488	18.5262	-1.90612	117	46.0279	84.3401
25 - 24	51.955	29.5265	34.6302	31.9831	0.0325556	1.63907	0.963374	1.15907	1.01575	0.5	33.6427	1.05884	118	45.9848	84.3364
25 - 25	51.9254	26.5748	34.8871	29.611	0.0338182	1.88255	0.871993	1.19393	1.0018	0.5	38.0259	2.11044	118	46.0742	83.3099
25 - 26	54.0289	28.4424	38.7086	35.0045	0.0393776	1.96565	1.13937	1.45653	1.45691	0.5	38.3798	1.48164	118	46.025	81.0984
25 - 27	47.202	27.6199	36.7554	36.8563	0.0565081	2.39205	1.43291	1.94191	1.93541	0.5	29.3731	-0.04036	118	46.0605	81.1868
25 - 28	42.7578	26.6335	33.1565	35.3627	0.0566799	2.47186	1.62492	2.07743	2.02575	0.5	24.1865	-0.88248	118	46.0305	81.1017
25 - 29	44.1123	27.2523	34.473	35.4295	0.0560516	2.23844	1.45761	1.73038	1.9404	0.5	25.29	-0.3826	118	46.0129	81.1942
25 - 30	40.6908	25.9319	31.174	34.8808	0.0548342	2.24711	1.4388	1.70948	1.93437	0.5	22.1384	-1.48272	118	46.0202	81.0559
25 - 31	38.4857	24.8544	29.2795	34.2596	0.052666	1.97895	1.28263	1.48115	1.77477	0.5	20.447	-1.99204	118	45.9903	81.0818
25 - 32	45.9363	27.9271	35.594	35.0963	0.0498242	1.88286	1.30363	1.62855	1.55472	0.5	27.0138	0.19908	118	45.9591	81.0874
25 - 33	42.8228	26.8743	33.2597	34.5272	0.0469432	2.00166	1.24385	1.43002	1.60185	0.5	23.9228	-0.507	118	46.016	81.1858
25 - 34	44.429	27.6668	34.3402	35.0065	0.0431703	2.00003	1.21266	1.56865	1.51425	0.5	25.1433	-0.26652	118	46.0146	81.1688
25 - 35	41.6856	25.5611	32.2193	34.2175	0.0391103	1.64741	1.02458	1.20502	1.38569	0.5	24.1868	-0.79928	118	45.9707	81.1662
25 - 36	39.4204	25.3087	30.2181	34.3602	0.0356941	1.3911	0.926048	1.29592	1.25241	0.5	21.1675	-1.65684	118	46.9812	81.2387
25 - 37	39.2562	26.4593	26.8909	34.0082	0.0321445	1.40663	0.872466	0.840343	1.13668	0.5	19.1954	-2.84692	118	47.5047	81.2203
25 - 38	41.7417	28.2392	29.0841	36.3927	0.0294045	1.12232	0.839194	0.811649	1.06994	0.5	20.2538	-2.92344	118	47.496	81.1892
25 - 39	39.9088	26.5164	28.5298	34.998	0.0280185	1.15693	0.749273	0.746461	1.01209	0.5	20.0886	-2.58728	118	46.4571	82.787
26 - 14	41.9117	24.2512	30.5944	28.0865	0.0247104	1.07647	0.596721	0.752968	0.699095	0.8	26.4908	1.00316	109	47.1797	83.3301
26 - 15	43.2816	25.5107	31.3324	29.8861	0.0243544	1.06128	0.61612	0.737021	0.755226	0.8	26.6563	0.57852	109	47.1711	83.3452
26 - 16	55.0998	29.2674	42.4235	33.5971	0.0239727	1.36944	0.703535	0.981966	0.787932	0.8	38.7486	3.53056	109	47.1903	83.322
26 - 17	44.0467	30.4026	29.7471	32.0955	0.0238371	1.04466	0.678446	0.7096	0.758362	0.8	20.4662	-0.93936	109	47.1643	83.3438
26 - 18	44.9326	31.1687	29.1793	32.3126	0.0240283	1.06167	0.766342	0.703981	0.740839	0.8	20.6458	-1.25332	109	47.1581	83.3225
26 - 19	51.0339	32.5893	35.0919	33.5989	0.0246211	1.20116	0.834921	0.883849	0.820078	0.8	27.6669	0.5972	109	47.1643	83.3378
26 - 20	48.0565	29.4663	34.0601	33.4238	0.0255263	1.2336	0.754386	0.86431	0.793951	0.8	27.8853	0.25452	109	47.1741	83.4052
26 - 21	49.7303	30.2211	33.3519	33.5555	0.0264927	1.34816	0.847909	0.917331	0.900866	0.8	29.2638	-0.08144	109	47.1759	81.2553
26 - 22	49.7389	31.8271	32.8179	33.3895	0.0277313	1.37056	0.894914	0.900396	0.928858	0.8	26.8677	-0.22864	109	47.1738	81.6355
26 - 23	46.9539	31.1926	30.7848	32.886	0.0354396	1.55724	1.03891	0.976534	1.16782	0.769482	23.6419	-0.84048	109.75	46.8923	82.7212
26 - 24	49.2239	28.302	32.386	30.8508	0.0456314	2.29058	1.3369	1.58264	1.4695	0.543189	31.3829	0.61408	115.75	46.1674	81.1416
26 - 25	48.107	28.5724	31.6864	32.2039	0.033261	1.73734	1.02293	1.1435	1.11799	0.5	29.3019	-0.207	118	45.9952	81.1464
26 - 26	54.307	29.3393	37.4476	34.7264	0.032708	1.82387	0.954653	1.24635	1.15756	0.5	37.4515	1.08848	118	46.0365	81.1814
26 - 27	41.7509	26.7588	30.1771	34.4532	0.0481272	1.96015	1.21531	1.37313	1.63091	0.5	22.4882	-1.71044	118	46.0033	81.1286
26 - 28	42.978	26.3339	33.445	34.7651	0.0559962	2.44449	1.4792	2.09222	1.99225	0.5	24.9662	-0.52804	118	46.0621	81.231
26 - 29	44.2496	27.1632	35.2979	35.9439	0.0555427	2.37915	1.53137	1.92398	1.94872	0.5	25.6296	-0.2584	118	46.0308	81.1107
26 - 30	40.0913	25.5117	30.7588	34.6508	0.0545785	2.15934	1.35524	1.85795	1.86747	0.5	21.8694	-1.5568	118	46.0191	81.1628
26 - 31	39.5973	25.4522	30.0189	33.96	0.0528329	2.25007	1.33923	1.69125	1.83921	0.5	21.2176	-1.57644	118	46.0476	81.1571
26 - 32	42.6971	26.4872	33.0884	34.2405	0.0505446	2.02569	1.22569	1.93288	1.76113	0.5	24.3148	-0.46084	118	46.018	81.204
26 - 33	40.3711	24.7853	31.0266	32.6322	0.0482983	1.93632	1.13485	1.42763	1.528	0.5	23.3787	-0.64224	118	46.0184	81.0694
26 - 34	41.8518	25.572	32.4474	32.7909	0.0452546	2.14919	1.26096	1.56052	1.52048	0.5	24.4197	-0.1374	118	46.0415	81.1998
26 - 35	43.9851	27.1834	34.2908	34.8515	0.0420546	1.90331	1.12472	1.41758	1.47075	0.5	25.2026	-0.22428	118	46.0123	81.176
26 - 36	40.4965	25.3297	31.1282	33.3594	0.0393596	1.60038	1.00537	1.24021	1.30611	0.5	22.7502	-0.89248	118	45.9633	81.4098
26 - 37	42.2495	26.7002	32.4397	35.0142	0.0364787	1.56157	1.10397	1.20974	1.34717	0.5	23.3239	-1.0298	118	46.7213	82.7673
26 - 38	38.4788	24.8037	29.3223	34.1267	0.0340572	1.26307	0.827731	0.953541	1.14551	0.5	20.5127	-1.92176	118	46.1849	83.3209
26 - 39	54.2543	30.9763	42.9425	36.3871	0.0325212	1.91104	1.05063	1.46351	1.22719	0.5	34.917	2.62216	118	46.0341	83.3296
27 - 14	53.4659	24.7178	40.7165	28.1064	0.0248156	1.36607	0.631013	1.1256	0.720609	0.8	43.1221	5.04404	109	47.1963	83.3538
27 - 15	47.2876	26.2746	34.9436	29.4602	0.0244822	1.18758	0.645778	0.759075	0.700688	0.8	31.5195	2.19336	109	47.1795	83.3783
27 - 16	42.5394	27.6779	28.4963	30.1046	0.0241082	0.998923	0.666018	0.694536	0.714803	0.8	22.2922	-0.64332	109	47.1614	83.309
27 - 17	49.6136	30.2066	32.8842	31.4823	0.0239236	1.20273	0.678461	0.818621	0.729533	0.8	29.1105	0.56076	109	47.178	83.3395
27 - 18	46.0558	31.7908	30.4587	32.7472	0.0240112	1.03087	0.759789	0.756856	0.779423	0.8	21.3975	-0.9154	109	47.156	83.3027
27 - 19	51.289	31.0637	36.4663	32.161	0.0244151	1.35629	0.763399	0.876046	0.779507	0.8	30.3379	1.72212	109	47.184	83.3672
27 - 20	51.5317	30.8442	34.839	33.539	0.0250778	1.29025	0.752075	0.853309	0.834253	0.8	31.0312	0.52	109	47.1792	83.3808
27 - 21	49.6404	32.3104	33.4327	35.4826	0.0258075	1.3375	0.909053	0.924572	0.958323	0.8	25.995	-0.81996	109	47.1697	81.137
27 - 22	45.2928	32.2714	29.5524	33.3477	0.0267603	1.18762	0.844523	0.785125	0.850272	0.8	19.5321	-1.51812	109	47.1623	81.1628
27 - 23	46.5945	30.7018	30.6954	33.6208	0.0277333	1.39684	0.831368	0.869553	0.959937	0.8	23.839	-1.17016	109	47.1816	81.1379
27 - 24	48.2976	31.7918	31.7328	32.4767	0.0454903	2.41585	1.44709	1.3117	1.44607	0.766092	24.7587	-0.29756	109	47.1228	81.1422
27 - 25	51.1539	29.8787	34.6474	33.7091	0.0467445	2.41881	1.38661	1.80325	1.54525	0.538415	31.9128	0.37532	116.5	46.1815	81.2464
27 - 26	50.7966	25.9951	34.5402	31.0148	0.0310543	1.55029	0.815298	1.11986	0.971451	0.5	37.2022	1.41016	118	46.0006	81.2154
27 - 27	50.5872	26.1392	35.2414	32.235	0.0340408	1.61187	0.906842	1.06638	1.09948	0.5	36.672	1.20256	118	45.9927	81.1112
27 - 28	55.1458	25.0398	44.1352	30.8905	0.0557452	3.18665	1.33957	2.60546	1.78728	0.5	45.159	5.29788	118	46.2975	81.1162
27 - 29	41.3071	24.5689	31.5752	33.2493	0.0554558	2.35425	1.28437	1.6046	1.8598	0.5	25.1073	-0.66964	118	46.09	81.236
27 - 30	44.9775	24.574	35.4349	31.6434	0.0547059	2.54738	1.17564	2.0548	1.59705	0.5	30.6052	1.5166	118	46.1706	81.2485
27 - 31	48.4836	28.6915	37.8655	34.5301	0.0532948	2.74854	1.51301	1.97199	1.86704	0.5	29.6882	1.33416	118	46.1342	81.3386
27 - 32	51.731	27.996	41.416	35.8105	0.051437	2.40313	1.32448	1.98869	1.80375	0.5	35.6025	2.2422	118	46.0992	81.0704
27 - 33	38.2605	24.2675	29.1504	32.0124	0.0496049	1.91108	1.21366	1.41719	1.62968	0.5	20.9895	-1.1448	118	45.9957	81.4742
27 - 34	40.1999	25.1334	30.7411	32.2954	0.0470414	1.93369	1.1726	1.45348	1.60012	0.5	22.5997	-0.62172	118	46.0076	81.1539
27 - 35	42.6858	25.1692	32.9446	32.0392	0.0443474	2.07733	1.19633	1.65077	1.5204	0.5	26.2749	0.36216	118	46.0396	81.2222
27 - 36	44.0926	24.9391	34.5123	32.5833	0.0419991	1.85227	1.10599	1.65457	1.44188	0.5	28.7302	0.7716	118	46.0037	81.453
27 - 37	41.0642	26.4407	31.6786	35.2273	0.0392845	1.8534	1.17812	1.36874	1.43301	0.5	21.9352	-1.41948	118	45.9847	83.068
27 - 38	39.6819	25.2828	30.2504	33.9976	0.0366591	1.44197	0.851823	1.10304	1.17876	0.5	21.5986	-1.49888	118	45.962	83.3089
27 - 39	46.1178	28.59	36.2688	36.3739	0.0345758	1.48981	0.926401	1.2541	1.26374	0.5	26.2917	-0.04204	118	45.9549	83.3138
27 - 40	43.8429	27.5172	33.5576	36.0615	0.0325602	1.50958	0.97802	1.14257	1.22056	0.5	24.4886	-1.00156	118	45.9464	83.3199
28 - 14	52.23	26.3795	37.5771	29.8191	0.0246373	1.3221	0.626995	1.00722	0.727676	0.8	38.7757	3.1032	109	47.1929	83.33
28 - 15	48.0272	28.6533	33.5074	30.6903	0.0243423	1.31117	0.698212	0.928139	0.718502	0.8	29.0608	1.12684	109	47.1857	83.353
28 - 16	46.0489	29.0273	29.8805	31.1422	0.023997	1.16651	0.725013	0.654917	0.777166	0.8	25.5324	-0.50468	109	47.1708	83.3362
28 - 17	50.4927	31.1016	33.4452	32.4358	0.0237975	1.25646	0.701948	0.80525	0.738261	0.8	29.0866	0.40376	109	47.1806	83.3192
28 - 18	43.6634	30.3802	28.6654	31.275	0.0238251	1.04878	0.726002	0.722793	0.812459	0.8	19.9248	-1.04384	109	47.1605	83.3195
28 - 19	53.6834	30.6741	38.8413	32.0615	0.024108	1.30809	0.710237	1.00266	0.736069	0.8	34.514	2.71192	109	47.1844	83.3463
28 - 20	51.9838	29.3458	35.2375	32.6917	0.0246112	1.28929	0.722979	0.901421	0.760655	0.8	33.957	1.01832	109	47.1817	83.3387
28 - 21	50.9676	31.418	34.5351	34.0925	0.0251849	1.2584	0.79894	0.90837	0.872783	0.8	29.3244	0.17704	109	47.1724	81.1476
28 - 22	45.1446	27.1307	29.7458	31.3064	0.0259516	1.22616	0.753741	0.810939	0.86908	0.8	27.0208	-0.62424	109	47.1735	81.1337
28 - 23	42.4171	27.4335	27.3188	30.4062	0.0267514	1.09935	0.751549	0.734096	0.800283	0.8	22.4754	-1.23496	109	47.1627	81.1208
28 - 24	46.5411	29.7592	30.1612	31.3423	0.0325405	1.53571	0.926981	1.01056	1.00635	0.8	25.1729	-0.47244	109	47.1853	81.1472
28 - 25	43.3237	28.3585	28.0703	32.1177	0.0521523	2.3413	1.51227	1.57899	1.76533	0.763232	22.4478	-1.61896	111.25	46.9113	81.1663
28 - 26	44.2311	26.6271	28.8125	31.4572	0.0378085	1.66131	0.970064	1.09116	1.16034	0.533908	26.406	-1.05788	118	45.989	81.2083
28 - 27	49.9835	26.5428	33.7795	31.2874	0.0302372	1.44523	0.78693	1.01337	0.971274	0.5	35.1611	0.99684	118	45.9802	81.2293
28 - 28	52.2896	28.0039	36.4171	32.0951	0.0515622	2.83881	1.56394	1.9973	1.70232	0.5	36.4286	1.7288	118	46.1447	81.2247
28 - 29	53.0465	31.6198	36.7233	35.0133	0.0556566	2.8484	1.74388	1.85829	1.99646	0.5	32.1401	0.684	118	46.0993	81.2703
28 - 30	41.1211	22.2398	29.4651	28.6952	0.0550591	2.22506	1.14703	1.63672	1.56533	0.5	28.322	0.30796	118	46.0922	81.2486
28 - 31	49.3842	27.8794	38.0286	33.122	0.0538663	2.62012	1.42584	1.98736	1.76886	0.5	32.2572	1.96264	118	46.1232	81.1932
28 - 32	47.6763	27.4864	37.4901	34.8241	0.0523039	2.57597	1.40305	2.02912	1.75292	0.5	30.2848	1.0664	118	46.1175	81.1144
28 - 33	46.8542	27.4726	36.615	33.6807	0.0506326	2.34445	1.38064	1.81233	1.6574	0.5	29.0724	1.17372	118	46.0617	81.2773
28 - 34	43.1283	25.2186	33.8312	31.8531	0.0483273	2.03635	1.22719	1.63597	1.4687	0.5	26.8646	0.79124	118	46.0204	81.1822
28 - 35	41.5252	24.5622	32.0326	30.5202	0.0458419	1.97397	1.18115	1.52832	1.41686	0.5	25.4445	0.60496	118	46.0161	81.1404
28 - 36	40.4951	25.0292	31.1337	32.3953	0.0435652	1.7383	1.07619	1.41914	1.41936	0.5	23.1989	-0.50464	118	45.9812	82.7481
28 - 37	40.5161	25.9311	31.1466	34.4305	0.0406857	1.65331	1.13252	1.35588	1.40694	0.5	21.8775	-1.31356	118	45.9435	83.3272
28 - 38	40.259	25.9177	31.2285	34.8547	0.0375198	1.58823	0.97207	1.1714	1.29256	0.5	21.5119	-1.45048	118	45.9689	83.3136
28 - 39	42.0801	26.905	32.1586	35.2587	0.0346032	1.47841	0.927504	1.10702	1.1939	0.5	22.7627	-1.24004	118	45.9515	83.3151
28 - 40	45.1343	28.2514	34.9671	36.1145	0.0330786	1.54722	0.96106	1.12854	1.17843	0.5	25.3244	-0.45896	118	45.9609	83.3334
29 - 14	48.7182	30.1828	31.9676	31.5734	0.0241653	1.14397	0.687115	0.783688	0.720576	0.8	27.8031	0.15768	109	47.1721	83.3503
29 - 15	49.5808	28.0299	32.9396	30.2137	0.0239256	1.15659	0.676471	0.814952	0.712968	0.8	32.3264	1.09036	109	47.1742	83.337
29 - 16	46.8774	29.533	30.7422	31.3828	0.0236293	1.13405	0.675717	0.731933	0.767322	0.8	26.0166	-0.25624	109	47.1723	83.3367
29 - 17	47.0343	29.9666	30.8699	31.9228	0.0234348	1.17498	0.707551	0.71875	0.755884	0.8	25.6016	-0.42116	109	47.1731	83.3517
29 - 18	49.0189	28.7443	34.0712	31.7205	0.023419	1.12448	0.652448	0.788719	0.738625	0.8	30.4119	0.94028	109	47.1735	83.3067
29 - 19	53.6553	27.5304	37.6334	30.694	0.0236003	1.24775	0.689138	0.87394	0.737438	0.8	39.1873	2.77576	109	47.181	83.3306
29 - 20	48.5323	29.9579	32.6477	33.2551	0.0239647	1.07271	0.683207	0.849395	0.83128	0.8	27.8616	-0.24296	109	47.1663	83.3492
29 - 21	51.8295	31.5741	35.1766	34.6922	0.0244018	1.27834	0.792239	0.883693	0.849999	0.8	30.3831	0.19376	109	47.1747	81.1603
29 - 22	46.8741	28.6855	31.1537	31.9635	0.0250074	1.18681	0.79059	0.787807	0.800345	0.8	27.2829	-0.32392	109	47.1669	81.0936
29 - 23	46.7158	30.2934	30.392	32.4545	0.0256611	1.18083	0.821562	0.725772	0.825017	0.8	24.6336	-0.825	109	47.1637	81.1818
29 - 24	46.81	31.4904	30.9302	33.3578	0.0262253	1.13307	0.807995	0.726121	0.886042	0.8	22.9794	-0.97104	109	47.1607	81.1282
29 - 25	45.9902	28.5347	31.2972	31.9405	0.0428137	1.83388	1.13385	1.29922	1.25484	0.713188	26.1833	-0.25732	110.688	46.747	81.1995
29 - 26	38.0662	27.0469	24.908	28.1184	0.0536829	1.84349	1.30957	1.20714	1.58379	0.511524	16.529	-1.28416	117.25	46.0504	81.1988
29 - 27	44.6189	26.4456	29.245	30.9864	0.0419496	1.78008	1.07659	1.18534	1.28825	0.5	27.2599	-0.69656	118	45.9922	81.1683
29 - 28	48.4949	26.5189	32.7741	31.1722	0.0394151	1.76291	1.01167	1.2699	1.20475	0.5	32.964	0.64076	118	46.005	81.2114
29 - 29	46.6147	25.3888	31.6689	30.9506	0.0561357	2.63604	1.36826	1.72692	1.64109	0.5	31.8389	0.28732	118	46.1429	81.2455
29 - 30	40.9616	23.5358	28.9532	29.5686	0.0556878	2.41452	1.25556	1.57047	1.61619	0.5	26.1387	-0.24616	118	46.1138	81.2403
29 - 31	49.7892	26.6001	37.5354	32.4338	0.0546886	2.61849	1.39305	1.91254	1.70845	0.5	34.7837	2.04064	118	46.1316	81.1492
29 - 32	47.2978	28.6146	36.353	35.1084	0.0533688	2.73111	1.61261	2.10858	1.89831	0.5	28.0248	0.49784	118	46.103	81.1987
29 - 33	46.9769	28.0009	36.4787	34.2339	0.0517877	2.58316	1.65558	2.01602	1.8964	0.5	28.464	0.89792	118	46.0521	81.1909
29 - 34	46.7977	27.1328	36.7411	34.2434	0.0496543	2.16192	1.32686	1.66517	1.66005	0.5	29.4973	0.99908	118	46.0274	81.1277
29 - 35	39.3582	23.725	29.6601	31.2912	0.0472924	1.97246	1.11745	1.49704	1.4108	0.5	23.4498	-0.65244	118	46.0327	81.2117
29 - 36	41.7161	24.2324	32.0141	31.4504	0.0450214	1.99183	1.13841	1.54002	1.45197	0.5	26.2255	0.22548	118	46.0323	82.3998
29 - 37	46.5448	27.9927	36.5933	35.9331	0.0418642	1.72195	1.11958	1.39066	1.4923	0.5	27.8282	0.26408	118	45.9652	83.2953
29 - 38	44.7535	27.8494	35.0082	36.0198	0.0378713	1.72747	1.03896	1.3612	1.32018	0.5	25.3562	-0.40464	118	45.9882	83.3071
29 - 39	36.6029	26.5315	28.4861	32.7237	0.0335622	1.1289	0.851591	0.877347	1.07086	0.5	15.1071	-1.69504	118	45.8785	83.324
29 - 40	48.119	29.3203	37.6091	36.9483	0.0310455	1.39904	0.907511	1.05476	1.07092	0.5	28.1981	0.26432	118	45.9357	83.333
30 - 13	48.8083	24.44	32.2477	28.0189	0.0236563	1.20197	0.595154	0.8048	0.687818	0.8	36.5525	1.69152	109	47.1852	83.3461
30 - 14	46.3814	25.4521	30.711	28.226	0.0234866	1.03723	0.638614	0.687032	0.665563	0.8	31.3939	0.994	109	47.1671	83.3659
30 - 15	45.3328	30.336	29.4253	31.4763	0.023259	1.06175	0.67495	0.643889	0.745513	0.8	22.4952	-0.8204	109	47.1661	83.3209
30 - 16	48.7472	28.6316	31.848	30.9261	0.0230227	1.26738	0.635953	0.826592	0.696619	0.8	30.1734	0.36876	109	47.1873	83.3215
30 - 17	51.2811	28.8451	34.3489	31.8017	0.0228529	1.22907	0.675398	0.817522	0.764583	0.8	33.654	1.01888	109	47.1806	83.3393
30 - 18	49.4966	26.5711	34.8282	29.5008	0.0228188	1.06619	0.603281	0.751829	0.697304	0.8	34.3882	2.13096	109	47.1727	83.3521
30 - 19	51.1197	25.7766	33.8235	28.9715	0.0229361	1.24394	0.565389	0.792979	0.67037	0.8	38.0147	1.9408	109	47.1914	83.332
30 - 20	47.96	30.084	32.5291	33.2417	0.023205	1.17178	0.80297	0.823754	0.842552	0.8	26.814	-0.28504	109	47.1645	81.2394
30 - 21	42.8007	29.3816	27.8977	32.5958	0.0235459	1.07333	0.690317	0.618494	0.774146	0.8	20.1287	-1.87924	109	47.1657	81.1745
30 - 22	40.5774	29.4969	25.845	32.5547	0.0240384	1.01586	0.778853	0.673923	0.790428	0.8	16.6207	-2.68388	109	47.153	81.2157
30 - 23	52.3541	30.9587	35.2205	32.0333	0.0245927	1.26666	0.796787	0.863289	0.834871	0.8	32.0931	1.27488	109	47.1733	81.1716
30 - 24	44.5227	30.5316	28.9579	32.6484	0.0250947	1.23577	0.827033	0.756682	0.839071	0.692921	20.9866	-1.4762	110	46.7617	81.2713
30 - 25	43.5778	27.8025	28.0733	31.0756	0.0301924	1.23933	0.916969	0.885351	0.941259	0.505854	23.663	-1.20092	117.25	45.8968	81.1526
30 - 26	43.775	27.1306	28.7791	29.9192	0.0539512	2.55828	1.46918	1.72715	1.72434	0.5	24.9666	-0.45604	118	46.0952	81.1095
30 - 27	45.7668	26.8476	30.3397	31.1895	0.054864	2.57081	1.46058	1.68437	1.68297	0.5	28.3788	-0.33992	118	46.1008	81.0461
30 - 28	43.7986	27.1057	29.5521	32.3572	0.0376133	1.74497	0.993962	1.13048	1.22305	0.5	25.0394	-1.12204	118	46.0049	81.2823
30 - 29	42.3247	24.3981	30.0308	31.5786	0.0536692	2.57045	1.30373	1.8248	1.67626	0.5	26.8899	-0.61912	118	46.1426	81.1777
30 - 30	47.6101	24.7139	35.6353	30.5075	0.0564969	2.46586	1.40557	1.91387	1.68808	0.5	34.3443	2.05112	118	46.0875	81.2513
30 - 31	48.3214	25.3773	35.7554	29.7526	0.0556935	2.39591	1.38842	1.76296	1.73299	0.5	34.4161	2.40112	118	46.0734	81.2223
30 - 32	50.0685	27.3051	36.4149	32.6374	0.0544629	2.7109	1.46904	2.06585	1.75767	0.5	34.1451	1.511	118	46.1359	81.1316
30 - 33	42.5294	27.4571	30.1964	34.9212	0.0529555	1.96502	1.3397	1.41865	1.73852	0.5	22.6085	-1.88992	118	45.9714	81.1669
30 - 34	46.3733	26.7968	36.1206	34.297	0.0509394	2.09371	1.19373	1.51568	1.66696	0.5	29.3648	0.72944	118	46.0447	81.1674
30 - 35	43.3797	26.6172	33.6364	35.3184	0.0487091	1.92896	1.18474	1.61674	1.65327	0.5	25.1437	-0.6728	118	46.0031	81.1566
30 - 36	45.0161	24.0923	35.1648	32.1427	0.0465582	2.11982	1.19302	1.74298	1.46416	0.5	31.3857	1.20884	118	46.0518	82.6155
30 - 37	42.377	25.4642	32.8841	34.286	0.0434027	1.72845	1.05566	1.4731	1.45921	0.5	25.3692	-0.56076	118	45.984	83.332
30 - 38	44.9928	26.9878	35.2497	35.4257	0.0388161	1.85851	1.12249	1.51603	1.38496	0.5	27.0075	-0.0704	118	46.0009	83.3038
30 - 39	42.9886	25.8504	33.0146	33.8068	0.0328262	1.48774	0.869779	1.15668	1.13521	0.5	25.7073	-0.31688	118	45.9694	83.2962
30 - 40	49.946	29.6656	39.2084	34.7674	0.0266225	1.30313	0.750624	1.06759	0.873407	0.5	30.4206	1.7764	118	45.9519	83.3228
31 - 13	49.6558	25.2755	32.913	28.2551	0.022854	1.17384	0.543636	0.7305	0.656164	0.8	36.5704	1.86316	109	47.1801	83.3184
31 - 14	50.6414	25.9795	33.7726	28.5186	0.0227241	1.23118	0.553514	0.756387	0.624282	0.8	36.9928	2.1016	109	47.1913	83.3459
31 - 15	48.0364	29.8444	31.7254	31.1524	0.0224778	1.02791	0.591995	0.737214	0.670992	0.8	27.288	0.2292	109	47.1703	83.3345
31 - 16	50.2033	28.4897	33.2349	30.7401	0.0222994	1.10759	0.645526	0.682646	0.707826	0.8	32.5704	0.99792	109	47.1726	83.3583
31 - 17	50.3252	29.9495	33.8326	32.7502	0.0221659	1.11863	0.668071	0.728402	0.756848	0.8	30.5636	0.43296	109	47.1716	83.34
31 - 18	53.7202	26.4552	38.6161	29.0351	0.0221363	1.25779	0.596318	0.843387	0.64044	0.8	40.8975	3.8324	109	47.1899	83.3439
31 - 19	51.025	30.2873	34.0431	32.334	0.0222287	1.21873	0.662858	0.795826	0.694846	0.8	31.1065	0.68364	109	47.1808	83.3416
31 - 20	51.1921	29.8344	34.783	34.7476	0.0224501	1.16296	0.689395	0.805217	0.710079	0.8	32.0366	0.01416	109	47.1736	81.1923
31 - 21	45.8953	30.3209	29.8879	32.8372	0.0227393	1.08673	0.691597	0.701601	0.7993	0.8	23.3616	-1.17972	109	47.1668	81.1597
31 - 22	46.9214	31.8408	30.7066	32.9347	0.0231703	1.12597	0.786345	0.730519	0.774221	0.8	22.6209	-0.89124	109	47.162	81.1602
31 - 23	51.6662	30.2551	34.904	32.6077	0.0236723	1.22153	0.727699	0.848134	0.756327	0.8	32.1167	0.91852	109	47.1754	81.2221
31 - 24	46.5731	31.7634	30.3243	33.383	0.0241456	1.04521	0.809766	0.653079	0.774136	0.609935	22.2145	-1.22348	114	46.2943	81.2039
31 - 25	45.3928	30.6495	30.2632	33.2563	0.0247308	1.0825	0.765494	0.718419	0.741892	0.5	22.115	-1.19724	118	45.8891	81.0924
31 - 26	50.1408	29.1138	33.2329	32.0363	0.0478372	2.23934	1.41219	1.61124	1.51227	0.5	31.5405	0.47864	118	46.0252	81.1742
31 - 27	50.486	30.1009	33.6981	32.8404	0.0552573	2.92025	1.69597	1.99787	1.89447	0.5	30.5776	0.34308	118	46.1312	81.0431
31 - 28	48.3423	25.9607	32.7017	31.6507	0.0537117	2.52345	1.42054	1.81794	1.67786	0.5	33.5724	0.4204	118	46.0989	81.054
31 - 29	48.0002	25.5907	34.7407	31.2039	0.0444954	2.00667	1.02101	1.39129	1.34468	0.5	33.6142	1.41472	118	46.0386	81.1076
31 - 30	47.172	25.7211	34.8687	29.6254	0.0573289	2.15664	1.46393	1.32116	1.60399	0.5	32.1763	2.09732	118	45.9894	81.115
31 - 31	42.9399	25.1367	29.0159	29.2051	0.0566774	2.56779	1.39669	1.83971	1.66104	0.5	26.7048	-0.07568	118	46.1171	81.2336
31 - 32	45.3736	27.3543	30.8919	33.4172	0.0554651	2.71612	1.57015	1.66354	1.80023	0.5	27.029	-1.01012	118	46.1103	81.06
31 - 33	37.9994	24.6679	26.0116	31.6854	0.0540182	2.11676	1.3628	1.58769	1.74394	0.5	19.9973	-2.26952	118	46.0057	81.1839
31 - 34	40.4492	26.3813	29.9506	34.2044	0.0520903	2.15307	1.25407	1.46187	1.76053	0.5	21.1018	-1.70152	118	46.0444	81.2191
31 - 35	45.8147	29.1065	33.2034	36.1359	0.0500362	2.0132	1.36792	1.54227	1.87	0.5	25.0623	-1.173	118	45.9767	81.2053
31 - 36	42.6088	26.4597	33.2775	35.4048	0.0481995	2.08326	1.29639	1.67635	1.65549	0.5	24.2236	-0.85092	118	46.0145	81.2036
31 - 37	41.0925	25.1414	31.5253	34.1871	0.0456319	1.80803	1.15019	1.37793	1.57467	0.5	23.9267	-1.06472	118	45.9801	81.1575
31 - 38	42.5544	25.4041	32.7815	34.3579	0.0414195	1.64979	0.96196	1.46024	1.36041	0.5	25.7255	-0.63056	118	45.9881	81.8583
31 - 39	41.8764	25.4629	32.251	34.3448	0.035018	1.67308	0.888288	1.35217	1.20408	0.5	24.6202	-0.83752	118	46.0139	83.3443
31 - 40	41.1908	25.7664	30.9504	33.6681	0.0235995	1.01912	0.601791	0.787903	0.80438	0.5	23.1366	-1.08708	118	45.9159	83.3179
31 - 41	49.5039	30.1422	39.1955	38.4544	0.0105035	0.469179	0.277847	0.364864	0.382668	0.5	29.0426	0.29644	118	45.8555	83.3074
31 - 42	48.2602	29.418	38.1016	38.3182	0.00674041	0.345652	0.20765	0.320841	0.251869	0.5	28.2633	-0.08664	118	45.8413	83.3449
32 - 13	51.3219	30.3844	33.7303	31.7976	0.0216569	1.14052	0.624659	0.759565	0.670383	0.8	31.4062	0.77308	109	47.1759	83.3384
32 - 14	50.8258	27.0989	33.8033	29.4001	0.0216767	1.1105	0.545784	0.705408	0.615695	0.8	35.5904	1.76128	109	47.1815	83.3301
32 - 15	50.4835	30.3934	33.309	31.6413	0.021343	1.16748	0.667065	0.756189	0.68628	0.8	30.1351	0.66708	109	47.1759	83.3588
32 - 16	49.1321	28.3405	32.3727	29.1855	0.0212368	1.09546	0.561966	0.761635	0.597509	0.8	31.1874	1.27488	109	47.1788	83.3291
32 - 17	47.7302	30.7977	31.6429	32.1899	0.0211592	1.01091	0.646645	0.716956	0.675424	0.8	25.3988	-0.2188	109	47.1641	83.3419
32 - 18	52.0578	32.584	36.4143	33.0558	0.0211546	1.07512	0.699084	0.820557	0.720563	0.8	29.2107	1.3434	109	47.1651	83.3552
32 - 19	48.7776	30.5881	32.2582	33.2526	0.0212482	1.0259	0.616162	0.688869	0.730203	0.8	27.2843	-0.39776	109	47.1681	83.3432
32 - 20	44.738	31.9984	29.3927	34.891	0.0214483	0.95284	0.720526	0.633986	0.743525	0.8	19.1094	-2.19932	109	47.1526	81.1675
32 - 21	39.0667	30.3352	24.6233	32.4613	0.0217074	0.882384	0.694726	0.495018	0.698153	0.8	13.0972	-3.1352	109	47.1488	81.168
32 - 22	50.252	33.5325	33.5989	33.9984	0.0221003	1.117	0.745871	0.762969	0.732809	0.8	25.0793	-0.1598	109	47.1647	81.1563
32 - 23	53.8615	32.6892	36.2559	34.1788	0.0225712	1.11834	0.677962	0.763116	0.747837	0.8	31.7584	0.83084	109	47.1707	81.1744
32 - 24	53.4091	30.5829	36.3453	33.5445	0.0230319	1.17101	0.714279	0.765558	0.780327	0.794146	34.2393	1.12032	109	47.1721	81.2058
32 - 25	51.5784	31.4197	34.8271	34.5311	0.0236283	1.21031	0.754639	0.859551	0.841895	0.588313	30.2381	0.1184	114.625	46.1717	81.1821
32 - 26	45.5218	29.7032	30.3078	32.5797	0.0293117	1.48776	0.915918	0.85028	1.00619	0.5	23.7279	-0.90876	118	45.9571	81.2192
32 - 27	47.4405	30.7589	31.1919	33.729	0.0557844	2.78894	1.77791	1.93517	1.89042	0.5	25.0224	-1.01484	118	46.0743	81.1053
32 - 28	48.3734	27.5756	32.8248	33.5386	0.0567111	2.78036	1.54987	1.67376	1.83137	0.5	31.1967	-0.28552	118	46.1329	81.13
32 - 29	47.2266	25.1179	33.373	28.4775	0.0548505	2.65336	1.33452	1.9884	1.5142	0.5	33.163	1.9582	118	46.1565	81.0174
32 - 30	39.0077	24.1461	24.8535	27.4389	0.0582413	2.31667	1.38908	1.58669	1.62267	0.5	22.2924	-1.03416	118	46.0521	81.1414
32 - 31	41.8008	25.3837	26.8085	29.6527	0.057979	2.60711	1.43592	1.67399	1.72192	0.5	24.6257	-1.13768	118	46.1171	81.1484
32 - 32	44.5232	26.9525	31.9863	33.4547	0.0567812	2.36274	1.45387	1.77183	1.83821	0.5	26.3561	-0.58736	118	46.0471	81.1528
32 - 33	37.2803	24.8239	27.0058	34.1124	0.0553877	2.09051	1.37014	1.52274	1.91871	0.5	18.6846	-2.84264	118	45.9967	81.3448
32 - 34	43.9043	27.9429	33.2988	35.6031	0.0535384	2.35788	1.56593	1.8253	1.92206	0.5	23.9421	-0.92172	118	46.0159	81.1071
32 - 35	42.9531	27.3044	32.7267	35.6648	0.0517039	2.44443	1.4701	1.79288	1.95519	0.5	23.473	-1.17524	118	46.0645	81.1832
32 - 36	45.8374	26.667	36.0826	35.042	0.0503869	2.51662	1.35697	1.95241	1.8121	0.5	28.7556	0.41624	118	46.114	81.1077
32 - 37	48.0214	27.0774	37.3448	34.3262	0.0492256	2.26376	1.34288	1.76918	1.72752	0.5	31.416	1.20744	118	46.0503	81.6021
32 - 38	40.8054	24.8406	31.6365	34.0039	0.047319	1.964	1.15686	1.65688	1.55219	0.5	23.9472	-0.94696	118	46.0199	83.3236
32 - 39	44.5972	25.7402	34.8896	34.0344	0.0428705	1.73532	1.03956	1.35082	1.42587	0.5	28.2855	0.34208	118	46.0274	83.3294
32 - 40	35.2205	26.5857	28.8747	34.6676	0.0250137	0.726139	0.575098	0.609285	0.709081	0.5	12.9522	-2.31716	118	45.8723	83.3323
32 - 41	42.2377	29.1887	33.4866	34.1333	0.00547752	0.272314	0.179337	0.218669	0.214435	0.5	19.5735	-0.25868	118	45.8293	83.2869
32 - 42	43.9866	26.7874	34.4299	31.8559	0.00204706	0.102429	0.0538942	0.077651	0.0746521	0.5	25.7988	1.0296	118	45.8174	83.3051
33 - 13	50.1064	28.2669	33.3922	30.5532	0.0203256	1.05022	0.54103	0.670268	0.583874	0.8	32.7593	1.1356	109	47.1767	83.3265
33 - 14	51.1271	27.684	33.6492	29.1818	0.0203868	1.01944	0.616509	0.734889	0.586953	0.8	35.1646	1.78696	109	47.1675	83.3535
33 - 15	52.2214	30.3642	34.9536	31.4522	0.0201422	1.06302	0.592651	0.74258	0.662898	0.8	32.7858	1.40056	109	47.1733	83.3301
33 - 16	52.1789	31.7806	34.9728	31.5705	0.0199875	0.992527	0.643676	0.681368	0.66745	0.8	30.5974	1.36092	109	47.1628	83.3236
33 - 17	42.8894	30.7179	29.9246	30.8613	0.0199751	0.870066	0.622813	0.751254	0.584713	0.8	18.2573	-0.37468	109	47.1539	83.3159
33 - 18	53.0793	30.5424	35.9521	31.6898	0.0200104	1.10004	0.609271	0.681555	0.662885	0.8	33.8054	1.70492	109	47.1751	83.3202
33 - 19	52.8145	30.4284	35.8903	33.2544	0.0201286	1.01272	0.594237	0.706849	0.645422	0.8	33.5792	1.05436	109	47.1688	83.3446
33 - 20	47.4698	33.8045	31.1365	34.1972	0.0203344	0.931895	0.686963	0.581503	0.682668	0.8	20.498	-1.22428	109	47.1537	81.1738
33 - 21	45.0355	30.0755	29.0786	32.6316	0.0205872	0.978112	0.607759	0.655625	0.676057	0.8	22.44	-1.4212	109	47.1646	81.4112
33 - 22	44.0702	31.0365	28.8569	32.7636	0.020968	0.928981	0.706479	0.629743	0.699405	0.8	19.5506	-1.56268	109	47.1518	81.3727
33 - 23	49.5015	31.1879	32.5393	33.5603	0.0214297	1.04104	0.628436	0.651065	0.703831	0.8	27.4704	-0.4084	109	47.1683	81.1995
33 - 24	52.9706	29.3763	35.6527	32.8742	0.0218917	1.11618	0.686306	0.72373	0.760528	0.8	35.3914	1.1114	109	47.1698	81.157
33 - 25	49.1862	29.9983	32.9368	32.1254	0.0225081	1.16449	0.688416	0.753669	0.741029	0.697378	28.7818	0.32456	111.25	46.7513	81.2715
33 - 26	45.1696	30.2563	30.0198	33.2509	0.0232078	0.990948	0.65332	0.670589	0.784108	0.5	22.37	-1.29244	118	45.8946	81.069
33 - 27	48.1343	30.3252	32.5398	33.5737	0.0419107	1.78641	1.29106	1.26611	1.4025	0.5	26.7137	-0.41356	118	45.9367	81.1248
33 - 28	49.0626	27.48	34.6383	32.8399	0.0574707	2.89908	1.72918	2.05114	1.88631	0.5	32.3739	0.71936	118	46.1167	81.2106
33 - 29	44.0537	25.4689	30.1999	29.7772	0.0581981	2.49749	1.48575	1.82208	1.68559	0.5	27.8772	0.16908	118	46.0745	81.0712
33 - 30	38.8955	27.1711	24.2628	29.8356	0.0585518	2.41049	1.67921	1.59437	1.8475	0.5	17.5866	-2.22912	118	45.9997	81.2177
33 - 31	46.4595	25.3919	31.3689	30.7261	0.0594215	2.67654	1.50434	1.89322	1.77566	0.5	31.6014	0.25712	118	46.1173	81.2284
33 - 32	41.6244	25.4853	31.8208	33.6535	0.0582943	2.28206	1.47156	1.85463	1.96524	0.5	24.2087	-0.73308	118	46.0208	81.1151
33 - 33	42.8708	27.0797	32.7841	35.3361	0.0569498	2.09471	1.42875	1.75531	2.0142	0.5	23.6867	-1.0208	118	45.9822	81.1237
33 - 34	50.6399	28.5732	39.58	35.3206	0.0551166	2.80708	1.61789	2.16453	1.8851	0.5	33.1	1.70376	118	46.1219	82.6139
33 - 35	42.8868	26.7441	33.1519	35.0138	0.0533469	2.15222	1.33938	1.71285	1.73767	0.5	24.2141	-0.74476	118	46.0214	83.3193
33 - 36	45.1904	26.7771	35.3294	34.0241	0.0523536	2.33536	1.46245	1.84767	1.75972	0.5	27.6199	0.52212	118	46.0375	83.3162
33 - 37	56.6129	27.9974	45.6911	33.4847	0.0524263	2.86138	1.2946	2.18491	1.63633	0.5	42.9233	4.88256	118	46.2227	83.3129
33 - 38	35.5543	25.6557	29.2163	32.2963	0.0537515	1.79292	1.42386	1.54694	1.4709	0.5	14.8479	-1.232	118	46.1158	83.3225
33 - 42	45.1443	26.2842	35.284	34.6868	0.00894452	0.414681	0.251087	0.329512	0.309903	0.5	28.2902	0.23888	118	45.8481	83.3068
34 - 13	53.8022	27.6008	35.8373	29.8385	0.0190374	0.967574	0.526313	0.674989	0.581494	0.8	39.3021	2.39952	109	47.1708	83.3306
34 - 14	50.6017	29.8394	33.7934	31.2933	0.0191319	0.985459	0.621244	0.61492	0.646912	0.8	31.1435	1.00004	109	47.1641	83.3374
34 - 15	47.4017	31.0381	31.2964	31.6963	0.0189953	0.832888	0.594948	0.561237	0.615596	0.8	24.5454	-0.15996	109	47.1531	83.3354
34 - 16	48.531	30.8038	31.8842	31.606	0.0187922	0.917093	0.5418	0.591377	0.606102	0.8	26.5908	0.11128	109	47.1651	83.3134
34 - 17	52.5948	31.4348	38.4001	32.4498	0.0188399	0.892985	0.584884	0.636877	0.618078	0.8	31.74	2.38012	109	47.1592	83.3453
34 - 18	49.6563	25.9579	32.6004	28.362	0.0189173	0.959792	0.491072	0.690472	0.551112	0.8	35.5476	1.69536	109	47.1732	83.3579
34 - 19	46.545	31.4721	30.1504	33.0005	0.0190705	0.945795	0.618057	0.631079	0.630689	0.8	22.6093	-1.14004	109	47.1609	83.3853
34 - 20	43.4389	32.2401	28.2161	32.9247	0.0192975	0.797224	0.590638	0.575391	0.619184	0.8	16.7982	-1.88344	109	47.1504	81.2161
34 - 21	44.9293	29.1105	29.2624	31.4465	0.0195595	0.898258	0.532354	0.551	0.622053	0.8	23.7282	-0.87364	109	47.1642	81.211
34 - 22	48.5166	33.7546	32.0155	34.9699	0.0199453	1.01717	0.666905	0.667062	0.678141	0.8	22.143	-1.18176	109	47.1629	81.3379
34 - 23	46.1737	31.3756	30.4366	33.847	0.0204113	1.00285	0.712124	0.684019	0.718512	0.8	22.1971	-1.36416	109	47.1577	81.2963
34 - 24	50.5589	31.1794	33.8351	33.5695	0.0208807	1.07346	0.664484	0.713886	0.717823	0.670613	29.0693	0.10624	110	46.7643	81.18
34 - 25	42.4941	29.891	28.0953	33.1687	0.0215154	0.813358	0.633122	0.538673	0.690692	0.502927	18.9047	-2.02936	117.25	45.8588	81.2551
34 - 26	50.692	32.6161	34.2577	34.9331	0.0222477	1.02971	0.706702	0.743942	0.752631	0.5	27.1138	-0.27016	118	45.8907	81.1152
34 - 27	41.4519	28.7662	27.0638	32.6229	0.0266968	1.12878	0.855762	0.851708	0.857918	0.5	19.0286	-2.22364	118	45.8773	81.0294
34 - 28	40.1376	27.0015	25.6898	31.2425	0.0552546	2.1784	1.39179	1.48071	1.71698	0.5	19.7041	-2.22108	118	46.0144	81.1186
34 - 29	41.9578	26.5621	26.7586	30.6696	0.0591089	2.50365	1.4344	1.55152	1.66139	0.5	23.0935	-1.5644	118	46.0899	81.1323
34 - 30	40.8135	28.7061	26.0964	31.1999	0.0591753	2.34916	1.747	1.76939	1.85992	0.5	18.1611	-2.0414	118	45.9652	81.1251
34 - 31	45.6271	29.2978	30.9675	33.6222	0.060791	2.89683	1.69983	1.86253	1.9895	0.5	24.4939	-1.06188	118	46.124	81.0775
34 - 32	40.0733	25.7973	29.9249	34.7228	0.0597966	2.34351	1.65406	1.79756	2.16172	0.5	21.414	-1.91916	118	45.9885	81.164
34 - 33	40.0057	25.6388	30.7243	35.0249	0.0584716	2.55097	1.58289	1.98332	2.11944	0.5	21.5503	-1.72024	118	46.0629	81.1631
34 - 34	50.6534	30.737	39.3998	37.4437	0.0565881	3.04933	1.79611	2.31229	2.07645	0.5	29.8746	0.78244	118	46.139	80.9111
34 - 35	45.6761	27.7099	35.4703	34.9547	0.0547374	2.3423	1.41919	1.98609	1.94982	0.5	26.9493	0.20624	118	46.0509	82.6346
34 - 36	48.8167	26.7692	38.4435	33.9083	0.0536475	2.76784	1.42195	2.17805	1.83271	0.5	33.0712	1.81408	118	46.1637	83.3197
34 - 37	51.4364	28.3722	40.87	31.4892	0.0544716	2.88844	1.72299	2.22497	1.86988	0.5	34.5963	3.75232	118	46.1155	83.3243
34 - 38	21.325	23.6882	18.4455	28.5394	0.0552019	1.19996	1.31721	0.90583	1.47864	0.5	-3.5448	-4.03756	118	46.0922	83.3126
34 - 42	44.5172	27.0284	35.2228	29.9935	0.023261	1.08118	0.609188	0.817519	0.685251	0.5	26.2332	2.09172	118	45.9305	83.3179
35 - 12	59.5381	32.4604	46.9248	33.8162	0.0171975	1.12382	0.585156	0.890696	0.621565	0.8	40.6166	5.24344	109	47.1825	83.3229
35 - 13	55.9404	30.3087	42.016	31.7737	0.0174285	0.92456	0.493297	0.71596	0.554067	0.8	38.4475	4.09692	109	47.1699	83.342
35 - 14	52.7215	26.0419	35.1599	28.3314	0.0175625	0.949427	0.518808	0.616015	0.51893	0.8	40.0194	2.7314	109	47.1699	83.317
35 - 15	43.9001	28.251	28.0402	29.8631	0.017626	0.769748	0.543225	0.487396	0.554267	0.8	23.4736	-0.72916	109	47.1521	83.337
35 - 16	46.4891	30.4993	30.4963	31.5223	0.0173008	0.816817	0.504346	0.538609	0.492525	0.8	23.9847	-0.4104	109	47.1596	83.3585
35 - 17	54.3084	31.4529	38.8732	32.3084	0.0174197	0.932292	0.52723	0.600522	0.544024	0.8	34.2832	2.62592	109	47.1676	83.3703
35 - 18	50.9053	28.5403	33.865	30.0691	0.0175505	0.929569	0.502059	0.560207	0.538912	0.8	33.5475	1.51836	109	47.1696	83.3842
35 - 19	45.2183	33.321	30.1507	33.4992	0.0177529	0.741255	0.571521	0.584025	0.605116	0.8	17.846	-1.3394	109	47.1472	81.1884
35 - 20	45.6285	31.6494	29.9445	32.9888	0.0180157	0.807324	0.585399	0.565221	0.586577	0.8	20.9687	-1.21772	109	47.1517	81.2033
35 - 21	47.8567	31.7535	31.4891	33.6311	0.0182984	0.916668	0.597282	0.602094	0.608876	0.8	24.1548	-0.8568	109	47.1602	81.2515
35 - 22	44.263	29.6203	28.821	32.3743	0.0187001	0.846649	0.569355	0.613606	0.605846	0.798688	21.964	-1.42132	109	47.1565	81.1188
35 - 23	44.1091	33.1983	28.992	34.8841	0.0191777	0.812719	0.617654	0.574985	0.636253	0.637378	16.3662	-2.35684	113.5	46.4859	81.2658
35 - 24	42.6744	31.5276	27.958	34.3277	0.0196572	0.800035	0.58797	0.61316	0.660932	0.5	16.7202	-2.54788	117.25	45.8673	81.2059
35 - 25	48.4587	29.6031	34.1823	33.6876	0.0203079	0.960524	0.597664	0.673052	0.687139	0.5	28.2834	0.19788	118	45.9013	81.4232
35 - 26	46.0496	29.5255	32.072	33.2271	0.023429	1.1311	0.775437	0.726404	0.768783	0.5	24.7861	-0.46204	118	45.8994	81.1412
35 - 27	36.4383	27.1978	23.4891	31.642	0.0314906	1.12567	0.850458	0.722275	1.01346	0.5	13.8607	-3.26116	118	45.8779	81.081
35 - 28	41.1298	28.0217	26.6052	32.5625	0.047944	1.99568	1.41458	1.22747	1.55277	0.5	19.6622	-2.38292	118	45.9596	81.0764
35 - 29	43.3872	28.6849	27.3919	30.5238	0.0552588	2.48226	1.55739	1.63563	1.73225	0.5	22.0535	-1.25276	118	46.0513	81.0189
35 - 30	48.0248	32.0635	31.6008	33.5812	0.0561118	2.60161	1.80781	1.78181	1.83968	0.5	23.942	-0.79216	118	46.0163	81.0217
35 - 31	46.2704	29.0613	30.8715	33.1635	0.057522	2.83492	1.80445	2.01916	2.02513	0.5	25.8137	-0.9168	118	46.0795	81.1641
35 - 32	38.4947	24.8622	28.9877	34.167	0.0600832	2.22356	1.44243	1.66409	2.04869	0.5	20.4488	-2.07172	118	46.013	81.1446
35 - 33	38.4718	24.7455	29.1951	34.3047	0.0605109	2.38714	1.49735	1.71483	2.1069	0.5	20.5895	-2.04384	118	46.042	81.13
35 - 34	40.366	25.6599	30.7955	34.943	0.0619608	2.54325	1.57195	1.87775	2.11703	0.5	22.0591	-1.659	118	46.0637	81.044
35 - 35	39.4672	25.2902	30.2082	34.5547	0.0612876	2.86585	1.67228	2.03927	2.26626	0.5	21.2655	-1.7386	118	46.1231	81.0568
35 - 36	43.0164	25.4532	32.8933	31.4769	0.0597405	2.4396	1.49134	1.76014	1.82717	0.5	26.3448	0.56656	118	46.1099	81.1504
35 - 37	44.7305	25.5878	35.6887	33.7441	0.0576432	2.44587	1.41083	2.14875	1.76143	0.5	28.714	0.77784	118	46.2043	81.1611
35 - 38	18.6926	28.2678	17.2231	35.519	0.0558851	0.917193	1.51565	0.851819	2.20644	0.5	-14.3628	-7.31836	118	46.0345	81.1597
35 - 39	48.4241	29.9367	39.0016	36.9101	0.0546153	2.43231	1.62552	1.99971	2.0667	0.5	27.7311	0.8366	118	46.137	82.2195
35 - 40	35.7549	25.3191	28.1621	34.8569	0.0502399	1.78867	1.32415	1.39588	1.76258	0.5	15.6537	-2.67792	118	46.0118	83.3279
35 - 41	46.0796	27.7293	35.8511	36.3724	0.0433886	2.1347	1.30469	1.84262	1.61634	0.5	27.5254	-0.20852	118	46.026	83.3251
35 - 42	43.9138	27.851	34.4716	32.7103	0.0400256	1.69643	1.06765	1.39917	1.27361	0.5	24.0942	0.70452	118	45.9723	83.3223
35 - 43	46.8145	28.7221	36.8948	36.4539	0.0417591	1.9293	1.13341	1.53116	1.47253	0.5	27.1386	0.17636	118	46.0169	83.3223
36 - 12	55.1322	30.5446	42.6052	31.1141	0.0155201	0.825075	0.481018	0.666336	0.463058	0.8	36.8814	4.59644	109	47.1679	83.3365
36 - 13	56.8058	30.5091	43.9087	31.2445	0.0157534	0.909941	0.549801	0.728405	0.502681	0.8	39.445	5.06568	109	47.1637	83.3367
36 - 14	52.7232	30.0597	39.3702	30.9931	0.0159302	0.848042	0.458056	0.651893	0.486799	0.8	33.9952	3.35084	109	47.1663	83.3468
36 - 15	45.7678	28.3656	32.5291	30.1964	0.0160817	0.732019	0.500847	0.569161	0.51497	0.8	26.1033	0.93308	109	47.1525	83.3548
36 - 16	47.5135	30.5131	31.5304	32.1531	0.0158414	0.719858	0.516185	0.470561	0.51926	0.8	25.5006	-0.24908	109	47.1501	83.3356
36 - 17	53.5073	29.9994	36.7378	31.5524	0.0159452	0.846168	0.462647	0.577981	0.497635	0.8	35.2618	2.07416	109	47.1658	83.3798
36 - 18	45.8944	27.7064	29.8368	30.1247	0.0161296	0.795718	0.506803	0.477455	0.495461	0.8	27.282	-0.11516	109	47.1576	83.367
36 - 19	48.892	32.8985	32.3578	33.713	0.0163842	0.846801	0.569013	0.525583	0.558014	0.8	23.9903	-0.54208	109	47.1566	81.1335
36 - 20	44.7359	29.8279	29.2984	32.498	0.0166874	0.658263	0.491439	0.521152	0.549693	0.8	22.362	-1.27984	109	47.1469	81.1602
36 - 21	47.5347	32.8493	31.2685	33.7382	0.0169952	0.82221	0.543042	0.516659	0.586456	0.8	22.0281	-0.98788	109	47.1567	81.3878
36 - 22	45.2575	31.2966	29.7479	33.436	0.0174167	0.833933	0.578368	0.489322	0.574102	0.615427	20.9413	-1.47524	113.5	46.3153	81.2594
36 - 23	44.8797	32.4142	30.1226	32.8751	0.017907	0.760205	0.55142	0.546807	0.588876	0.5	18.6982	-1.101	118	45.8602	81.2873
36 - 24	38.8753	28.393	24.9949	31.2779	0.0270341	1.07748	0.736721	0.667641	0.823106	0.5	15.7235	-2.5132	118	45.8954	81.1395
36 - 25	44.8409	28.7589	31.3603	32.1416	0.0396746	1.82078	1.19373	1.37998	1.26481	0.5	24.123	-0.31252	118	45.9718	81.2565
36 - 26	50.0001	29.7904	35.9991	33.4542	0.0487066	2.69254	1.53411	1.83633	1.60659	0.5	30.3146	1.01796	118	46.1137	81.1351
36 - 27	44.1135	27.5193	31.7577	32.5433	0.0506896	2.16933	1.35017	1.50866	1.66395	0.5	24.8913	-0.31424	118	46.0231	81.2586
36 - 28	45.2258	30.3135	29.9034	33.1715	0.0528833	2.19984	1.7028	1.54847	1.70949	0.5	22.3684	-1.30724	118	45.9371	81.2099
36 - 29	51.767	32.3387	34.4568	33.7234	0.0559394	2.93051	1.82899	1.94643	1.95274	0.5	29.1425	0.29336	118	46.0985	81.2902
36 - 30	51.6762	31.1795	34.6105	33.3086	0.0577336	2.7954	1.66019	1.91547	1.97257	0.5	30.745	0.52076	118	46.1075	81.1867
36 - 31	47.1438	28.7035	34.1361	33.2862	0.0587122	2.59821	1.65137	1.95117	1.92314	0.5	27.6605	0.33996	118	46.0572	81.1769
36 - 32	47.2724	28.4146	36.9263	34.5278	0.0591666	2.44491	1.57368	2.10528	2.05126	0.5	28.2867	0.9594	118	46.037	81.1449
36 - 33	45.5012	25.8665	35.4699	33.5543	0.0727982	3.33469	1.84353	2.6529	2.32387	0.5	29.452	0.76624	118	46.2025	81.164
36 - 34	41.2494	25.4036	31.6323	33.1384	0.0734557	3.34154	1.91702	2.53874	2.42309	0.5	23.7687	-0.60244	118	46.1847	81.1058
36 - 35	44.994	26.6204	34.9746	32.6569	0.0693452	2.77694	1.70191	2.38861	2.30645	0.5	27.5604	0.92708	118	46.1511	81.108
36 - 36	43.2109	26.5774	33.5656	35.4075	0.0656361	3.37085	1.81983	2.48661	2.56986	0.5	24.9503	-0.73676	118	46.2185	81.2528
36 - 37	47.0832	28.2913	36.4578	34.4563	0.0618715	3.1351	1.89341	2.4085	2.16899	0.5	28.1878	0.8006	118	46.1359	81.2097
36 - 38	44.0762	28.4359	34.1946	35.8447	0.0597391	2.95988	1.73893	1.97321	2.2109	0.5	23.4605	-0.66004	118	46.1384	81.1079
36 - 39	52.2144	26.0665	41.4554	33.3266	0.0585628	3.11086	1.72183	2.23193	1.91056	0.5	39.2218	3.25152	118	46.1752	81.1506
36 - 40	44.0165	26.4056	34.3601	35.0715	0.0569288	2.80962	1.44124	2.27709	2.02983	0.5	26.4164	-0.28456	118	46.1697	81.8828
36 - 41	48.8421	26.3551	38.1939	32.9209	0.0552612	2.74804	1.44325	2.27724	1.68858	0.5	33.7305	2.1092	118	46.1527	83.3129
36 - 42	44.6589	27.3875	35.3636	35.4416	0.0551314	2.3082	1.53701	1.937	1.95343	0.5	25.9071	-0.0312	118	46.0103	83.3209
36 - 43	46.3049	27.6495	35.5525	33.0726	0.0581106	2.46099	1.54682	1.8169	1.90431	0.5	27.9831	0.99196	118	46.0485	83.3201
37 - 12	57.2547	24.6937	44.237	27.2478	0.0140957	0.811802	0.324397	0.590261	0.361015	0.8	48.8415	6.79568	109	47.1737	83.3175
37 - 13	58.9171	28.7673	46.2808	29.7875	0.014343	0.881051	0.423397	0.695287	0.420716	0.8	45.2247	6.59732	109	47.1722	83.3313
37 - 14	50.979	29.9608	39.1057	30.9248	0.0145648	0.805527	0.489753	0.517483	0.470128	0.8	31.5273	3.27236	109	47.1599	83.3427
37 - 15	47.8201	28.1449	36.0106	29.0393	0.013329	0.602081	0.357788	0.526373	0.380348	0.8	29.5128	2.78852	109	47.1537	83.3463
37 - 16	54.6594	30.9503	42.0453	32.0754	0.0129346	0.75794	0.387284	0.523489	0.418836	0.8	35.5636	3.98796	109	47.1647	83.3372
37 - 17	52.9185	33.0307	39.8649	35.5171	0.0146686	0.753168	0.456204	0.570127	0.517321	0.8	29.8317	1.73912	109	47.1582	83.3558
37 - 18	47.8594	29.7807	31.3095	31.0729	0.0148968	0.732063	0.406354	0.492949	0.441024	0.8	27.1181	0.09464	109	47.1607	83.3437
37 - 19	45.4665	29.8972	29.5961	32.4209	0.0151947	0.64998	0.452033	0.464237	0.479993	0.8	23.354	-1.12992	109	47.1496	81.147
37 - 20	45.6581	30.9098	30.5599	33.37	0.0155325	0.712079	0.454931	0.446288	0.519235	0.8	22.1224	-1.12404	109	47.1548	81.2911
37 - 21	47.6348	29.6085	31.1249	32.2568	0.0206771	0.912643	0.623625	0.589625	0.695162	0.8	27.0394	-0.45276	109	47.1576	81.2589
37 - 22	48.3798	32.0876	32.2961	33.8103	0.029843	1.50332	0.985878	0.987607	0.988375	0.718781	24.4383	-0.60568	111.25	46.568	81.2562
37 - 23	43.28	29.7405	28.4407	32.5927	0.0416194	1.78487	1.29806	1.18166	1.32783	0.508031	20.3092	-1.6608	118	45.9344	81.1858
37 - 24	44.3228	30.0353	28.9422	32.5209	0.0436906	1.99171	1.3598	1.34147	1.39399	0.5	21.4313	-1.43148	118	45.9731	81.1964
37 - 25	49.757	30.9624	36.3465	34.2575	0.046204	2.11067	1.46547	1.66642	1.61092	0.5	28.1919	0.8356	118	45.9867	81.2779
37 - 26	50.8206	29.5266	38.8839	33.6631	0.0487749	2.31144	1.40021	1.83096	1.57207	0.5	31.941	2.08832	118	46.0477	81.2274
37 - 27	54.2379	28.8848	41.6417	32.2004	0.0509824	2.71594	1.35438	2.03564	1.66353	0.5	38.0297	3.77652	118	46.1679	81.2778
37 - 28	50.8829	30.1534	34.9382	32.8157	0.0542917	2.8746	1.6852	1.88865	1.69275	0.5	31.0942	0.849	118	46.1219	81.2487
37 - 29	51.1982	30.9182	34.3851	33.2853	0.057299	2.79645	1.81682	1.97059	1.92222	0.5	30.42	0.43992	118	46.0659	81.324
37 - 30	48.6359	30.8076	33.8991	33.0806	0.0588798	2.79818	1.83271	1.83926	1.8552	0.5	26.7424	0.3274	118	46.0622	81.4463
37 - 31	51.2149	29.4819	39.0288	34.5319	0.0603202	3.27764	1.81609	2.38596	2.08255	0.5	32.5995	1.79876	118	46.1946	81.2805
37 - 32	58.9297	30.8773	46.3855	34.8965	0.0636407	3.82049	2.08861	3.01215	2.26796	0.5	42.0786	4.5956	118	46.2667	81.1604
37 - 33	53.827	27.8545	43.2007	31.1451	0.0812867	3.63368	2.03448	2.88088	2.46197	0.5	38.9587	4.82224	118	46.2313	81.1846
37 - 34	46.1221	26.5119	35.9589	31.4146	0.0787196	3.40787	1.98016	2.58675	2.36789	0.5	29.4153	1.81772	118	46.1855	81.2401
37 - 35	47.5774	27.807	37.3701	35.1763	0.0753582	3.61905	2.10207	3.07694	2.78067	0.5	29.6556	0.87752	118	46.2094	81.3064
37 - 36	44.3411	27.2618	34.4868	36.4201	0.0721611	3.17926	1.98019	2.93795	2.77566	0.5	25.6189	-0.77332	118	46.1245	81.2638
37 - 37	49.0243	29.0007	38.3291	34.839	0.0687501	3.32166	1.80027	2.70515	2.40859	0.5	30.0354	1.39604	118	46.2106	81.1873
37 - 38	41.4933	26.5676	31.9353	34.9693	0.0662751	3.32579	1.71613	2.42281	2.34312	0.5	22.3885	-1.2136	118	46.2341	81.1466
37 - 39	45.144	28.9044	34.9928	33.8073	0.06591	2.70475	1.86635	2.24884	2.19734	0.5	24.3594	0.4742	118	46.0283	81.1114
37 - 40	44.2807	26.4357	34.1471	33.8704	0.0660147	3.15797	1.82266	2.51564	2.27698	0.5	26.7675	0.11068	118	46.1609	82.0527
37 - 41	45.7797	27.714	36.1539	34.5817	0.0666242	2.75051	1.63199	2.40961	2.16379	0.5	27.0985	0.62888	118	46.103	83.3059
37 - 42	52.0869	30.0841	40.3911	34.3966	0.0683254	3.42668	2.15002	2.78178	2.45037	0.5	33.0042	2.3978	118	46.1452	83.3122
37 - 43	46.1049	27.8195	35.4577	33.4348	0.07234	3.33508	2.00793	2.345	2.39644	0.5	27.4281	0.80916	118	46.1587	83.3234
38 - 12	52.3484	31.374	39.7112	31.5143	0.0107415	0.593367	0.354049	0.441679	0.335374	0.8	31.4616	3.27876	109	47.1525	83.3304
38 - 13	53.9829	30.9375	41.4601	31.6026	0.0111869	0.581064	0.353175	0.483722	0.33255	0.8	34.5681	3.943	109	47.1522	83.3273
38 - 14	48.896	30.4771	36.6369	31.1538	0.0108251	0.511851	0.294986	0.390662	0.335249	0.8	27.6284	2.19324	109	47.1513	83.3439
38 - 15	53.6496	29.9605	40.9763	30.3703	0.00933821	0.478749	0.267924	0.375352	0.273288	0.8	35.5337	4.2424	109	47.1508	83.3367
38 - 16	55.1299	32.7643	42.9101	33.5358	0.00950233	0.51478	0.325789	0.389142	0.305625	0.8	33.5484	3.74972	109	47.1489	83.3249
38 - 17	48.8985	32.1349	35.0422	34.0159	0.00966924	0.48783	0.316562	0.347748	0.32257	0.8	25.1454	0.41052	109	47.1473	83.3411
38 - 18	44.1184	30.8802	28.6644	32.0404	0.0111088	0.454044	0.353582	0.316035	0.361783	0.8	19.8573	-1.3504	109	47.1412	83.3386
38 - 19	46.8183	28.5859	31.7447	32.9932	0.0227535	1.05129	0.594648	0.808166	0.755167	0.8	27.3486	-0.4994	109	47.1721	81.2323
38 - 20	47.3966	29.8893	34.9044	32.1173	0.0326067	1.46103	1.03538	0.997302	1.06991	0.8	26.261	1.11484	109	47.1694	81.4833
38 - 21	45.8549	29.8295	30.224	33.0073	0.0360207	1.60701	1.00498	1.08484	1.15267	0.8	24.0381	-1.11332	109	47.1848	81.2036
38 - 22	46.2957	31.5097	30.8777	34.0875	0.038273	1.63481	1.14931	1.06979	1.24814	0.8	22.179	-1.28392	109	47.1746	81.1354
38 - 23	45.3474	29.6901	31.2388	32.873	0.0406971	1.65487	1.12453	1.12739	1.3235	0.700238	23.4859	-0.65368	111.25	46.5579	81.4947
38 - 24	46.1521	28.8271	32.0879	32.2913	0.042913	1.92182	1.12879	1.28278	1.25878	0.50232	25.9875	-0.08136	118	46.0161	81.0793
38 - 25	51.6911	30.5278	39.0712	34.1632	0.0456391	2.43949	1.4472	1.71063	1.58631	0.5	31.7449	1.9632	118	46.0693	81.1584
38 - 26	52.808	31.0236	39.9301	33.7957	0.0484764	2.45737	1.43739	2.00157	1.6139	0.5	32.6766	2.45376	118	46.0767	80.9402
38 - 27	43.8858	27.5198	30.676	30.6977	0.0517342	2.28849	1.43981	1.71095	1.64839	0.5	24.549	-0.00868	118	46.031	81.0482
38 - 28	44.8858	29.1577	29.0371	32.2386	0.0553211	2.27643	1.5889	1.71587	1.81777	0.5	23.5922	-1.2806	118	45.988	81.3382
38 - 29	47.046	28.1125	30.3005	30.741	0.0579548	2.78554	1.65849	1.80267	1.85478	0.5	28.4002	-0.1762	118	46.1053	81.6859
38 - 30	58.8154	32.5835	43.8368	34.1528	0.0600337	3.68186	2.11974	2.75634	2.03635	0.5	39.3478	3.8736	118	46.2214	81.4911
38 - 31	49.9159	29.704	34.3454	32.7797	0.0621347	2.99109	1.90611	2.1445	1.8646	0.5	30.3178	0.62628	118	46.0941	81.2717
38 - 32	53.3469	28.3642	38.7039	31.4499	0.0755018	4.21187	2.06404	3.09079	2.26898	0.5	37.474	2.9016	118	46.403	81.4372
38 - 33	56.3249	26.3685	43.6377	30.4909	0.087026	5.2331	2.37592	4.00065	2.61969	0.5	44.9346	5.25872	118	46.5671	81.1468
38 - 34	49.9093	29.3554	38.7856	34.3488	0.0858744	4.51053	2.47107	3.47861	3.02198	0.5	30.8309	1.77472	118	46.3488	81.1281
38 - 35	40.8862	25.2253	31.8747	34.2223	0.0839594	3.52461	2.18806	2.54246	2.85654	0.5	23.4914	-0.93904	118	46.1612	81.1899
38 - 36	40.8628	26.2651	31.2302	35.5535	0.0819506	3.27013	2.12792	2.35048	2.95177	0.5	21.8965	-1.72932	118	46.1093	81.3122
38 - 37	46.6599	28.4371	36.1485	35.6422	0.0797475	3.70251	2.30486	2.84252	2.86365	0.5	27.3342	0.20252	118	46.1775	81.2132
38 - 38	43.6353	27.6561	33.3563	35.3795	0.0782621	3.57629	2.17467	2.48487	2.71639	0.5	23.9688	-0.80928	118	46.1786	81.1754
38 - 39	53.4554	30.207	41.9768	32.8446	0.0779462	3.98101	2.52118	3.459	2.58613	0.5	34.8726	3.65288	118	46.1941	82.194
38 - 40	48.16	29.6949	37.5067	36.3018	0.0797588	3.82467	2.40365	2.90278	2.98505	0.5	27.6976	0.48196	118	46.1838	83.2918
38 - 41	55.1599	32.5527	43.1671	36.3261	0.0824711	4.54564	2.69141	3.12775	3.0288	0.5	33.9108	2.7364	118	46.2994	83.3132
38 - 42	52.7902	30.2465	41.2003	34.1066	0.0853627	4.6202	2.40845	3.59235	2.74976	0.5	33.8155	2.83748	118	46.3948	83.3123
38 - 43	49.4928	29.4959	38.968	35.5725	0.0900989	4.31082	2.50288	3.19533	3.02023	0.5	29.9954	1.3582	118	46.287	83.3367
39 - 12	53.6024	32.0113	42.0199	32.0164	0.00763346	0.366464	0.245672	0.316941	0.254162	0.8	32.3867	4.0014	109	47.1429	83.3258
39 - 13	54.3038	29.9018	42.7141	31.076	0.00787544	0.36436	0.210715	0.309302	0.233813	0.8	36.603	4.65524	109	47.1458	83.3338
39 - 14	47.5112	29.0206	35.0639	30.619	0.00813571	0.355391	0.213555	0.232662	0.24034	0.8	27.7359	1.77796	109	47.1448	83.3353
39 - 15	49.6723	30.0706	37.168	30.5473	0.0083578	0.345493	0.244182	0.320659	0.267662	0.8	29.4026	2.64828	109	47.1412	83.3343
39 - 16	56.1452	31.7571	43.4848	33.3407	0.00859515	0.451412	0.284275	0.382309	0.292638	0.8	36.5821	4.05764	109	47.147	83.3372
39 - 17	48.3322	31.1507	33.0368	31.5467	0.00881651	0.43303	0.276053	0.298707	0.29434	0.8	25.7722	0.59604	109	47.1461	83.3426
39 - 18	49.6548	30.4729	32.8313	32.0895	0.00901374	0.480445	0.285318	0.322107	0.301762	0.8	28.7729	0.29672	109	47.1494	83.3396
39 - 19	45.4552	29.5352	30.9021	33.4365	0.0201673	1.0015	0.558859	0.683694	0.661564	0.8	23.88	-1.01376	109	47.1709	81.3343
39 - 20	47.4958	29.9271	33.6805	32.6524	0.0325809	1.65052	1.0261	1.14009	1.10722	0.8	26.3531	0.41124	109	47.1867	81.1471
39 - 21	45.5958	31.94	29.9953	34.0606	0.0344357	1.4769	0.999347	1.00668	1.16774	0.8	20.4837	-1.62612	109	47.1739	81.4351
39 - 22	45.7286	28.9946	30.145	31.9896	0.0367947	1.67169	1.09617	1.09236	1.22697	0.8	25.101	-0.73784	107.5	47.165	81.2905
39 - 23	45.71	28.3543	31.5823	32.0047	0.0393482	1.66931	1.02021	1.15463	1.19073	0.8	26.0336	-0.16896	93	47.1496	81.48
39 - 24	56.1692	31.2286	43.0802	34.0453	0.0417031	2.42609	1.35365	1.90345	1.38789	0.656768	37.4109	3.61396	100	46.7311	81.554
39 - 25	51.3025	31.0405	38.2884	34.0297	0.0446378	2.33097	1.40014	1.61044	1.51051	0.5	30.393	1.70348	118	46.0529	81.0451
39 - 26	48.7753	29.7846	34.8619	32.4356	0.048698	2.55437	1.54872	1.91531	1.65346	0.5	28.486	0.97052	118	46.0729	80.9927
39 - 27	44.6003	28.3149	30.279	31.3078	0.0518988	2.47012	1.45007	1.74582	1.65531	0.5	24.4281	-0.41152	118	46.0767	81.2265
39 - 28	43.912	26.7885	28.6605	29.8166	0.0550882	2.33773	1.56091	1.49615	1.70734	0.5	25.6852	-0.46244	118	46.0118	81.5
39 - 29	46.3024	31.5374	30.2848	33.0284	0.0582576	2.7383	1.88007	2.04431	1.91652	0.5	22.1475	-1.09744	118	46.0335	81.3976
39 - 30	52.8068	32.044	38.1818	33.6111	0.0608869	3.55085	1.95726	2.45645	2.02156	0.5	31.1442	1.82828	118	46.2298	81.3299
39 - 31	47.2136	30.5564	30.7089	32.4144	0.0637494	2.98962	2.14674	1.97685	2.19865	0.5	24.9858	-0.6822	118	46.0294	81.0829
39 - 32	52.9701	31.116	35.6722	33.4864	0.0888661	4.78015	2.64898	3.24336	2.80865	0.5	32.7812	0.87432	118	46.3733	81.33
39 - 33	51.9683	29.8619	38.456	33.2926	0.092924	5.04676	2.7689	3.88837	3.27361	0.5	33.1596	2.06536	118	46.4125	81.2145
39 - 34	52.6583	26.9939	41.3381	31.0893	0.0935612	4.84032	2.46602	3.74093	2.85395	0.5	38.4966	4.09952	118	46.4382	81.1065
39 - 35	49.0362	28.1153	38.6345	34.8304	0.0935525	4.51026	2.32943	3.30149	3.1417	0.5	31.3813	1.52164	118	46.3866	81.2527
39 - 36	39.8881	25.8354	30.5412	34.7464	0.0931945	3.97527	2.62737	2.92891	3.39065	0.5	21.0791	-1.68208	118	46.1642	81.2649
39 - 37	40.9566	25.6728	30.9332	34.366	0.092796	4.16142	2.52813	2.96742	3.28978	0.5	22.9257	-1.37312	118	46.2404	81.204
39 - 38	52.9994	30.3057	41.3056	33.1591	0.0928834	4.87722	2.63317	3.97475	2.94436	0.5	34.0405	3.2586	118	46.4034	82.5484
39 - 39	48.8049	26.5388	37.8521	31.4078	0.093705	4.28892	2.33741	3.78125	2.94745	0.5	33.3992	2.57772	118	46.3254	83.2673
39 - 40	50.0674	29.1511	38.9443	36.2702	0.0957335	5.15984	3.15658	3.85738	3.52748	0.5	31.3744	1.06964	118	46.3392	83.2644
39 - 41	52.689	29.3053	40.8806	31.4454	0.100059	5.31939	2.57882	4.06988	3.35552	0.5	35.0755	3.77408	118	46.536	83.2951
39 - 42	45.1484	26.8971	33.8256	31.0273	0.1042	4.44447	2.44457	2.91342	2.96457	0.5	27.377	1.11932	118	46.3383	83.3328
39 - 43	49.145	29.0534	37.7454	34.6506	0.109125	5.49712	2.88185	4.11371	3.85769	0.5	30.1374	1.23792	118	46.5298	83.3307
40 - 11	47.8933	29.7024	37.563	30.7436	0.00638537	0.3316	0.189807	0.261703	0.197167	0.8	27.2864	2.72776	109	47.1469	83.3261
40 - 12	47.588	26.1643	35.6036	28.548	0.00663322	0.307412	0.184881	0.275302	0.192112	0.8	32.1356	2.82224	109	47.1431	83.3353
40 - 13	51.6226	28.3717	39.3566	30.3844	0.00694462	0.369669	0.202085	0.268973	0.213702	0.8	34.8763	3.58888	109	47.147	83.3383
40 - 14	50.5901	29.3421	38.0723	31.206	0.00727793	0.362625	0.205119	0.27637	0.235974	0.8	31.872	2.74652	109	47.1461	83.3352
40 - 15	53.299	30.646	40.6324	31.0668	0.0075566	0.326694	0.212269	0.286756	0.241036	0.8	33.9795	3.82624	109	47.1424	83.3347
40 - 16	53.2352	31.0157	39.7997	32.7167	0.00786251	0.433606	0.262416	0.297508	0.25958	0.8	33.3293	2.8332	109	47.1479	83.3326
40 - 17	49.9744	29.5407	33.0627	31.5053	0.00815516	0.358949	0.226327	0.255129	0.25833	0.8	30.6506	0.62296	109	47.144	83.3259
40 - 18	41.1098	27.8105	26.1528	29.9632	0.00840546	0.343862	0.23899	0.227589	0.264621	0.8	19.9489	-1.52416	109	47.1421	82.0029
40 - 19	49.0361	29.7563	33.1116	31.434	0.0243783	1.24502	0.796645	0.876059	0.829673	0.8	28.9197	0.67104	109	47.1714	78.1994
40 - 20	50.1396	31.159	34.4254	33.1987	0.0309608	1.64142	1.0501	1.0793	1.0518	0.8	28.4709	0.49068	109	47.1838	78.2306
40 - 21	46.8985	29.9701	31.0807	32.6143	0.0327379	1.53492	1.06749	0.929049	1.08389	0.8	25.3926	-0.61344	107	47.1683	81.241
40 - 22	46.5925	30.0667	30.6505	32.637	0.0351713	1.59407	1.03368	1.02661	1.11659	0.8	24.7887	-0.7946	92.5	47.1508	81.3982
40 - 23	47.5655	31.6687	31.143	33.2495	0.0378193	1.72287	1.20892	1.21402	1.19018	0.8	23.8452	-0.8426	91	47.1427	81.1997
40 - 24	53.5794	31.5286	37.5902	33.5379	0.0402772	2.23161	1.26573	1.49285	1.3405	0.799286	33.0762	1.62092	91	47.1887	81.4748
40 - 25	53.0351	31.2448	38.1293	33.0022	0.0438064	2.27178	1.32492	1.65687	1.39749	0.610122	32.6854	2.05084	109	46.3611	81.1346
40 - 26	52.4981	32.0388	36.4197	33.3044	0.0479697	2.53364	1.59159	1.8864	1.6026	0.5	30.6889	1.24612	118	46.0559	81.0213
40 - 27	44.6873	28.7295	29.1976	31.9079	0.050918	2.22018	1.4748	1.32203	1.6087	0.5	23.9367	-1.08412	118	46.0034	81.1412
40 - 28	38.9494	27.8455	24.9769	30.4829	0.0544835	1.74677	1.44092	1.115	1.56208	0.5	16.6558	-2.2024	118	45.8861	81.4027
40 - 29	42.3853	31.4991	26.6497	32.7614	0.0581197	2.71591	1.87314	1.69431	1.92281	0.5	16.3293	-2.44468	118	46.0294	81.3233
40 - 30	40.0219	29.2227	25.6403	31.9456	0.0612423	2.45109	1.76498	1.69175	1.97175	0.5	16.1988	-2.52212	118	45.9876	81.3253
40 - 31	47.4489	29.3392	31.3154	32.0932	0.0778442	3.78165	2.29669	2.43975	2.44163	0.5	27.1645	-0.31112	118	46.2008	81.1657
40 - 32	53.2493	29.0679	39.0265	31.8479	0.0942753	4.88884	2.449	3.29172	2.86933	0.5	36.2721	2.87144	118	46.4557	81.0611
40 - 33	51.2932	29.5896	39.2188	34.0916	0.0969006	4.85276	2.89773	4.00488	3.58783	0.5	32.5554	2.05088	118	46.3263	81.0804
40 - 34	56.2534	29.8428	44.4618	36.4916	0.0995289	5.29336	2.77489	4.19429	3.56611	0.5	39.6159	3.18808	118	46.4767	80.9982
40 - 35	51.064	29.4875	40.8662	37.8184	0.101629	4.86986	3.09294	3.74591	3.81294	0.5	32.3648	1.21912	118	46.2788	81.0585
40 - 36	43.5235	27.2811	33.8997	35.8529	0.103085	4.46589	2.83021	3.23071	3.61648	0.5	24.3636	-0.78128	118	46.2411	81.2731
40 - 37	40.9122	25.5904	30.9672	33.7519	0.104753	4.2468	2.58214	3.25305	3.33756	0.5	22.9827	-1.11388	118	46.2488	81.8113
40 - 38	45.5065	27.3112	34.8551	31.8456	0.106635	5.00223	2.9395	4.0343	3.21454	0.5	27.293	1.2038	118	46.355	83.3256
40 - 39	46.1028	27.7725	34.7357	31.1527	0.108787	5.25684	2.77269	3.32275	3.23429	0.5	27.4955	1.4332	118	46.4675	83.2983
40 - 40	52.1639	30.5907	40.6872	34.124	0.111931	6.0599	3.14172	4.49602	3.87984	0.5	32.3598	2.62528	118	46.5863	83.2774
40 - 41	46.6081	27.9698	35.9572	33.6376	0.115718	6.0665	3.07632	4.38851	4.19007	0.5	27.9575	0.92784	118	46.6026	83.2918
40 - 42	44.6416	27.2517	34.4182	33.8026	0.120557	5.60384	3.27709	4.58457	4.02475	0.5	26.0848	0.24624	118	45.238	83.3318
40 - 43	45.2482	27.0199	35.1236	33.848	0.125488	4.94449	3.06914	3.657	4.31429	0.5	27.3424	0.51024	119.333	45.2227	83.3354
40 - 44	44.1162	26.7915	33.6168	34.4212	0.129555	6.12386	4.08897	4.70645	4.61462	0.5	25.987	-0.32176	118	46.6531	83.3192
41 - 11	46.1986	29.1428	36.5164	31.3587	0.00531737	0.260686	0.157535	0.174186	0.176848	0.8	25.5837	2.06308	109	47.1409	83.3297
41 - 12	53.5339	29.4869	41.7808	30.3033	0.00552035	0.272042	0.150489	0.191451	0.159786	0.8	36.0705	4.591	109	47.143	83.3276
41 - 13	48.0806	27.3865	37.1327	30.6585	0.00594084	0.289211	0.172615	0.226956	0.184232	0.8	31.0411	2.58968	109	47.1426	83.3255
41 - 14	48.0456	26.824	36.2241	29.8784	0.00637796	0.314485	0.17585	0.22575	0.18088	0.8	31.8324	2.53828	109	47.1445	83.3412
41 - 15	50.9887	28.4254	39.2708	31.1461	0.00672576	0.313249	0.198031	0.266778	0.205676	0.8	33.845	3.24988	109	47.1425	83.3364
41 - 16	50.4643	31.0288	35.0659	32.4808	0.00708744	0.352886	0.212612	0.272614	0.226871	0.8	29.1532	1.03404	109	47.1446	83.3316
41 - 17	49.5747	30.1915	32.8594	32.2263	0.00742032	0.35395	0.218857	0.232762	0.234614	0.8	29.0748	0.25324	109	47.1442	83.3284
41 - 18	42.1374	28.1793	27.455	30.4142	0.00770105	0.343117	0.219861	0.217553	0.230967	0.8	20.9371	-1.18368	109	47.1432	78.448
41 - 19	41.8253	27.289	27.2487	30.1745	0.0117936	0.477184	0.329268	0.356743	0.383362	0.8	21.8044	-1.17032	109	47.1453	50.0868
41 - 20	47.8106	30.501	31.6727	32.4913	0.0284711	1.29571	0.940294	1.03216	0.903697	0.8	25.9644	-0.32744	103	47.1336	44.4223
41 - 21	45.4876	29.1581	29.8672	32.1125	0.0303727	1.2447	0.828527	0.895107	0.909995	0.8	24.4943	-0.89812	92.5	47.1276	72.281
41 - 22	44.4042	29.4951	29.136	32.3356	0.0328932	1.38538	0.950282	0.990416	1.03332	0.8	22.3637	-1.27984	91	47.1347	81.4396
41 - 23	43.951	28	29.4003	30.9516	0.0356159	1.5252	1.01876	0.957671	1.11162	0.8	23.9265	-0.62052	91	47.1419	81.2227
41 - 24	52.3077	28.0598	35.0655	30.8635	0.0384265	1.96562	1.08998	1.37581	1.15425	0.8	36.3718	1.6808	91	47.1795	81.2618
41 - 25	50.8031	31.2669	34.0449	33.1573	0.0472946	2.50986	1.3985	1.64996	1.58702	0.793781	29.3043	0.35504	92.6875	47.135	80.9461
41 - 26	47.393	29.0577	31.4598	31.6254	0.0565752	2.63871	1.6404	1.80541	1.83345	0.581202	27.5029	-0.06624	111.25	46.2863	81.2035
41 - 27	42.5515	28.0301	27.6354	31.258	0.0604532	2.82561	1.73948	1.90769	2.02503	0.5	21.7821	-1.44904	118	46.0945	81.4744
41 - 28	43.7682	28.5668	28.761	31.8979	0.0667346	2.77054	1.93738	1.81365	2.17445	0.5	22.8021	-1.25476	118	46.0269	81.3808
41 - 29	36.2428	29.7981	22.698	31.9335	0.0764463	2.82761	2.16337	1.61045	2.32175	0.5	9.66705	-3.6942	118	45.9818	81.5413
41 - 30	37.4057	29.396	23.1107	31.5863	0.08096	2.91518	2.3774	1.91465	2.42641	0.5	12.0146	-3.39024	118	45.948	81.3124
41 - 31	48.0529	30.2752	31.8286	31.9044	0.0920747	4.34162	2.74097	2.77267	2.83773	0.5	26.6666	-0.03032	118	46.2317	81.1419
41 - 32	53.255	28.6735	39.9748	33.1505	0.0972179	5.68331	2.97542	3.80262	3.41451	0.5	36.8723	2.72972	118	46.5272	80.9739
41 - 33	57.389	30.8414	45.2975	35.5217	0.101491	5.87556	3.01969	4.44355	3.44681	0.5	39.8214	3.91032	118	46.5667	80.8988
41 - 34	53.7326	28.6523	42.0337	34.8068	0.106255	5.46181	2.90625	4.34883	3.7788	0.5	37.6204	2.89076	118	46.4866	81.0307
41 - 35	52.2143	29.9707	40.6795	36.1053	0.110771	5.88559	3.21681	4.86626	4.0474	0.5	33.3654	1.82968	118	46.5168	81.1222
41 - 36	45.7899	27.4643	36.493	34.5592	0.11446	5.49896	3.30423	4.09479	3.99612	0.5	27.4884	0.77352	118	46.3903	81.5621
41 - 37	40.4838	25.7163	30.8853	33.9481	0.118675	4.72729	2.91778	3.5487	4.13421	0.5	22.1513	-1.22512	118	46.2874	83.1765
41 - 38	41.6526	25.8515	31.2469	32.8845	0.122959	5.37691	3.02565	3.84565	3.59208	0.5	23.7016	-0.65504	118	46.4268	83.3403
41 - 39	45.4819	28.3582	35.0283	35.4409	0.126807	5.06982	3.50273	4.39776	4.24811	0.5	25.6856	-0.16504	118	46.1987	83.2606
41 - 40	46.0764	27.6372	34.8371	32.3035	0.131494	6.44138	3.5211	4.92726	4.20091	0.5	27.6588	1.01344	118	46.5839	83.2842
41 - 41	42.7945	26.9527	32.8649	33.5593	0.13625	6.25905	3.73086	4.77913	4.7197	0.5	23.7627	-0.27776	118.667	43.9544	83.2764
41 - 42	49.2871	29.9587	38.612	36.8031	0.140202	6.41748	4.07362	4.46237	5.00464	0.5	28.9926	0.72356	124	33.9258	83.3083
41 - 43	43.502	26.9614	33.4121	35.1512	0.144331	6.37325	4.09862	5.34835	5.34549	0.5	24.8109	-0.69564	124.5	35.1274	83.3223
41 - 44	42.1135	26.5222	31.8252	35.0005	0.147671	6.25114	4.23643	5.27216	5.24356	0.5	23.3869	-1.27012	118.667	45.359	83.3238
42 - 11	43.3144	27.9947	31.2678	31.4788	0.00430644	0.182835	0.113566	0.133586	0.135977	0.8	22.9795	-0.0844	109	47.1397	83.3407
42 - 12	51.5878	31.3118	38.1276	32.8442	0.00445469	0.23971	0.138979	0.165192	0.138632	0.8	30.414	2.11336	109	47.1412	83.3333
42 - 13	51.1036	26.5857	39.1603	29.8083	0.00502127	0.266406	0.129625	0.207724	0.156496	0.8	36.7769	3.7408	109	47.1443	83.3283
42 - 14	55.7357	30.9149	42.8327	32.2755	0.00558654	0.336202	0.177651	0.256936	0.180877	0.8	37.2312	4.22288	109	47.1462	83.3319
42 - 15	45.5189	30.6492	31.9045	31.0078	0.00600579	0.24742	0.188438	0.15858	0.163418	0.8	22.3046	0.35868	109	47.1376	83.3296
42 - 16	49.2512	30.0515	33.316	32.3265	0.00640891	0.318383	0.196266	0.211193	0.205305	0.8	28.7995	0.3958	109	47.1431	83.3256
42 - 17	49.3814	29.2938	35.415	32.2381	0.00676245	0.310854	0.193114	0.209449	0.192399	0.8	30.1314	1.27076	109	47.1459	83.3269
42 - 18	49.2178	24.8789	34.2201	28.6005	0.00706171	0.364039	0.175549	0.243188	0.207894	0.8	36.5083	2.24784	109	47.1488	43.8341
42 - 19	46.0768	28.657	30.5631	31.5643	0.00743545	0.323876	0.216414	0.224865	0.232121	0.8	26.1297	-0.40048	100	47.1048	41.3183
42 - 20	49.7262	27.0777	33.3843	30.6238	0.019972	0.991286	0.614353	0.665609	0.613028	0.8	33.9727	1.1042	91	47.1287	44.4074
42 - 21	48.0042	30.6772	31.742	32.5633	0.0277571	1.28942	0.835341	0.917709	0.926497	0.8	25.9905	-0.32852	91	47.1366	43.8913
42 - 22	46.3103	29.3744	30.3018	31.8321	0.0301916	1.62914	0.950369	1.09327	0.973773	0.8	25.4038	-0.61212	91	47.1595	71.047
42 - 23	44.6086	30.7847	29.0569	32.4557	0.0416593	1.90732	1.37362	1.32516	1.42025	0.8	20.7359	-1.35952	91	47.1447	81.2593
42 - 24	47.6974	30.4049	31.8358	32.3726	0.0452328	1.88655	1.36401	1.51114	1.50192	0.8	25.9387	-0.21472	91	47.1436	81.0103
42 - 25	43.8548	29.6198	28.8978	31.6608	0.056837	2.68875	1.67768	1.80037	1.79528	0.8	21.3525	-1.1052	91	47.1933	81.2621
42 - 26	41.8622	25.8299	27.4982	29.8414	0.0637206	2.8955	1.5316	1.69667	1.84569	0.783354	24.0485	-0.93728	91	47.128	81.4637
42 - 27	46.4496	27.9662	32.3087	31.1051	0.0686168	3.37077	1.8249	2.31621	2.18285	0.552683	27.7251	0.48144	112	46.3517	81.4019
42 - 28	44.8766	27.5788	29.3048	30.8953	0.0746273	3.29591	2.12933	1.77436	2.31175	0.5	25.9467	-0.6362	118	46.1158	81.4814
42 - 29	37.7371	29.3511	23.8252	31.9417	0.080859	2.92372	2.30264	1.86923	2.65704	0.5	12.579	-3.2466	118	45.9702	81.6233
42 - 30	43.5919	29.3259	27.6185	31.2376	0.0863711	4.05712	2.52049	2.68941	2.82386	0.5	21.399	-1.44764	118	46.2146	81.4699
42 - 31	51.8803	29.2499	36.5376	31.137	0.0923112	4.84494	2.61658	3.64329	2.85703	0.5	33.9456	2.16024	118	46.3993	81.4622
42 - 32	53.7447	28.6616	37.4409	31.8304	0.0988709	5.39563	2.72237	3.9687	3.16187	0.5	37.6247	2.2442	118	46.518	81.1158
42 - 33	51.7769	28.7092	38.781	32.3239	0.1048	5.37239	3.08513	4.38108	3.16645	0.5	34.6015	2.58284	118	46.415	80.87
42 - 34	54.1567	29.8025	41.6843	33.4393	0.111899	6.80527	3.45124	4.2116	3.5107	0.5	36.5313	3.298	118	46.6997	80.9642
42 - 35	49.0178	28.8547	37.5527	34.0858	0.119099	5.51241	3.44522	4.41909	3.79287	0.5	30.2447	1.38676	118	46.3562	81.5192
42 - 36	43.3004	24.199	33.2583	30.7524	0.125287	4.90765	2.85981	4.70474	3.91442	0.5	28.6521	1.00236	118	46.3511	83.0696
42 - 37	41.6274	25.3656	31.459	32.7128	0.132463	5.84931	3.61819	4.80376	4.54932	0.5	24.3927	-0.50152	118	46.4	83.2944
42 - 38	42.1137	25.2254	32.5518	34.2041	0.139549	5.57588	3.34811	4.30642	4.72122	0.5	25.3325	-0.66092	118	46.3991	83.2952
42 - 39	45.2689	27.8009	36.1912	35.7607	0.145421	6.0653	3.7564	5.62693	5.37997	0.5	26.202	0.1722	118	46.4207	83.2731
42 - 40	37.5599	28.3077	29.2031	29.0072	0.151887	4.37093	4.21181	2.99644	3.63992	0.5	13.8783	0.07836	118.667	42.2104	83.3186
42 - 41	48.4591	28.6119	37.7303	35.092	0.157696	6.77342	3.80021	5.91972	5.66299	0.5	29.7708	1.05532	125.111	34.4278	83.2914
42 - 42	39.7638	25.2176	29.5518	32.2048	0.161766	6.36904	4.45861	5.6178	5.18424	0.5	21.8193	-1.0612	126	31.1931	83.3044
42 - 43	42.3755	26.6427	32.3701	34.5134	0.164987	7.40069	4.43112	5.2585	5.68001	0.5	23.5992	-0.85732	126	34.3374	83.2919
42 - 44	43.1098	27.0931	33.4089	35.4723	0.166355	6.39439	4.31388	4.76083	5.7955	0.5	24.0251	-0.82536	125.111	33.3003	83.3333
43 - 11	40.0069	26.6651	29.0899	29.9001	0.00337982	0.148041	0.10709	0.0981887	0.114848	0.8	20.0127	-0.32408	109	47.1387	83.3058
43 - 12	46.8261	29.1742	31.7167	31.076	0.00387104	0.199412	0.108202	0.120037	0.124413	0.8	26.4778	0.25628	109	47.1404	83.3016
43 - 13	46.5079	29.5849	32.0197	30.5682	0.00434594	0.21184	0.142879	0.152935	0.136739	0.8	25.3845	0.5806	109	47.1384	83.3287
43 - 14	51.9443	30.0042	35.2851	31.8523	0.0050169	0.263296	0.143374	0.183234	0.15514	0.8	32.9101	1.37312	109	47.1429	83.3252
43 - 15	46.9913	26.8854	31.6152	31.0571	0.00549446	0.219041	0.136567	0.18631	0.17692	0.8	30.1589	0.22324	109	47.1396	83.3276
43 - 16	50.5223	27.3955	34.0717	30.8412	0.00591048	0.298496	0.148734	0.213916	0.178667	0.8	34.6902	1.2922	109	47.1455	83.3302
43 - 17	53.4628	28.83	38.5536	31.805	0.00625605	0.363748	0.172379	0.26549	0.19231	0.8	36.9492	2.69944	109	47.1491	83.3277
43 - 18	48.2238	27.1434	35.9066	30.7186	0.00655865	0.325223	0.168343	0.267669	0.194708	0.8	31.6206	2.0752	100.111	47.1085	42.6854
43 - 19	45.3218	29.2081	30.6139	31.5745	0.0141651	0.665086	0.459936	0.351358	0.446409	0.8	24.1706	-0.38424	91	47.1113	47.0081
43 - 20	49.7272	30.9664	33.5669	32.7615	0.0234932	1.12156	0.738653	0.803819	0.775703	0.8	28.1412	0.32216	91	47.1293	44.911
43 - 21	47.503	27.6226	31.7121	30.8036	0.0255916	1.10039	0.753533	0.814826	0.803969	0.8	29.8206	0.3634	91	47.1257	42.3384
43 - 22	51.9063	29.1939	34.8389	31.3156	0.0314224	1.5386	1.02147	1.02125	1.02453	0.8	34.0686	1.40932	91	47.143	46.8746
43 - 23	45.6357	29.5183	31.3595	32.042	0.0447026	2.2352	1.4302	1.52758	1.47687	0.8	24.1761	-0.273	91	47.1708	76.5903
43 - 24	44.3237	29.3278	29.1605	31.4962	0.0483731	2.07641	1.5849	1.37697	1.62021	0.8	22.4939	-0.93428	91	47.1404	81.1372
43 - 25	44.8063	26.8248	29.7993	30.1557	0.0535228	2.42481	1.51376	1.57324	1.55972	0.8	26.9723	-0.14256	91	47.1831	80.8644
43 - 26	44.0324	24.6019	29.8603	28.536	0.0598127	2.52576	1.42601	1.67344	1.6882	0.8	29.1458	0.52972	91	47.2023	81.1347
43 - 27	45.2417	28.8794	30.3988	31.4056	0.0650403	3.04779	1.89224	2.09257	2.12008	0.765735	24.5434	-0.40272	94	47.078	81.5009
43 - 28	46.7732	28.2034	30.986	31.294	0.0714924	3.34305	2.12581	2.2077	2.30028	0.532302	27.8547	-0.1232	115.75	46.2113	81.5002
43 - 29	40.9664	28.2088	26.5063	31.5935	0.0782069	3.24439	2.22295	2.11897	2.3458	0.5	19.1364	-2.03488	118	46.0771	81.4262
43 - 30	44.2107	30.5285	30.4786	31.9172	0.0842158	3.62893	2.85478	2.56079	2.73372	0.5	20.5233	-0.57544	118	46.0111	81.2536
43 - 31	52.4347	30.8653	36.2258	32.5036	0.0911874	4.75523	2.75633	3.23359	2.85813	0.5	32.3541	1.48888	118	46.338	81.3076
43 - 32	48.7736	26.8171	32.565	30.3461	0.0988411	4.80782	2.47515	3.20484	2.97289	0.5	32.9348	0.88756	118	46.4271	81.1013
43 - 33	50.5374	27.9942	36.263	31.7039	0.106146	5.30717	2.98298	4.03671	3.34603	0.5	33.8148	1.82364	118	46.4248	81.0811
43 - 34	48.9496	27.7785	37.2027	32.4667	0.115305	6.11796	3.24462	4.69493	3.80759	0.5	31.7566	1.8944	118	46.5714	81.3001
43 - 35	53.7248	29.5545	41.2327	34.672	0.124969	6.28821	3.57074	5.03358	4.14435	0.5	36.2555	2.62428	118	46.5298	83.0582
43 - 36	44.6501	26.2078	34.437	32.6811	0.133522	6.027	3.72777	4.34155	4.42582	0.5	27.6635	0.70236	118	46.4182	83.2902
43 - 37	40.7247	26.3174	31.2788	34.6062	0.143565	5.2154	3.6958	4.02375	4.82654	0.5	21.6109	-1.33096	118	46.2101	83.2962
43 - 38	46.2689	27.9692	35.4512	35.4256	0.153357	6.88457	4.65289	5.53152	5.60909	0.5	27.4496	0.01024	118	46.4001	83.2417
43 - 39	44.5248	26.9609	34.4275	34.274	0.16134	6.4892	4.30304	5.23073	5.32464	0.5	26.3458	0.0614	118.889	44.8006	83.304
43 - 40	44.6865	28.2708	34.1068	36.9078	0.169747	7.55509	4.92612	6.46565	6.17319	0.5	24.6236	-1.1204	123.667	34.1797	83.2926
43 - 41	47.6824	28.1564	36.9067	33.3397	0.176698	7.93943	4.70152	5.49187	5.631	0.5	29.289	1.4268	126	35.134	83.2956
43 - 42	50.4548	29.5516	39.1068	34.9129	0.180863	10.2085	5.67153	6.52357	6.52726	0.5	31.3548	1.67756	126	38.9907	83.2992
43 - 43	50.2737	29.5464	39.5184	34.613	0.182977	8.90601	5.00181	7.15561	6.00216	0.5	31.0909	1.96216	126	37.112	83.2731
43 - 44	44.7339	27.5775	34.3451	35.4243	0.181959	8.45343	5.19001	6.61255	6.65564	0.5	25.7346	-0.43168	126	35.2097	83.2905
44 - 11	38.6463	23.1431	31.1363	27.7815	0.00221929	0.0823841	0.0525342	0.0638486	0.0620642	0.8	23.2548	1.34192	109	47.1364	83.3074
44 - 12	45.9863	20.7387	31.4697	24.5316	0.00292038	0.139835	0.0663493	0.0911336	0.0716723	0.8	37.8714	2.77524	109	47.1388	83.307
44 - 13	45.6163	28.6807	30.5405	29.2128	0.00392126	0.17035	0.100559	0.115638	0.109468	0.8	25.4034	0.53108	109	47.1385	83.3378
44 - 14	46.6952	27.3734	31.5366	29.2719	0.00461811	0.225874	0.129179	0.142489	0.148683	0.8	28.9827	0.90588	109	47.1408	83.3283
44 - 15	44.7322	25.5073	29.8867	29.3248	0.00503816	0.238807	0.130344	0.15404	0.142627	0.8	28.8373	0.22476	109	47.1419	83.3257
44 - 16	48.7915	25.166	32.7432	29.7146	0.00542164	0.263868	0.158631	0.178051	0.167562	0.8	35.4382	1.21144	107.875	47.1264	83.3279
44 - 17	58.1887	28.3184	45.2255	31.7645	0.00701406	0.416457	0.213258	0.325672	0.227475	0.8	44.8054	5.3844	95.5	47.1126	83.3276
44 - 18	51.4598	28.8289	37.845	31.4661	0.0131719	0.680866	0.378153	0.530647	0.429368	0.8	33.9464	2.55156	91	47.1212	40.7709
44 - 19	45.6781	28.7381	30.5469	31.3645	0.0178485	0.780656	0.521522	0.52493	0.554705	0.8	25.41	-0.32704	91	47.1168	44.0448
44 - 20	41.0663	27.0205	26.6242	30.0717	0.0203409	0.844907	0.602801	0.563041	0.615673	0.8	21.0687	-1.379	91	47.115	50.8758
44 - 21	44.7006	27.1242	29.6921	29.5928	0.022526	0.991007	0.635088	0.659485	0.698797	0.8	26.3646	0.03972	91	47.1266	41.0067
44 - 22	52.5158	25.3122	36.3639	28.9455	0.0249196	1.34294	0.653829	0.904096	0.747802	0.8	40.8054	2.96736	91	47.1605	42.3079
44 - 23	52.6699	29.7192	38.2713	32.0688	0.0393121	2.08513	1.19856	1.53662	1.253	0.8	34.426	2.481	91	47.1806	44.2101
44 - 24	50.0798	26.306	34.6812	30.4462	0.0427211	1.90621	1.10879	1.52734	1.28291	0.8	35.6607	1.694	91	47.1715	71.3986
44 - 25	46.0258	25.0634	30.7933	28.9468	0.0476268	2.35361	1.2268	1.55409	1.44026	0.8	31.4436	0.7386	91	47.205	81.4871
44 - 26	44.5681	24.2922	29.4627	28.0521	0.0539616	2.30117	1.26037	1.58771	1.46456	0.8	30.4139	0.56424	91	47.1963	81.6671
44 - 27	48.3652	29.9297	32.2727	31.6242	0.0600013	2.65431	1.78796	1.96034	1.85049	0.8	27.6532	0.2594	91	47.1785	81.5183
44 - 28	54.1988	29.0784	37.2743	32.7149	0.0667378	3.67484	2.08369	2.33095	2.21772	0.746817	37.6806	1.82376	96.0625	47.0177	81.4684
44 - 29	48.324	28.8388	34.5296	31.8775	0.0735895	3.32988	2.133	2.57192	2.2617	0.518659	29.2278	1.06084	115.75	46.1436	81.2817
44 - 30	52.6781	30.1692	38.8569	31.9056	0.0796891	4.63124	2.43757	3.55312	2.64064	0.5	33.7634	2.78052	118	46.39	81.0928
44 - 31	51.3099	30.0956	34.8283	31.4775	0.087543	4.51439	2.6796	2.97694	2.78132	0.5	31.8214	1.34032	118	46.2942	81.24
44 - 32	47.2052	28.6163	31.0011	31.1192	0.0965491	4.77389	2.58774	2.78112	2.97674	0.5	27.8834	-0.04724	118	46.388	81.5096
44 - 33	49.0028	28.2979	35.4576	32.4415	0.105404	5.36959	3.02533	4.09092	3.7844	0.5	31.0574	1.20644	118	46.4302	81.3187
44 - 34	48.6075	27.3183	36.5429	31.9901	0.117072	6.06244	3.38197	4.67942	3.87661	0.5	31.9338	1.82112	118	46.5199	82.818
44 - 35	52.6229	29.4734	40.3243	34.2887	0.129867	6.71635	4.12649	5.4731	4.53766	0.5	34.7242	2.41424	118	46.4957	83.3166
44 - 36	55.1334	31.5282	43.2951	36.3502	0.141462	7.38099	4.51236	6.54481	5.21385	0.5	35.4078	2.77796	118	46.5701	83.3194
44 - 37	52.9652	30.4823	41.609	35.8494	0.155272	8.08554	4.62521	6.40652	5.55401	0.5	33.7244	2.30384	118	46.7281	83.3174
44 - 38	56.7742	25.0186	45.0669	30.2837	0.168935	8.67955	4.68331	7.22398	5.34484	0.5	47.6334	5.91328	120	43.3476	83.3451
44 - 39	44.1017	27.0378	33.87	33.6855	0.180006	7.02266	4.75034	5.20453	5.71835	0.5	25.5958	0.0738	125.333	33.5953	83.3535
44 - 40	40.3068	27.3666	31.5122	33.3831	0.191335	7.92927	5.25532	6.07085	6.28474	0.5	19.4103	-0.74836	126	33.4597	83.3264
44 - 41	41.8332	26.4997	31.7307	33.6788	0.200108	7.94608	5.2025	6.18575	6.69351	0.5	23.0002	-0.77924	126	33.6665	83.2849
44 - 42	58.9851	32.234	46.7827	35.0923	0.204513	11.5552	6.76536	9.60021	7.54625	0.5	40.1266	4.67616	126	39.7411	83.2821
44 - 43	48.0832	28.7847	38.1011	34.368	0.204944	9.66232	6.14916	7.55509	7.22189	0.5	28.9477	1.49324	126	35.9511	83.287
44 - 44	47.39	27.6779	36.7285	35.726	0.200068	8.82306	4.99422	6.20364	6.77666	0.5	29.5681	0.401	126	36.8883	83.3148
45 - 11	35.8024	22.2763	27.6282	26.3317	0.00131275	0.049657	0.0308635	0.0375044	0.0384238	0.8	20.2891	0.5186	109	47.1354	83.3062
45 - 12	46.9196	24.8777	32.3038	27.9027	0.00217351	0.105763	0.0570652	0.0711091	0.0633872	0.8	33.0629	1.76044	109	47.1367	83.2911
45 - 13	43.5211	23.5665	29.9407	27.8695	0.00343708	0.145513	0.0771322	0.0968312	0.100492	0.8	29.9319	0.82848	109	47.1384	83.2891
45 - 14	46.0504	22.9976	32.2973	28.3903	0.00449353	0.203391	0.104297	0.132455	0.123058	0.8	34.5792	1.5628	109	47.1411	83.2878
45 - 15	46.2663	26.0703	33.0557	29.8456	0.00784634	0.387897	0.199096	0.301227	0.224599	0.8	30.294	1.28404	107	47.1446	83.3244
45 - 16	44.6341	23.3951	30.5895	28.1517	0.0111341	0.535315	0.266209	0.410805	0.323207	0.8	31.8585	0.97512	93.3333	47.1182	83.3285
45 - 17	49.3187	25.8974	37.1897	29.8956	0.0111374	0.4944	0.27563	0.393041	0.326736	0.8	35.1319	2.91764	91	47.1127	83.3272
45 - 18	47.6831	24.7013	32.3089	29.0883	0.0120814	0.623046	0.280552	0.390109	0.346601	0.8	34.4727	1.28824	91	47.1252	38.233
45 - 19	44.0333	25.2478	29.3685	29.4808	0.0144131	0.630748	0.368439	0.43095	0.422675	0.8	28.1782	-0.04492	91	47.1171	44.7915
45 - 20	39.3167	26.2066	25.7792	29.6232	0.0173297	0.661941	0.448358	0.478632	0.501519	0.8	19.6651	-1.5376	91	47.1121	55.3721
45 - 21	47.1258	28.9688	31.9777	31.3185	0.019623	0.878368	0.561191	0.587259	0.598052	0.8	27.2355	0.26368	91	47.1227	50.7871
45 - 22	53.5261	29.7266	39.1157	32.1539	0.0217034	1.25029	0.664529	0.911345	0.738048	0.8	35.6992	2.78472	91	47.15	43.5522
45 - 23	52.2304	27.0333	38.3126	30.2088	0.0323438	1.71662	0.879042	1.11931	0.994461	0.8	37.7957	3.24152	91	47.1756	44.0818
45 - 24	52.9535	28.3007	39.5366	32.2181	0.0362319	2.06341	1.02081	1.42806	1.16681	0.8	36.9792	2.9274	91	47.1965	49.8104
45 - 25	46.465	24.6964	35.4021	29.0458	0.0411132	1.87586	1.02887	1.3691	1.19238	0.8	32.6529	2.54252	91	47.1766	69.3756
45 - 26	45.7293	25.7295	31.3284	29.9177	0.0474826	2.24519	1.27822	1.6605	1.48214	0.8	29.9997	0.56428	91	47.1888	81.4303
45 - 27	50.5573	29.9457	36.818	32.105	0.0538245	2.34629	1.55469	1.76106	1.77376	0.8	30.9174	1.8852	91	47.1709	81.6459
45 - 28	47.813	29.5105	32.2299	32.1188	0.0609275	2.76985	1.66048	1.78275	1.9521	0.8	27.4538	0.04444	91	47.2033	81.4298
45 - 29	48.5611	30.2886	32.7683	31.8897	0.0678165	3.18331	2.05805	2.41339	2.07151	0.72811	27.4088	0.35144	97	46.8912	81.5817
45 - 30	47.7998	30.7786	34.0069	32.0846	0.0738099	3.54701	2.39538	2.38418	2.24387	0.511065	25.5318	0.76892	118	46.1119	81.2499
45 - 31	49.1227	30.7161	34.9029	32.0309	0.0817127	4.38635	2.40143	3.0841	2.56139	0.5	27.6099	1.1488	118	46.3343	81.363
45 - 32	48.0636	27.9467	32.9195	30.7679	0.0913492	4.37326	2.48992	3.03723	2.81508	0.5	30.1754	0.86064	118	46.3072	81.2192
45 - 33	56.6776	28.8795	43.2774	32.4984	0.101569	5.96691	2.98062	4.41726	3.31309	0.5	41.6971	4.3116	118	46.6015	82.7351
45 - 34	54.7379	30.702	42.8855	33.8764	0.115875	5.9108	3.24644	4.53431	3.83396	0.5	36.0539	3.60364	118	46.5156	83.2574
45 - 35	52.0499	29.223	40.3224	33.1236	0.132219	7.15969	3.76495	5.61871	4.34391	0.5	34.2404	2.87952	118	46.7106	83.2906
45 - 36	52.8294	29.8335	40.7553	34.8941	0.147353	7.05559	4.25465	5.92233	5.22067	0.5	34.4938	2.34448	118	46.5521	83.3311
45 - 37	56.0927	26.0704	43.7078	30.7093	0.165712	10.2082	4.50773	7.33981	5.01452	0.5	45.0335	5.1994	120	45.7724	83.3308
45 - 38	51.5118	26.9123	40.4231	32.6647	0.184086	9.51185	4.95272	7.99004	6.06092	0.5	36.8993	3.10336	126	39.0563	83.3487
45 - 39	39.8979	25.3656	31.1089	33.8571	0.199055	9.03416	5.07727	7.07981	6.73636	0.5	21.7984	-1.09928	126	37.2685	83.3198
45 - 40	44.0698	27.6009	34.2275	35.9349	0.21429	9.75476	6.07356	7.8425	7.64565	0.5	24.7034	-0.68296	126	36.45	83.3301
45 - 41	56.673	31.704	44.8296	36.478	0.225735	12.7106	6.62901	9.56897	7.36949	0.5	37.4535	3.34064	126	43.5761	83.291
45 - 42	56.6322	30.7533	44.4082	32.2614	0.230777	13.2896	6.91359	10.6792	7.21058	0.5	38.8183	4.85872	126	44.4501	83.2884
45 - 43	48.6902	29.0323	37.2741	35.0607	0.229276	11.5791	7.2084	8.80859	8.26872	0.5	29.4868	0.88536	126	38.497	83.295
45 - 44	44.647	28.2978	35.1918	37.3583	0.219298	8.85191	5.33233	6.24726	7.52276	0.5	24.5238	-0.8666	126	35.9702	83.3025
46 - 11	40.6183	22.9219	31.6922	29.1316	0.000975552	0.0442948	0.0302517	0.034265	0.0365653	0.8	26.5446	1.02424	111.333	47.1348	83.2954
46 - 12	48.7889	25.3047	33.2325	27.7637	0.00191584	0.0958714	0.0488382	0.0632451	0.0525516	0.8	35.2263	2.18752	109	47.1365	83.3032
46 - 13	42.9735	24.6644	29.637	28.264	0.00329254	0.122464	0.0756969	0.0856135	0.0958725	0.8	27.4637	0.5492	109	47.1365	83.3175
46 - 14	42.4946	23.4008	30.2313	27.488	0.00438187	0.182217	0.0948617	0.158336	0.114132	0.8	28.6407	1.09732	107	47.1128	83.3011
46 - 15	46.8912	23.8938	35.3315	28.4561	0.00638763	0.273718	0.14024	0.243208	0.176538	0.8	34.4961	2.75016	93	47.0972	83.3026
46 - 16	43.1189	24.0833	30.491	28.7937	0.00878026	0.366429	0.221961	0.248049	0.258509	0.8	28.5534	0.67892	91	47.1051	83.6007
46 - 17	44.5885	22.3017	32.9643	26.9003	0.00803197	0.388353	0.178488	0.274262	0.213376	0.8	33.4302	2.4256	91	47.1117	84.2774
46 - 18	43.9008	26.0457	30.3066	30.5782	0.00888688	0.404518	0.232847	0.306915	0.289306	0.8	26.7826	-0.10864	91	47.1079	47.4358
46 - 19	48.261	22.4793	32.8067	27.3414	0.0116747	0.556889	0.268343	0.380239	0.315697	0.8	38.6726	2.18612	91	47.1198	44.1493
46 - 20	44.941	24.3779	30.4751	28.9389	0.0151236	0.692208	0.334104	0.480879	0.41924	0.8	30.8447	0.61448	91	47.1268	52.338
46 - 21	47.4901	27.3847	34.4487	31.1793	0.0174673	0.882268	0.511055	0.592414	0.557466	0.8	30.1581	1.30776	91	47.1282	47.9995
46 - 22	54.0249	28.2591	39.523	31.0794	0.0190008	1.05707	0.566908	0.777029	0.594592	0.8	38.6487	3.37744	91	47.1403	46.9756
46 - 23	50.6147	28.9852	35.2066	31.967	0.0251439	1.2784	0.755298	0.912722	0.830576	0.8	32.4442	1.29584	91	47.1436	40.5726
46 - 24	49.7992	28.2222	38.3449	32.0297	0.0298645	1.44935	0.861756	1.10033	1.04961	0.8	32.3655	2.52608	91	47.1502	42.0397
46 - 25	44.5779	26.623	32.3585	29.9691	0.0348304	1.57525	0.934424	1.12055	0.964619	0.8	26.9323	0.95576	91	47.1556	47.1787
46 - 26	54.523	30.8064	40.4953	33.1378	0.0419828	2.38385	1.22416	1.77586	1.38491	0.8	35.5749	2.943	91	47.2084	70.76
46 - 27	53.5031	30.2659	38.4628	31.9816	0.0486573	2.12435	1.64008	1.79536	1.61881	0.8	34.8558	2.59248	91	47.1397	81.7594
46 - 28	50.2408	31.2215	33.4305	32.592	0.0558426	2.75832	1.6012	1.7002	1.80784	0.8	28.529	0.3354	91	47.2081	81.2509
46 - 29	52.975	30.7198	37.6513	32.7566	0.0621287	3.17164	1.93728	2.11518	1.90999	0.8	33.3828	1.95788	91	47.216	81.3381
46 - 30	57.6786	29.6868	43.3028	32.1615	0.0672615	3.88914	2.08269	2.88783	2.08464	0.709268	41.9877	4.45652	100	46.9296	81.6342
46 - 31	54.1528	28.9713	41.5515	31.7489	0.0743798	3.75101	2.11807	3.1655	2.3477	0.504573	37.7722	3.92104	118	46.2403	81.474
46 - 32	56.0088	30.7383	43.3735	32.1877	0.08405	4.57867	2.62406	3.92351	2.67995	0.5	37.9058	4.47432	118	46.3262	82.7822
46 - 33	52.3264	30.3139	39.8867	33.3403	0.0953093	5.44286	2.89196	3.76648	3.31005	0.5	33.0187	2.61856	118	46.4853	83.3368
46 - 34	49.7838	29.3595	37.9772	33.3146	0.112018	5.52953	3.20319	4.0844	3.85982	0.5	30.6364	1.86504	118	46.4254	83.2704
46 - 35	53.1604	30.9489	41.1375	34.9763	0.131752	7.5758	4.14572	6.26593	4.68963	0.5	33.3173	2.46448	118	46.72	83.3609
46 - 36	53.6705	28.3558	41.5448	33.2157	0.150535	8.05814	4.44268	6.59575	4.97683	0.5	37.972	3.33164	118.889	43.6331	83.3762
46 - 37	52.1026	27.1586	39.9299	31.8793	0.173529	9.41973	4.84066	6.71506	5.53989	0.5	37.416	3.22024	125.333	39.1753	83.3264
46 - 38	44.3799	26.9879	33.8511	34.245	0.196811	7.98341	5.12462	6.43988	6.66168	0.5	26.088	-0.15756	126	34.0085	83.304
46 - 39	38.8552	25.9692	29.9756	34.8989	0.216045	8.54589	5.30931	7.14656	7.77446	0.5	19.329	-1.96932	126	35.1301	83.3107
46 - 40	52.9886	29.2384	41.6917	36.2929	0.235865	12.501	6.8663	9.93769	8.79325	0.5	35.6253	2.15952	126	42.2493	83.332
46 - 41	50.0272	29.1776	38.9618	34.6986	0.250826	12.7952	6.84347	10.0838	8.65591	0.5	31.2744	1.70528	126	43.1906	83.3007
46 - 42	50.0667	27.8931	38.7044	31.2525	0.2572	13.452	7.21367	10.2772	7.64846	0.5	33.2604	2.98076	126	44.0415	83.3064
46 - 43	47.1911	27.4043	36.5972	34.3412	0.254228	13.1385	6.90942	9.13194	8.76982	0.5	29.6802	0.9024	126	43.1212	83.307
46 - 44	51.0057	30.4437	40.2107	38.3374	0.238921	14.6106	7.82754	11.0823	9.81044	0.5	30.843	0.74932	126	45.6585	83.297
47 - 11	34.3811	21.5191	27.2501	25.1899	0.00129622	0.0417572	0.0274919	0.036288	0.0354201	0.8	19.293	0.82408	128.25	47.1343	83.3045
47 - 12	49.004	25.7266	35.7662	28.266	0.00220725	0.120899	0.064585	0.0835583	0.0652866	0.8	34.9161	3.00008	114.25	47.1372	83.3024
47 - 13	48.9057	26.9067	33.9287	29.5924	0.00416649	0.181961	0.112857	0.132887	0.128081	0.8	32.9985	1.73452	102.25	47.1167	83.3059
47 - 14	45.7774	25.3798	34.21	28.1352	0.0083401	0.341364	0.202612	0.29631	0.222579	0.8	30.5964	2.42992	91.8333	47.1016	83.3228
47 - 15	52.2261	25.1228	41.6464	30.18	0.0088329	0.499227	0.234443	0.379949	0.265837	0.8	40.6549	4.58656	91	47.1173	83.3334
47 - 16	44.4352	21.4731	32.8214	26.3845	0.00665372	0.292293	0.142547	0.233743	0.186809	0.8	34.4432	2.57476	91	47.1056	84.2594
47 - 18	40.0177	19.6936	27.336	25.6337	0.00614858	0.235249	0.125901	0.173947	0.164072	0.8	30.4861	0.68092	91	47.1015	84.4129
47 - 19	45.255	21.3688	31.989	27.6509	0.0106421	0.48131	0.236165	0.358989	0.301958	0.8	35.8293	1.73524	91	47.1153	41.6147
47 - 20	48.6274	26.7804	36.2177	32.1703	0.0157863	0.778258	0.436279	0.592563	0.546876	0.8	32.7705	1.61896	91	47.1252	39.923
47 - 21	49.2574	26.8567	36.2114	31.2179	0.0182598	0.903215	0.430515	0.622291	0.527412	0.8	33.601	1.9974	91	47.1385	50.8891
47 - 22	46.422	24.6945	32.5118	28.9571	0.0186863	0.809999	0.434109	0.64249	0.551614	0.8	32.5912	1.42188	91	47.1286	51.767
47 - 23	52.9285	25.3154	40.1177	29.9035	0.0199832	1.10731	0.538383	0.821014	0.634043	0.8	41.4196	4.08568	91	47.1483	45.2818
47 - 24	49.8953	24.7064	39.4225	29.0808	0.0217453	1.01453	0.540381	0.872355	0.668031	0.8	37.7833	4.13668	91	47.1386	39.1966
47 - 25	52.7348	29.0522	36.7844	31.2416	0.027211	1.31451	0.713528	0.937646	0.809954	0.8	35.5239	2.21712	91	47.1515	45.7379
47 - 26	55.4843	30.3048	41.4911	32.2387	0.0355453	1.78835	1.1742	1.4778	1.23066	0.8	37.7692	3.70096	91	47.1529	44.1434
47 - 27	49.0529	29.858	33.508	31.9876	0.0429722	2.15744	1.26515	1.59557	1.40521	0.8	28.7923	0.60816	91	47.1812	47.6479
47 - 28	53.4598	27.5478	36.4992	30.769	0.049862	2.67075	1.4165	1.82382	1.59695	0.8	38.868	2.29208	91	47.218	64.6687
47 - 29	51.5956	26.9468	38.8967	30.6699	0.0544424	2.89143	1.47259	2.28362	1.74861	0.8	36.9732	3.29072	91	47.2347	81.4331
47 - 30	54.7653	27.6024	42.5847	29.8345	0.0573948	3.49468	1.77333	2.68168	1.69249	0.8	40.7444	5.10008	91	47.2655	81.4262
47 - 31	53.7041	28.6825	39.7792	31.2966	0.062348	3.41397	1.87917	2.55448	2.00542	0.687388	37.5324	3.39304	101.125	46.8504	81.2864
47 - 32	54.574	31.9236	39.9564	33.1384	0.0713846	3.75866	2.28844	2.65586	2.3367	0.50128	33.9756	2.7272	118	46.1969	82.6355
47 - 33	55.5764	31.7759	43.723	34.7145	0.0839134	4.65262	2.78146	3.67536	2.98474	0.5	35.7007	3.6034	118	46.3039	83.5032
47 - 34	54.6943	31.3329	42.6677	35.9492	0.103997	5.66422	3.38384	4.51304	3.80397	0.5	35.0421	2.6874	118	46.4131	83.4068
47 - 35	57.2835	31.9935	45.1001	34.9405	0.128403	7.30645	3.83723	5.64074	4.33808	0.5	37.935	4.06384	120	41.0233	83.3414
47 - 36	53.5881	29.4977	41.6361	33.1072	0.151923	7.76975	4.50673	6.09099	4.78592	0.5	36.1356	3.41156	125.333	35.2683	83.3337
47 - 37	50.4997	27.6915	38.6802	32.3796	0.181239	8.75555	4.85625	6.60547	6.24499	0.5	34.2123	2.52024	126	37.0975	83.3457
47 - 38	46.3614	27.0308	35.3518	33.5969	0.211395	8.75766	5.82542	7.85363	7.05177	0.5	28.9959	0.70196	126	34.2265	83.3204
47 - 39	42.3002	25.9317	32.7158	35.5725	0.236977	10.1383	5.99358	7.43345	8.44223	0.5	24.5527	-1.14268	126	37.826	83.3376
47 - 40	53.6863	29.1752	42.339	37.3831	0.264267	14.8268	7.82205	10.759	10.0834	0.5	36.7667	1.98236	126	46.3168	83.333
47 - 41	55.4095	32.0801	44.4801	39.5476	0.285741	17.1222	9.60715	14.0129	11.5421	0.5	34.9941	1.973	126	47.8315	83.3126
47 - 42	49.9311	29.5647	39.7989	34.9247	0.295574	14.0681	9.0397	12.3544	10.966	0.5	30.5496	1.94968	126	43.6345	83.3134
47 - 43	49.7974	28.657	38.3247	35.4117	0.292226	15.6051	9.23233	10.2193	11.027	0.5	31.7106	1.1652	126	44.4405	83.303
47 - 44	44.7884	27.2468	35.0293	34.6425	0.270482	12.3163	7.81252	9.25229	9.59173	0.5	26.3124	0.15472	126	38.892	83.3054
48 - 11	41.751	25.1332	33.996	28.567	0.00222297	0.0921844	0.0698882	0.0727063	0.0771175	0.8	24.9267	2.1716	130	0	83.3028
48 - 12	51.1498	23.9933	39.1255	28.7542	0.0041134	0.187134	0.107849	0.199593	0.114945	0.8	40.7347	4.14852	130	46.9742	83.2887
48 - 13	42.4509	25.6677	30.5	29.4514	0.00914081	0.401084	0.234273	0.287519	0.27412	0.8	25.1748	0.41944	100.75	47.0849	83.316
48 - 14	50.2175	26.4256	39.8429	30.5879	0.01006	0.474199	0.249109	0.450783	0.311801	0.8	35.6879	3.702	91	47.1116	83.2949
48 - 15	46.7425	23.503	37.3066	29.342	0.00870882	0.388575	0.250253	0.335267	0.275992	0.8	34.8593	3.18584	91	47.1045	84.1415
48 - 16	43.8896	20.227	30.7769	25.8865	0.00615693	0.30804	0.123993	0.202186	0.159316	0.8	35.4939	1.95616	91	47.1091	84.4214
48 - 18	45.0732	19.3517	30.3221	25.1023	0.00540901	0.265376	0.105418	0.188439	0.135824	0.8	38.5823	2.08792	91	47.1067	84.4225
48 - 19	46.2404	23.0355	32.1015	28.4657	0.0114218	0.501976	0.251083	0.370278	0.315244	0.8	34.8073	1.45432	91	47.1159	46.5051
48 - 20	44.9756	25.7751	31.6067	29.9012	0.0174718	0.802253	0.444975	0.5186	0.510388	0.8	28.8008	0.6822	91	47.1267	44.9202
48 - 21	47.081	24.1128	32.4297	28.7797	0.0192293	1.02152	0.500493	0.662657	0.555598	0.8	34.4523	1.46	91	47.1434	44.1107
48 - 22	49.1225	25.7993	35.1908	30.4543	0.0168058	0.79444	0.455307	0.581505	0.518457	0.8	34.9848	1.8946	91	47.1249	49.2951
48 - 23	52.1336	23.2802	41.0586	29.2612	0.013697	0.702645	0.277566	0.524952	0.381071	0.8	43.2801	4.71896	91	47.1336	41.6099
48 - 24	49.1283	23.1428	36.2167	28.6581	0.0142692	0.7023	0.327541	0.584723	0.409639	0.8	38.9783	3.02344	91	47.1285	41.0147
48 - 25	45.1665	23.0231	33.3817	28.2131	0.0205412	0.939536	0.447632	0.634716	0.609345	0.8	33.2151	2.06744	91	47.1404	46.4331
48 - 26	46.5479	24.8672	31.241	28.5649	0.0303378	1.59329	0.692268	1.03263	0.842027	0.8	32.521	1.07044	91	47.1821	46.7104
48 - 27	50.9027	28.2772	34.1133	30.6741	0.038463	1.82132	1.08687	1.35424	1.09592	0.8	33.9383	1.37568	91	47.1651	48.1466
48 - 28	56.7394	29.2725	42.4271	32.4227	0.0443092	2.55034	1.38256	1.84281	1.48682	0.8	41.2004	4.00176	91	47.2092	48.2928
48 - 29	55.6799	27.5683	39.6019	31.6943	0.0457975	2.51671	1.24625	1.88589	1.45372	0.8	42.1674	3.16304	91	47.2196	65.9203
48 - 30	56.8528	24.7704	43.7194	29.4144	0.0450323	2.45804	1.22756	1.94411	1.26439	0.8	48.1236	5.722	91	47.2156	81.4663
48 - 31	53.6726	26.6973	39.2705	29.8634	0.0462691	2.3457	1.1913	1.57852	1.34494	0.8	40.463	3.76284	91	47.2078	81.8686
48 - 32	51.0248	30.573	35.5756	31.8296	0.054047	2.73207	1.71985	2.07417	1.75645	0.670671	30.6777	1.4984	100	46.5192	83.3428
48 - 33	59.9325	31.2637	47.3434	34.6698	0.0682404	4.13941	2.19377	3.23643	2.43905	0.500178	43.0032	5.06944	118	46.3238	83.4375
48 - 34	54.3614	28.4067	42.8335	32.4724	0.0926737	4.83902	2.6658	4.31574	2.86665	0.5	38.9321	4.14444	121.167	39.4631	83.385
48 - 35	55.5864	26.0589	43.4027	30.3135	0.122621	7.00454	3.41862	5.45225	3.94321	0.5	44.2912	5.23568	126	36.1672	83.3688
48 - 36	52.2192	27.5104	40.2931	31.7951	0.15133	7.90085	4.22866	6.33377	4.86518	0.5	37.0632	3.3992	126	36.4233	83.3481
48 - 37	53.6186	29.1494	42.0258	34.1678	0.187359	9.76895	5.18428	7.25208	6.18104	0.5	36.7038	3.1432	126	39.1321	83.3337
48 - 38	46.5913	25.9037	35.4719	30.6202	0.225431	10.8828	5.87759	7.64155	6.64728	0.5	31.0314	1.94068	126	40.3807	83.2987
48 - 39	42.9458	26.3761	33.1873	35.9159	0.258944	10.9405	6.34739	8.95836	9.46389	0.5	24.8545	-1.09144	126	39.1571	83.3304
48 - 40	46.4992	28.6	36.0249	37.5446	0.296619	14.1311	8.03467	10.4798	10.8206	0.5	26.8488	-0.60788	126	43.6201	83.3238
48 - 41	56.962	34.6135	45.4548	41.8022	0.328367	18.4753	11.5255	16.1091	14.3226	0.5	33.5228	1.46104	126	46.1535	83.3067
48 - 42	41.4265	33.9315	33.0455	40.6019	0.345025	14.3016	12.3216	12.1928	14.6322	0.5	11.2425	-3.02256	126	43.6323	83.316
48 - 43	44.5814	28.4767	34.5793	33.9539	0.344434	13.8989	9.70592	11.6295	13.0712	0.5	24.1571	0.25016	126	45.2373	83.295
48 - 44	50.7897	29.5776	39.9424	37.5579	0.317845	16.9204	9.9286	12.8398	11.8256	0.5	31.8182	0.9538	126	46.2782	83.305
49 - 11	45.1318	24.5469	41.2003	29.147	0.00520487	0.287622	0.133627	0.220333	0.168688	0.8	30.8773	4.82132	130	0	83.3076
49 - 12	52.8637	27.8788	42.6432	31.1161	0.00982016	0.571169	0.295789	0.428482	0.334974	0.8	37.4774	4.61084	130	0	83.2861
49 - 13	47.3264	26.7823	38.4302	30.8645	0.0111158	0.45256	0.247072	0.438233	0.345829	0.8	30.8162	3.02628	120.25	47.098	83.2956
49 - 14	42.5946	24.1866	33.9056	29.5634	0.0111107	0.458555	0.302214	0.36402	0.356518	0.8	27.612	1.73688	91	47.1063	84.144
49 - 15	45.4714	25.7093	36.0055	30.4203	0.00976825	0.405741	0.24798	0.390632	0.283756	0.8	29.6432	2.23408	91	47.1064	84.4231
49 - 16	42.5429	23.7028	28.9676	28.0722	0.00756628	0.294498	0.184197	0.18917	0.210959	0.8	28.2602	0.35816	91	47.1016	84.4234
49 - 18	45.9575	21.4771	33.314	26.9578	0.00718515	0.349625	0.15337	0.238021	0.193103	0.8	36.7206	2.54248	91	47.1104	84.4343
49 - 19	42.8094	23.5861	29.4429	28.5655	0.012511	0.482325	0.315592	0.376341	0.386111	0.8	28.8349	0.35096	91	47.1074	53.2889
49 - 20	42.9665	25.4951	29.3617	30.0835	0.018358	0.850463	0.539128	0.578272	0.623685	0.8	26.2071	-0.28872	91	47.1221	45.9996
49 - 21	49.1564	25.7221	35.2406	30.3166	0.0188309	0.984222	0.482957	0.630026	0.5448	0.8	35.1514	1.9696	91	47.1414	46.2599
49 - 22	49.1072	23.216	33.8545	28.2672	0.0148576	0.689801	0.316952	0.515703	0.412855	0.8	38.8368	2.23492	91	47.1283	37.9108
49 - 25	51.3666	25.124	41.1854	30.0971	0.0176923	0.929702	0.449413	0.661786	0.525446	0.8	39.3639	4.43532	91	47.1393	42.1329
49 - 26	47.2807	23.8136	34.7023	28.0456	0.0282575	1.4481	0.649002	0.849466	0.808262	0.8	35.2007	2.66268	91	47.1717	47.0523
49 - 27	52.2444	25.9299	35.5158	29.8081	0.0363387	1.81422	0.89808	1.28181	1.04623	0.8	39.4718	2.28308	91	47.1836	50.3445
49 - 28	50.9758	26.574	36.2568	30.4122	0.0403717	1.93707	1.03554	1.40287	1.21389	0.8	36.6027	2.33784	91	47.1821	44.9437
49 - 29	49.918	27.0472	33.9455	30.9631	0.0380163	1.96517	1.05819	1.34534	1.24477	0.8	34.3062	1.19296	91	47.1827	47.5267
49 - 30	54.0662	23.5743	39.8247	27.8735	0.0327905	1.68546	0.757549	1.32745	0.931935	0.8	45.7379	4.78048	91	47.1848	46.3898
49 - 31	47.406	26.7796	32.6628	29.0819	0.0295673	1.30809	0.787754	0.883566	0.826321	0.8	30.9396	1.43236	91	47.1433	74.5721
49 - 32	52.0123	28.9557	37.8322	31.7932	0.0359762	1.90461	1.02102	1.46031	1.14797	0.8	34.5849	2.4156	91	47.1803	83.3596
49 - 33	56.5284	30.1815	44.7104	33.2082	0.0522861	3.19479	1.55492	2.49102	1.82152	0.647622	39.5203	4.60088	107.778	43.2141	83.3054
49 - 34	52.0053	26.2028	40.3346	31.4852	0.0814509	4.43019	2.07492	3.49702	2.51473	0.5	38.7037	3.53976	126	32.5137	83.3772
49 - 35	52.3421	27.2606	40.6117	31.7808	0.116589	5.88659	3.19524	4.92054	3.62356	0.5	37.6223	3.53236	126	33.5114	83.3146
49 - 36	54.4112	31.2939	42.9607	35.0762	0.149585	8.39158	5.23405	6.07289	5.54945	0.5	34.676	3.1538	126	34.8954	83.3334
49 - 37	52.7096	27.7227	40.8181	32.0776	0.191021	9.66809	4.55966	7.42501	5.59111	0.5	37.4804	3.4962	126	40.687	83.3433
49 - 38	46.28	27.3602	34.9046	35.0191	0.236075	11.4819	6.0026	9.13177	7.96608	0.5	28.3797	-0.0458	126	41.7881	83.302
49 - 39	46.5935	27.6378	35.9158	36.8994	0.277812	13.3029	7.739	10.0587	10.2547	0.5	28.4336	-0.39344	126	42.0391	83.3222
49 - 40	51.3009	30.4883	39.5913	39.2618	0.327687	15.0007	9.92968	11.1628	12.5275	0.5	31.2189	0.1318	126	40.5759	83.3151
49 - 41	59.3803	36.9082	46.8524	43.6449	0.373056	23.3693	14.5414	17.4225	16.4762	0.5	33.7081	1.283	126	51.729	83.3114
49 - 42	34.9474	32.6028	22.1309	37.6272	0.400213	13.2367	12.8115	8.59626	13.1244	0.5	3.5169	-6.19852	126	36.3961	83.2837
49 - 43	59.0809	33.1605	46.5894	40.5626	0.406685	25.2927	13.3011	19.6752	16.7832	0.5	38.8806	2.41072	126	61.1212	83.2912
50 - 11	47.5475	26.3312	43.8662	30.3995	0.0120945	0.60683	0.310311	0.557258	0.354142	0.8	31.8244	5.38668	130	0	83.3245
50 - 12	51.7755	26.3028	42.7154	29.6	0.012814	0.672569	0.335432	0.539917	0.424064	0.8	38.209	5.24616	130	0	83.2883
50 - 13	48.4456	28.0217	39.4035	31.5429	0.0133908	0.56665	0.372954	0.539513	0.42743	0.8	30.6358	3.14424	130	0	82.8847
50 - 14	45.3677	26.6186	36.8515	31.2367	0.0131305	0.661407	0.337835	0.536257	0.427101	0.8	28.1236	2.24592	120.25	47.1179	83.9722
50 - 15	48.0289	23.8406	37.5573	28.4792	0.0121235	0.610721	0.238951	0.459632	0.31622	0.8	36.2825	3.63124	94.25	47.1177	84.4233
50 - 16	44.1175	23.2938	30.5299	28.9505	0.0106998	0.496446	0.253525	0.28658	0.320507	0.8	31.2355	0.63176	91	47.1151	84.4079
50 - 17	50.8581	24.7374	39.2729	29.5004	0.0100728	0.500193	0.230024	0.368952	0.301521	0.8	39.181	3.909	91	47.1179	84.4307
50 - 18	49.1	24.4647	36.8493	29.9335	0.0109191	0.537017	0.264183	0.39114	0.323379	0.8	36.953	2.76632	91	47.1181	47.9159
50 - 19	43.6408	26.3037	32.2302	30.5355	0.0138655	0.635305	0.37688	0.43859	0.441172	0.8	26.0056	0.67788	91	47.1167	37.6739
50 - 20	44.4079	24.7847	33.31	31.45	0.0209722	0.850051	0.441598	0.706065	0.626971	0.8	29.4348	0.744	91	47.132	43.7051
50 - 21	48.9457	28.2952	36.0463	32.0787	0.0205021	0.99697	0.579656	0.686646	0.606357	0.8	30.9758	1.58704	91	47.1329	39.264
50 - 22	50.1688	25.5916	34.7786	29.9479	0.0165147	0.836328	0.407133	0.58234	0.513948	0.8	36.8658	1.93228	91	47.1341	45.3116
50 - 23	48.4703	26.5159	36.7151	31.0976	0.0126325	0.64821	0.331022	0.482166	0.414734	0.8	32.9316	2.247	91	47.1227	48.1288
50 - 24	51.5957	24.179	39.3625	30.0619	0.0131581	0.588105	0.27586	0.45358	0.364905	0.8	41.1251	3.72024	91	47.1263	47.6457
50 - 25	48.8364	25.9155	39.2182	30.9979	0.0198564	1.07148	0.466138	0.920388	0.617231	0.8	34.3813	3.28812	91	47.152	48.4596
50 - 26	47.9205	22.3051	36.3209	28.0941	0.0296841	1.41002	0.630287	0.913635	0.79289	0.8	38.4231	3.29072	91	47.1697	59.9408
50 - 27	44.4206	22.9789	30.9576	28.4458	0.0363593	1.63805	0.826823	1.24752	1.01795	0.8	32.1626	1.00472	91	47.1729	83.3603
50 - 28	47.7718	26.0226	33.1969	30.0239	0.0375346	1.82254	0.971358	1.21152	1.09798	0.8	32.6238	1.2692	91	47.177	83.3214
50 - 29	51.2576	30.2958	35.0345	33.4263	0.0305394	1.51815	0.929106	1.08051	1.01544	0.8	31.4427	0.64328	91	47.1503	83.3112
50 - 30	48.3434	28.8309	31.9708	31.0307	0.0200413	1.01402	0.620986	0.661927	0.6495	0.8	29.2688	0.37604	91	47.1304	83.2959
50 - 31	48.377	23.815	32.2948	27.9309	0.0114297	0.585398	0.275683	0.392589	0.308344	0.8	36.843	1.74556	91	47.1219	83.3071
50 - 32	53.1975	25.4712	39.8685	28.6094	0.0164816	0.862239	0.433578	0.596395	0.46392	0.8	41.5894	4.50364	91	47.134	83.3174
50 - 33	53.2	27.1972	41.8561	29.8947	0.0358544	1.68405	1.1309	1.36197	1.04612	0.799465	39.0042	4.78456	91	47.1467	83.342
50 - 34	56.2118	29.478	44.4565	33.2776	0.0705736	3.7834	2.12196	3.07732	2.40894	0.616359	40.1007	4.47156	112.875	37.5157	83.3189
50 - 35	51.1333	26.84	41.0822	31.9177	0.110535	5.32224	2.97102	3.90373	3.63853	0.524093	36.4399	3.6658	123.083	35.2914	83.3576
50 - 36	40.8324	30.1369	32.957	33.6685	0.146689	6.09874	4.48881	4.51644	4.88532	0.5	16.0433	-0.2846	126	37.9686	83.3208
50 - 37	47.7364	25.9097	37.4518	31.771	0.192263	9.12421	4.91608	7.09042	5.90793	0.5	32.7401	2.27232	126	38.0143	83.3076
50 - 38	47.1774	25.5709	37.2413	32.0253	0.2443	11.5437	6.08737	8.52253	7.83867	0.5	32.4097	2.0864	126	41.72	83.3078
50 - 39	42.1171	26.4225	32.3926	35.9279	0.296639	13.0528	8.08959	9.37525	10.3654	0.5	23.5419	-1.41412	126	40.2561	83.3103
50 - 40	49.3981	29.3832	37.0454	36.6773	0.365609	18.5766	10.9802	14.0694	13.8302	0.5	30.0224	0.14724	126	48.073	83.3101
50 - 41	57.0757	35.6587	44.4555	42.379	0.435066	22.3738	16.1551	16.6521	18.0824	0.5	32.1255	0.8306	126	47.8906	83.2927
50 - 42	57.6688	36.594	45.5044	43.0526	0.48278	26.7554	15.7673	19.1945	20.7067	0.5	31.6122	0.98072	126	62.0027	83.3077
51 - 11	44.9288	28.7248	41.48	31.9028	0.0155479	0.66417	0.421905	0.66027	0.477947	0.8	24.306	3.83088	130	0	83.3062
51 - 12	36.9977	27.6264	35.5222	32.23	0.0158333	0.632079	0.440213	0.479784	0.535665	0.8	14.057	1.31688	130	0	82.9471
51 - 13	45.5832	25.5749	36.8628	29.2403	0.0160007	0.765716	0.420001	0.619153	0.504746	0.8	30.0124	3.049	130	0	82.59
51 - 14	48.2379	28.4309	39.5307	31.41	0.015724	0.604278	0.439978	0.532345	0.491046	0.8	29.7105	3.24828	121.667	46.7583	82.645
51 - 15	44.0688	26.8237	33.8909	29.5768	0.0151203	0.630868	0.457918	0.575001	0.424764	0.8	25.8677	1.72564	101.889	46.8788	83.4529
51 - 16	39.2278	21.6216	28.0466	28.2619	0.0144142	0.631818	0.28689	0.404173	0.427556	0.8	26.4093	-0.08612	91	47.1255	84.4103
51 - 17	44.2058	22.2317	33.4013	28.4957	0.0150144	0.726413	0.35631	0.554493	0.407522	0.8	32.9612	1.96224	91	47.128	84.4366
51 - 18	50.9773	28.3436	41.943	32.3284	0.017259	0.954391	0.535619	0.686857	0.590434	0.8	33.9505	3.84584	91	47.133	56.1609
51 - 19	49.6387	27.5335	37.8455	31.0819	0.0211722	0.978152	0.612529	0.860261	0.656935	0.8	33.1578	2.70544	91	47.1276	44.3389
51 - 20	48.2867	27.0313	36.8832	31.3857	0.0249131	1.32334	0.737376	0.964912	0.770998	0.8	31.8831	2.199	91	47.15	41.952
51 - 21	49.3311	28.9922	36.0735	32.4056	0.0244212	1.24965	0.720426	0.85247	0.798465	0.8	30.5084	1.46716	91	47.1442	55.451
51 - 22	44.1242	26.9363	30.514	30.7401	0.0218055	0.988938	0.558145	0.649769	0.67745	0.8	25.7819	-0.09044	91	47.1342	48.338
51 - 23	43.2516	25.1936	31.2127	29.8904	0.0196677	0.79833	0.477896	0.675308	0.587408	0.8	27.087	0.52892	91	47.123	60.3372
51 - 24	42.0937	23.2977	33.3204	29.1884	0.0207561	0.977135	0.465798	0.701717	0.65779	0.8	28.194	1.6528	91	47.1424	79.363
51 - 25	48.9558	26.2864	39.3255	30.9306	0.0264729	1.3358	0.617624	1.00681	0.784042	0.8	34.0041	3.35796	91	47.1635	83.4611
51 - 26	47.0901	21.7173	35.0555	27.4589	0.0342862	1.69215	0.821517	1.09319	0.953112	0.8	38.0592	3.03864	91	47.179	83.3913
51 - 27	43.7464	26.5692	30.3092	30.2411	0.0389159	1.66411	0.991928	1.21357	1.19918	0.8	25.7658	0.02724	91	47.1588	83.3062
51 - 28	43.0489	27.0967	29.5643	29.7878	0.0375188	1.55618	1.05086	1.19581	1.05874	0.8	23.9283	-0.0894	91	47.1418	83.2943
51 - 29	47.3078	28.8463	32.3058	31.774	0.0280074	1.2463	0.764084	0.829791	0.87146	0.8	27.6923	0.21272	91	47.1395	83.3158
51 - 30	51.0442	27.9437	34.5035	29.8499	0.0149973	0.789382	0.34548	0.547034	0.440666	0.8	34.6507	1.86144	91	47.1356	83.2844
51 - 31	45.1054	25.3554	29.484	28.5952	0.0037548	0.170145	0.0995262	0.111334	0.1064	0.8	29.625	0.35552	91	47.0975	83.3224
51 - 32	51.1027	27.4247	37.2622	30.8016	0.00837794	0.433793	0.276841	0.268964	0.287277	0.8	35.517	2.58424	91	47.1124	83.2963
51 - 33	58.237	28.9034	46.373	31.7867	0.0296635	1.84105	0.940799	1.46489	1.00315	0.8	44.0004	5.83452	91	47.182	83.323
51 - 34	53.8046	27.7628	42.354	32.23	0.0667012	3.77324	1.86664	2.80948	2.01845	0.795717	39.0627	4.0496	91	47.2844	83.3406
51 - 35	50.7731	26.2315	40.4391	30.2731	0.107165	5.9557	2.85136	4.47965	3.47727	0.770732	36.8124	4.0664	94.8889	45.5423	83.3026
51 - 36	53.3521	27.5913	43.0009	32.8882	0.142458	7.82696	4.05573	6.55889	4.71475	0.595854	38.6412	4.04508	114.333	40.3079	83.3119
51 - 37	47.3024	22.3795	38.1411	29.8356	0.187701	8.60456	4.16213	7.1399	5.61835	0.5	37.3843	3.3222	126	38.7099	83.2874
51 - 38	51.228	20.1547	41.8271	26.6066	0.2435	12.5218	5.26766	9.7572	6.26676	0.5	46.61	6.0882	126	47.0572	83.3047
51 - 39	37.8918	21.9604	30.6445	30.6791	0.306216	10.7963	6.35519	8.69651	8.94259	0.5	23.8971	-0.01384	126	38.7061	83.3344
51 - 40	38.8529	23.6685	30.3118	31.8967	0.399146	15.3567	9.73056	12.5836	12.169	0.5	22.7766	-0.63396	126	42.2239	83.3364
51 - 41	46.494	26.7673	36.6045	36.0432	0.503164	27.0139	14.3745	23.5237	19.8368	0.5	29.5901	0.22452	126	63.0441	83.3137
52 - 11	41.7578	28.6929	39.3157	32.1931	0.018319	0.829615	0.470831	0.771848	0.578335	0.8	19.5974	2.84904	130	0	83.0717
52 - 12	38.3741	26.5066	29.8906	32.3538	0.0183943	0.666584	0.463381	0.548349	0.578065	0.8	17.8012	-0.98528	130	0	82.6036
52 - 13	42.9011	23.0769	30.7205	26.7043	0.0198692	0.863977	0.40085	0.546563	0.506214	0.8	29.7363	1.60648	123.75	46.7772	82.5976
52 - 14	51.8282	26.0399	41.9755	30.5907	0.0211002	1.11679	0.559297	0.871462	0.677881	0.8	38.6825	4.55392	105	46.8272	82.7176
52 - 15	45.1079	25.3309	31.8719	29.6685	0.0233902	1.09198	0.628829	0.700424	0.715336	0.8	29.6655	0.88136	105	46.8135	82.6709
52 - 16	37.6925	23.4909	27.0398	28.9341	0.0247786	0.988317	0.641543	0.724492	0.71152	0.8	21.3024	-0.75772	98	46.9625	83.5392
52 - 17	43.1121	24.8776	32.905	29.9422	0.0255347	1.11141	0.694702	0.895882	0.835159	0.8	27.3517	1.18512	91	47.1328	84.1824
52 - 18	42.0059	23.2224	31.0228	29.2143	0.0264169	1.21271	0.610827	0.939055	0.799191	0.8	28.1752	0.7234	91	47.1516	37.4809
52 - 19	47.2265	27.2593	33.4892	31.3326	0.0279098	1.18671	0.759069	0.919424	0.855358	0.8	29.9508	0.86264	91	47.1339	44.0288
52 - 20	45.3058	26.0837	34.0227	30.7818	0.0293075	1.25237	0.836834	0.925053	0.883045	0.8	28.8331	1.29636	91	47.1327	49.5203
52 - 21	44.7332	26.3137	33.7353	30.6066	0.0291356	1.4238	0.82265	1.03201	1.01027	0.8	27.6292	1.25148	91	47.1516	58.9444
52 - 22	44.9292	24.3659	34.8604	29.5204	0.0279991	1.3058	0.706638	0.930997	0.829215	0.8	30.845	2.136	91	47.1514	63.0736
52 - 23	43.8228	25.2242	33.5427	30.1844	0.0274684	1.19911	0.712091	0.965182	0.831653	0.8	27.8979	1.34332	91	47.1399	83.5296
52 - 24	48.2371	26.793	38.3679	31.1794	0.0290952	1.60964	0.826521	1.13724	0.995472	0.8	32.1662	2.8754	91	47.1701	83.5648
52 - 25	41.4776	24.3157	29.7833	28.2041	0.0338244	1.57794	0.817023	1.16532	0.991013	0.8	25.7429	0.63168	91	47.1678	83.5028
52 - 26	46.23	27.3387	32.7738	30.7301	0.0396317	1.55137	1.05098	1.18476	1.19923	0.8	28.3369	0.81748	91	47.1413	83.4198
52 - 27	45.9294	29.0989	31.9979	32.1557	0.0427336	2.02674	1.25006	1.32565	1.40489	0.8	25.2458	-0.06312	91	47.1694	83.352
52 - 28	44.92	27.952	33.1755	29.7085	0.0406799	1.74657	1.197	1.25542	1.31464	0.8	25.452	1.3868	91	47.1463	83.2916
52 - 29	44.6056	29.4369	31.6572	30.9696	0.0319296	1.23398	0.880573	0.933466	0.956669	0.8	22.7531	0.27504	91	47.1263	83.311
52 - 30	46.742	27.378	31.5754	29.501	0.0208054	1.11192	0.626759	0.759267	0.675679	0.8	29.046	0.82976	91	47.1398	83.2884
52 - 31	40.2014	26.0172	27.3288	27.9764	0.0118008	0.449902	0.311198	0.29377	0.279136	0.8	21.2763	-0.25904	91	47.1045	83.3031
52 - 32	53.2881	25.0632	41.08	28.931	0.0172123	0.969968	0.444557	0.79929	0.522472	0.8	42.3374	4.8596	91	47.1438	83.2765
52 - 33	48.5772	25.4202	39.0383	29.3784	0.0372301	1.55658	0.856193	1.61252	1.01637	0.8	34.7355	3.86396	91	47.1616	83.2902
52 - 34	48.9646	27.7147	38.6708	31.2547	0.0705646	3.39803	2.00143	3.1787	2.19102	0.8	31.8748	2.96644	91	47.2325	83.3303
52 - 35	54.9038	27.3582	44.317	31.9805	0.105648	6.3192	3.01904	4.78802	3.50851	0.8	41.3184	4.9346	91	47.4261	83.3234
52 - 36	53.2546	28.1699	42.4367	33.4659	0.135451	7.55521	3.98611	5.81517	4.70125	0.793415	37.6271	3.58832	91	47.4535	83.3216
52 - 37	53.1384	18.5653	43.4691	26.3127	0.174727	9.91679	3.06267	8.14836	4.58387	0.587805	51.8596	6.86256	117.25	46.4746	83.3149
52 - 38	51.4676	18.6451	41.7131	24.1415	0.228579	10.9952	3.94692	9.7088	5.25139	0.5	49.2338	7.02864	126	46.446	83.2979
52 - 39	37.4594	19.9594	30.813	28.8513	0.29799	8.98393	5.62109	9.7432	7.89439	0.5	26.25	0.78468	126	35.5049	83.3022
52 - 40	43.3875	20.8783	35.929	30.3345	0.413895	16.8285	8.78021	13.1186	12.7898	0.5	33.7638	2.2378	126	49.4147	83.3069
52 - 41	35.7416	21.3646	29.8133	32.4607	0.555729	19.5924	11.1964	16.427	17.9107	0.5	21.5655	-1.05896	126	50.4469	83.323
53 - 11	41.4843	30.5335	39.283	33.1293	0.0287497	1.26274	0.857957	1.22932	0.928321	0.8	16.4262	2.46148	130	46.6938	82.5855
53 - 12	48.6934	28.9398	40.8958	32.4307	0.0302993	1.49481	0.918113	1.25449	1.02473	0.8	29.6304	3.38604	117.5	46.8307	82.6328
53 - 13	47.0285	24.5922	39.0309	28.7522	0.031083	1.38278	0.789612	1.19433	0.853407	0.8	33.6545	4.11148	106.25	46.8268	82.6242
53 - 14	48.7882	26.9834	41.7174	31.0359	0.031004	1.53356	0.78536	1.37356	0.905406	0.8	32.7072	4.2726	105	46.8549	82.6792
53 - 15	44.5407	25.9836	31.8744	29.8825	0.0309024	1.43786	0.834728	0.956111	0.942148	0.8	27.8357	0.79676	105	46.8338	82.6356
53 - 16	40.4091	25.7606	28.2853	28.5161	0.0309651	1.20994	0.688116	0.864022	0.841756	0.8	21.9728	-0.09232	105	46.8256	82.6571
53 - 17	38.0333	23.6249	27.3909	28.86	0.0314404	1.13498	0.776347	0.93098	1.00203	0.8	21.6126	-0.58764	98	47.0367	82.6013
53 - 18	47.5295	28.8903	34.3747	32.8522	0.0322631	1.51605	0.91079	1.11228	1.03528	0.8	27.9588	0.609	91	47.152	58.8296
53 - 19	50.2247	29.0356	36.0724	32.792	0.0335408	1.63882	0.838629	1.21248	1.09066	0.8	31.7837	1.31216	91	47.1718	82.1225
53 - 20	48.5563	28.8545	35.2106	32.1317	0.0348738	1.82678	1.05888	1.23429	1.16059	0.8	29.5527	1.23156	91	47.1685	83.6574
53 - 21	44.859	26.559	32.5293	30.6416	0.0352969	1.66122	0.952862	1.22589	1.08599	0.8	27.45	0.75508	91	47.1625	83.3173
53 - 22	46.7712	26.4469	35.6201	30.7872	0.0355631	1.67449	0.884312	1.2464	1.06963	0.8	30.4865	1.93316	91	47.1708	83.3832
53 - 23	47.3411	26.8938	36.1993	30.9079	0.0364246	1.38904	0.912805	1.06997	1.04447	0.8	30.6709	2.11656	91	47.1388	83.3772
53 - 24	46.1321	27.5631	32.2969	30.5908	0.0384344	1.85181	1.06545	1.31239	1.17744	0.8	27.8535	0.68244	91	47.1704	83.4139
53 - 25	40.5434	25.1871	30.1667	29.6428	0.0422984	1.90877	1.14963	1.47149	1.27915	0.8	23.0344	0.20956	91	47.1676	83.2681
53 - 26	51.1756	28.1222	40.9414	32.0006	0.0464196	2.31614	1.31128	1.99606	1.53254	0.8	34.5801	3.57632	91	47.1926	83.334
53 - 27	48.4851	30.0859	34.3365	32.9505	0.0484808	2.50158	1.48934	1.74702	1.65866	0.8	27.5988	0.5544	91	47.1934	83.2848
53 - 28	49.6082	23.538	36.8314	28.602	0.0472171	2.43739	0.98225	1.77088	1.38009	0.8	39.1053	3.29176	91	47.2384	83.3836
53 - 29	46.0436	26.7596	31.7885	31.1775	0.0417942	1.91896	1.14069	1.34531	1.38545	0.8	28.926	0.2444	91	47.1696	83.312
53 - 30	47.792	28.0603	32.7289	30.5142	0.0354756	1.67506	1.01662	1.19317	1.00143	0.8	29.5975	0.88588	91	47.1574	83.3916
53 - 31	41.3713	27.3296	27.828	29.6059	0.0319775	1.46751	0.8323	0.839164	0.957997	0.8	21.0625	-0.71116	91	47.155	83.3321
53 - 32	54.4711	24.6584	43.8704	29.2718	0.0383924	2.14164	0.955454	1.7283	1.16005	0.8	44.719	5.83944	91	47.2111	83.3219
53 - 33	50.6607	25.015	40.6956	30.7286	0.0535633	2.65701	1.33568	1.98372	1.58847	0.8	38.4685	3.9868	91	47.2248	83.2987
53 - 34	42.047	22.3287	32.8252	27.5163	0.0769796	3.28951	1.67955	2.57015	2.14615	0.8	29.5774	2.12356	91	47.2542	83.3308
53 - 35	47.1386	25.0599	37.6203	30.5776	0.100544	4.65244	2.50426	3.24444	3.13148	0.8	33.118	2.81708	91	47.3089	83.323
53 - 36	52.4975	26.3017	42.5313	32.5604	0.119106	6.57087	3.24501	5.65358	3.94928	0.8	39.2937	3.98836	91	47.4288	83.3089
53 - 37	50.4871	18.605	41.1139	27.0519	0.143365	6.58318	2.55449	5.67191	3.699	0.789939	47.8231	5.6248	93.1875	47.5156	83.3191
53 - 38	43.2763	18.7743	34.6454	25.4085	0.185391	8.79819	3.52019	6.86384	4.46799	0.573537	36.753	3.69476	117.25	44.2128	83.3096
54 - 11	45.5522	27.1478	41.9929	31.7414	0.0349456	1.7482	1.06487	1.62412	1.19174	0.8	27.6066	4.1006	121.667	46.8388	82.6078
54 - 12	45.5171	25.8941	37.1589	30.4555	0.0350238	1.61366	0.812653	1.29619	1.05704	0.8	29.4345	2.68136	105	46.8626	82.6121
54 - 13	41.9882	24.8094	34.3063	30.5225	0.0351827	1.5301	0.874532	1.15551	0.997636	0.8	25.7682	1.51352	105	46.8414	82.5529
54 - 14	47.7974	24.3149	39.5453	30.7268	0.0353773	1.86374	0.906549	1.40632	1.08338	0.8	35.2238	3.5274	105	46.8852	82.7022
54 - 15	41.7998	26.3403	30.8514	30.3797	0.0356066	1.40906	1.01187	1.15045	1.03579	0.8	23.1892	0.18868	105	46.7964	82.6844
54 - 16	43.8871	24.1201	30.8266	29.0318	0.0360542	1.62356	0.953051	1.26577	1.11849	0.8	29.6505	0.71792	105	46.8436	82.7039
54 - 17	39.4072	25.0495	27.9771	27.8383	0.0367807	1.29734	0.875396	0.938566	0.970386	0.8	21.5366	0.05552	105	46.8076	82.497
54 - 18	44.3099	28.3698	33.071	32.3105	0.0376569	1.63081	0.878469	1.17761	1.16579	0.8	23.9101	0.3042	95.6667	47.0698	49.3563
54 - 19	54.8175	28.8948	45.4076	33.5566	0.039051	2.11855	1.16285	1.87507	1.20324	0.8	38.8841	4.7404	91	47.1876	80.9235
54 - 20	47.2287	26.3578	36.4336	30.4642	0.0405131	2.15676	1.23113	1.44283	1.36603	0.8	31.3064	2.38776	91	47.1846	83.5935
54 - 21	48.7477	29.4519	34.0906	32.013	0.041463	2.22965	1.10699	1.52429	1.2918	0.8	28.9437	0.83104	91	47.2046	83.5365
54 - 22	48.8202	29.2484	33.7623	31.7167	0.0426819	2.14326	1.35841	1.51018	1.41638	0.8	29.3577	0.81824	91	47.1702	83.3281
54 - 23	42.7419	28.2249	30.1411	31.1117	0.0444033	1.91673	1.25408	1.26104	1.32927	0.8	21.7755	-0.38824	91	47.1578	83.3137
54 - 24	46.6365	28.154	32.4404	31.1461	0.0465934	2.20539	1.31641	1.55693	1.49788	0.8	27.7237	0.51772	91	47.1808	83.4198
54 - 25	41.9329	26.0158	29.5762	29.7817	0.0499133	2.20969	1.36041	1.46984	1.49396	0.8	23.8756	-0.0822	91	47.1768	83.362
54 - 26	44.5688	26.6439	32.8779	30.0621	0.0531222	2.26934	1.28546	1.2662	1.54072	0.8	26.8874	1.12632	91	47.1905	83.321
54 - 27	45.5726	23.0142	34.1989	28.3849	0.0548519	2.19849	1.1023	1.65973	1.52174	0.8	33.8376	2.3256	91	47.2019	83.294
54 - 28	44.419	24.7521	31.781	29.0388	0.0547868	2.20733	1.25001	1.68834	1.41354	0.8	29.5003	1.09688	91	47.1878	83.3067
54 - 29	48.7783	29.1194	33.8735	31.8798	0.0527725	2.48119	1.63668	1.77964	1.71632	0.8	29.4884	0.79748	91	47.1763	83.3516
54 - 30	46.7082	27.5496	33.0379	31.3728	0.0506297	2.40116	1.38207	1.68653	1.68321	0.8	28.7379	0.66604	91	47.1941	83.3226
54 - 31	44.2146	25.6734	30.7787	29.2262	0.0506956	2.32865	1.28122	1.57134	1.44073	0.8	27.8118	0.621	91	47.197	83.235
54 - 32	47.9158	25.0188	36.7278	29.793	0.0558961	2.42529	1.34999	1.9372	1.61318	0.8	34.3455	2.77392	91	47.1998	83.2882
54 - 33	50.2322	25.1919	40.9888	30.9176	0.0644617	3.17841	1.69492	2.62543	2.02931	0.8	37.5604	4.02848	91	47.2413	83.3058
54 - 34	39.7575	23.0877	31.8189	28.3323	0.0767385	2.66321	1.93003	2.16303	2.24963	0.8	25.0047	1.39464	91	47.1726	83.2788
54 - 35	38.9936	21.2993	31.168	28.2356	0.0884066	3.47861	1.84379	2.67956	2.51547	0.8	26.5415	1.17296	91	47.2567	83.3132
54 - 36	44.4802	20.2101	36.4552	27.9566	0.0940873	3.74944	1.73977	3.6186	2.47253	0.8	36.4052	3.39944	91	47.2948	83.3426
54 - 37	48.5652	18.022	39.9337	26.2782	0.0957085	4.54586	1.82721	4.07008	2.65504	0.8	45.8148	5.4622	91	47.367	83.3096
54 - 38	51.8678	21.539	42.2701	27.9677	0.114353	5.77292	2.32915	5.32746	3.50089	0.78376	45.4932	5.72096	91	47.453	83.4358
54 - 39	35.4846	20.0313	30.4183	30.4349	0.179564	6.64504	3.17811	5.46724	5.28716	0.563293	23.1799	-0.00664	114.333	38.4762	83.0639
55 - 11	26.9803	24.4291	25.8437	23.1676	0.0377794	1.00475	1.03256	1.00071	0.90529	0.8	3.8268	1.07044	121.667	46.7062	82.6753
55 - 12	52.6262	28.954	43.877	33.1598	0.0379839	2.04975	1.20977	1.79278	1.37633	0.8	35.5083	4.28688	105	46.8682	82.6293
55 - 13	52.9778	24.4119	43.9729	31.2081	0.0383244	2.09806	0.953481	1.59977	1.25698	0.8	42.8489	5.10592	105	46.9124	82.6516
55 - 14	49.0397	24.902	40.2909	30.5738	0.0387521	1.87969	0.992755	1.50574	1.09591	0.8	36.2066	3.88684	105	46.875	82.768
55 - 15	38.8722	24.8522	28.1264	30.4057	0.0392129	1.29991	1.09343	1.01977	1.17507	0.8	21.03	-0.91172	105	46.7763	82.6648
55 - 16	40.9064	23.2481	28.9188	28.446	0.0399173	1.56902	0.87539	1.1544	1.08559	0.8	26.4874	0.18912	105	46.847	82.7203
55 - 17	45.9552	26.1367	32.0995	29.9712	0.0408382	1.87524	1.12728	1.25529	1.20283	0.8	29.7277	0.85132	105	46.8549	82.605
55 - 18	52.4412	27.5877	39.8936	32.576	0.0418199	2.16213	1.09822	1.78234	1.37162	0.8	37.2803	2.92704	105	46.9007	83.3148
55 - 19	50.7188	27.2437	38.3674	32.6593	0.0434705	1.99744	1.15214	1.61755	1.41894	0.8	35.2127	2.28324	94.5	47.1043	83.4487
55 - 20	45.3263	22.5391	33.7268	28.7328	0.0450437	2.21126	1.01262	1.55162	1.25954	0.8	34.1808	1.9976	91	47.2123	83.4308
55 - 21	41.3309	25.721	29.2706	29.5909	0.0463301	1.95631	1.19315	1.30943	1.22706	0.8	23.4149	-0.12812	91	47.168	83.398
55 - 22	43.2077	26.1191	28.8023	29.024	0.0480486	2.22952	1.42064	1.31804	1.44507	0.8	25.6329	-0.08868	91	47.1727	83.4123
55 - 23	39.091	26.8972	27.1127	28.3307	0.0501755	1.92162	1.37136	1.3169	1.3304	0.8	18.2907	-0.4872	91	47.1464	83.4735
55 - 24	32.9123	24.2934	22.3317	24.6792	0.0523728	1.6897	1.27603	1.06216	1.31334	0.8	12.9284	-0.939	91	47.1325	83.3086
55 - 25	44.0958	25.7549	28.5694	27.7292	0.0552702	2.41243	1.25609	1.53845	1.47195	0.8	27.5113	0.33608	91	47.208	83.3012
55 - 26	43.8084	25.0781	30.7649	27.9018	0.0583163	2.40801	1.44023	1.89787	1.69235	0.8	28.0954	1.14524	91	47.1889	83.2928
55 - 27	52.852	27.8113	40.9304	30.7338	0.0601135	3.46537	1.80964	2.85499	1.97285	0.8	37.561	4.07864	91	47.2588	83.3482
55 - 28	46.2057	24.7437	31.8361	27.5233	0.0608274	2.87989	1.5423	2.02003	1.76141	0.8	32.193	1.72512	91	47.2265	83.4805
55 - 29	43.9769	25.4525	30.6727	28.9406	0.0603846	2.63033	1.52968	1.87775	1.87995	0.8	27.7866	0.69284	91	47.2024	83.3369
55 - 30	43.0853	26.0166	30.7019	30.4623	0.0597192	2.70219	1.2019	1.87666	1.83954	0.8	25.603	0.09584	91	47.243	83.3074
55 - 31	39.7868	24.8956	27.5742	27.9441	0.0596515	2.6261	1.56567	1.79288	1.72047	0.8	22.3368	-0.14796	91	47.1983	83.24
55 - 32	49.8719	22.1413	38.2779	28.173	0.0609166	3.27221	1.17737	2.43757	1.58833	0.8	41.5959	4.04196	91	47.3035	83.2904
55 - 33	46.7449	21.5953	38.593	28.6321	0.0630027	2.95305	1.31177	2.38809	1.82697	0.8	37.7244	3.98436	91	47.2574	83.2663
55 - 34	46.2295	22.7626	37.8166	27.8819	0.0671857	2.91032	1.42296	2.35966	1.86617	0.8	35.2004	3.97388	91	47.2445	83.3108
55 - 35	43.9881	20.3011	35.4814	27.5843	0.0728261	3.0493	1.47851	2.46952	1.82124	0.8	35.5305	3.15884	91	47.2502	83.3553
55 - 36	50.7383	19.6255	41.5303	28.3022	0.0714574	3.3944	1.34485	2.71829	1.98582	0.8	46.6692	5.29124	91	47.2989	83.1577
55 - 37	39.6027	19.926	32.3727	29.0689	0.0527861	1.99038	1.02368	1.61046	1.5091	0.8	29.5151	1.32152	91	47.1887	82.7024
56 - 11	39.7608	27.7616	37.9539	33.0792	0.0403552	1.57307	1.09615	1.50892	1.16793	0.8	17.9988	1.94988	113.333	46.8069	82.7041
56 - 12	50.8693	31.4327	43.4099	33.9248	0.0407734	2.16661	1.19854	1.83194	1.35335	0.8	29.1549	3.79404	105	46.8868	82.7573
56 - 13	46.0919	31.2728	40.3771	34.2876	0.0413773	2.0868	1.26744	1.65844	1.39006	0.8	22.2287	2.4358	105	46.8652	82.7206
56 - 14	53.4435	28.335	43.5246	31.7032	0.042086	2.2805	1.09518	1.90574	1.24648	0.8	37.6628	4.72856	105	46.9183	82.7365
56 - 15	45.7246	24.2396	33.4383	29.2207	0.0427915	1.98022	1.06133	1.41962	1.20106	0.8	32.2275	1.68704	105	46.8797	82.5425
56 - 16	41.5798	24.5948	32.8762	28.4871	0.0437565	1.75413	1.01137	1.36865	1.23476	0.8	25.4775	1.75564	105	46.8541	82.6789
56 - 17	46.6013	26.0621	36.8359	30.1789	0.0448895	2.09032	1.12121	1.60418	1.29621	0.8	30.8088	2.6628	105	46.8869	82.8313
56 - 18	48.5221	27.2017	38.5327	31.2423	0.0460132	2.09792	1.22	1.68893	1.42632	0.8	31.9806	2.91616	105	46.8737	83.3685
56 - 19	51.357	28.3917	40.764	32.2541	0.0479499	2.38277	1.33974	1.97131	1.55061	0.8	34.4479	3.40396	104.125	46.9477	83.3956
56 - 20	42.4648	26.2863	30.6266	31.1198	0.0496332	2.40843	1.3406	1.59557	1.5831	0.8	24.2677	-0.19728	93.3333	47.1681	83.4414
56 - 21	44.9004	26.9331	31.6729	31.0163	0.0511715	2.5791	1.41501	1.60894	1.49358	0.8	26.9509	0.26264	91	47.2088	83.3552
56 - 22	47.5881	26.5497	33.9956	31.7121	0.0531843	2.53519	1.44997	1.79585	1.59049	0.8	31.5576	0.9134	91	47.2008	83.3542
56 - 23	40.3973	26.9758	29.182	30.2803	0.0554015	1.96567	1.42068	1.59807	1.58184	0.8	20.1323	-0.43932	91	47.1458	83.2838
56 - 24	41.0076	27.2923	28.4565	27.6375	0.0576475	2.2817	1.57052	1.56431	1.65603	0.8	20.5729	0.3276	91	47.1627	83.3549
56 - 25	39.2914	21.7205	27.1661	24.8238	0.0605016	2.29543	1.18731	1.56971	1.52361	0.8	26.3564	0.93692	91	47.2031	83.3645
56 - 26	34.2851	27.1744	23.7901	27.3745	0.0631946	1.92983	1.7708	1.4081	1.66592	0.8	10.6661	-1.43376	91	47.1066	83.3389
56 - 27	47.4521	27.3883	36.0565	30.1507	0.0651013	2.97273	1.76393	2.17816	1.8859	0.8	30.0957	2.36232	91	47.2134	83.3553
56 - 28	46.3562	25.2172	32.4679	28.8548	0.0663761	2.95661	1.56932	1.99292	1.77807	0.8	31.7085	1.44524	91	47.2315	83.2386
56 - 29	45.9009	24.8758	33.9856	28.544	0.0662976	2.81669	1.70381	2.13847	1.80302	0.8	31.5376	2.17664	91	47.2036	83.3031
56 - 30	42.1201	23.5746	31.2862	28.4394	0.0651218	2.70865	1.34664	2.05513	1.76477	0.8	27.8182	1.13872	91	47.229	83.2738
56 - 31	41.5117	26.0135	29.9165	29.2183	0.0620167	2.50678	1.66754	1.85212	1.89667	0.8	23.2473	0.27928	91	47.1799	83.2967
56 - 32	47.2299	26.8215	37.5967	29.9426	0.0562488	2.72894	1.59176	1.99924	1.71234	0.8	30.6126	3.06164	91	47.2061	83.3369
56 - 33	46.3786	22.9368	38.7261	29.6357	0.0494949	2.2483	1.09588	1.84104	1.5494	0.8	35.1627	3.63616	91	47.2076	83.3178
56 - 34	47.0454	24.4273	39.0862	30.2929	0.0448669	2.38636	1.02362	1.93282	1.23465	0.8	33.9272	3.51732	91	47.229	83.2254
56 - 35	38.6876	18.0982	32.4001	26.2623	0.0508641	2.18421	1.05833	2.02699	1.5449	0.8	30.8841	2.45512	91	47.2049	82.8206
56 - 36	38.2316	18.4394	32.1181	27.2711	0.0553049	2.47611	1.11637	1.99249	1.67968	0.8	29.6883	1.9388	91	47.2381	82.6633
57 - 11	37.9486	28.9554	37.1178	31.5903	0.042096	1.53125	1.28681	1.79435	1.18829	0.8	13.4898	2.211	105	46.8013	82.6884
57 - 12	52.3797	33.3561	44.103	35.3682	0.0427855	2.17067	1.43864	1.8765	1.55455	0.8	28.5354	3.49392	105	46.8525	82.6345
57 - 13	32.202	28.6411	28.272	30.5926	0.0437027	1.13038	1.23489	1.10828	1.30289	0.8	5.34135	-0.92824	105	46.7312	82.5216
57 - 14	44.9342	28.7744	38.2232	31.1218	0.0447136	1.93141	1.32075	1.86839	1.32849	0.8	24.2397	2.84056	105	46.8349	82.575
57 - 15	41.6487	26.1213	33.3777	28.7748	0.0456579	1.95151	1.19321	1.79004	1.31024	0.8	23.2911	1.84116	105	46.8564	82.5765
57 - 16	47.9542	23.0859	39.2533	28.6867	0.0468621	2.31705	0.998701	1.82732	1.20849	0.8	37.3025	4.22664	105	46.9527	82.7774
57 - 17	42.7341	24.5599	35.6878	29.3542	0.0481851	2.09184	1.17085	1.92138	1.50421	0.8	27.2613	2.53344	105	46.88	82.7181
57 - 18	49.1242	23.2822	40.986	28.6573	0.0495544	2.49192	1.29032	2.14707	1.41205	0.8	38.763	4.93148	105	46.9207	83.3565
57 - 19	56.1733	31.3624	46.4834	34.1523	0.0515649	2.75658	1.60972	2.40459	1.78078	0.8	37.2163	4.93244	105	46.9127	83.3786
57 - 20	37.6126	21.9398	31.3855	28.1335	0.0533053	1.87236	1.12268	1.40998	1.29167	0.8	23.5092	1.3008	103.444	46.8943	83.3721
57 - 21	42.0296	25.3059	30.7972	30.1084	0.0548819	2.14678	1.15561	1.59678	1.62031	0.8	25.0856	0.27552	92.5556	47.1593	83.3909
57 - 22	47.1692	26.4617	34.3749	31.6146	0.0569102	2.30238	1.40157	1.86764	1.72203	0.8	31.0612	1.10412	91	47.182	83.4578
57 - 23	34.2421	23.4105	25.1754	27.6411	0.0593233	2.29043	1.30226	1.42154	1.74084	0.8	16.2474	-0.98628	91	47.1909	83.4499
57 - 24	44.6477	23.0455	31.4965	27.5733	0.0616201	2.85322	1.30179	1.70215	1.75697	0.8	32.4033	1.56928	91	47.2482	83.3576
57 - 25	37.6755	23.5203	26.7896	27.0044	0.0644126	2.49036	1.44675	1.75825	1.83254	0.8	21.2328	-0.08592	91	47.1966	83.4458
57 - 26	35.207	23.403	25.8948	28.4259	0.0670667	2.36594	1.59819	1.65123	1.89605	0.8	17.706	-1.01244	91	47.1685	83.2413
57 - 27	47.6066	26.1958	37.3984	27.9797	0.0689138	3.43763	1.95907	2.79083	2.07217	0.8	32.1162	3.76748	91	47.2408	83.2775
57 - 28	45.6125	25.9599	33.8033	29.4012	0.0701025	3.3451	1.9721	2.25492	1.94794	0.8	29.4789	1.76084	91	47.2301	83.2817
57 - 29	46.8023	25.0817	37.0786	28.3741	0.0698568	3.31858	1.80167	2.42921	1.8288	0.8	32.5809	3.4818	91	47.2447	83.2255
57 - 30	53.207	27.2045	43.9763	31.0317	0.0673887	4.01953	1.99991	3.1535	2.37832	0.8	39.0038	5.17784	91	47.2959	83.3242
57 - 31	44.6656	23.5018	36.5787	27.3251	0.0603891	2.76868	1.61588	2.31036	1.85036	0.8	31.7457	3.70144	91	47.2077	83.2185
57 - 32	46.9281	26.5667	37.8718	29.8118	0.0475879	2.37923	1.32876	1.74954	1.37797	0.8	30.5421	3.224	91	47.1973	82.7038
57 - 33	48.5211	25.0958	40.5662	30.4051	0.0318529	1.34522	0.686517	1.3456	0.943288	0.8	35.1379	4.06444	91	47.1574	82.7587
57 - 34	54.9281	23.8968	45.1997	29.5898	0.0187108	1.02798	0.510798	0.912942	0.675103	0.8	46.547	6.24396	91	47.143	82.788
58 - 11	40.6439	28.7057	38.0475	32.6979	0.0428118	1.8468	1.33068	1.80053	1.41706	0.8	17.9073	2.13984	105	46.8602	82.7719
58 - 12	47.9962	32.1764	41.564	34.1841	0.043785	1.74818	1.42337	2.14933	1.45471	0.8	23.7297	2.95196	105	46.7935	82.6618
58 - 13	34.2	29.5663	32.9894	32.9421	0.045019	1.19041	1.13724	1.31628	1.30344	0.8	6.95055	0.01892	105	46.7566	82.614
58 - 14	36.3416	27.5592	29.5481	28.2603	0.0463162	1.50475	1.21172	1.27455	1.41325	0.8	13.1736	0.51512	105	46.7889	82.6944
58 - 15	29.8794	23.7506	24.8883	25.7405	0.0474691	0.976509	1.01596	0.729129	1.00285	0.8	9.1932	-0.34088	105	46.7406	82.6828
58 - 16	43.8857	26.9418	33.1665	29.2478	0.0488639	2.15894	1.24331	1.63927	1.40308	0.8	25.4158	1.56748	105	46.8994	82.6342
58 - 17	48.5616	25.6735	40.6365	30.7612	0.0503201	2.38698	1.28181	2.01479	1.65705	0.8	34.3321	3.95012	105	46.9067	82.7421
58 - 18	48.9696	25.9258	41.1252	30.4235	0.0518763	2.34292	1.21106	2.06965	1.56639	0.8	34.5657	4.28068	105	46.9105	83.2807
58 - 19	51.3851	27.8761	42.9424	31.9197	0.0537961	2.62827	1.59236	2.1774	1.72789	0.8	35.2635	4.40908	105	46.8966	83.3568
58 - 20	41.1958	23.6078	35.2665	29.7676	0.0553781	2.373	1.22954	1.8284	1.7526	0.8	26.382	2.19956	105	46.9122	83.3611
58 - 21	39.5989	28.371	31.0208	32.7137	0.0569309	2.04199	1.66118	1.65459	1.9212	0.8	16.8419	-0.67716	103.444	46.8296	83.2484
58 - 22	32.3856	24.8475	23.42	26.0016	0.0590532	1.95453	1.40638	1.29798	1.50405	0.8	11.3071	-1.03264	92.1667	47.1422	83.4774
58 - 23	46.96	29.7269	32.6944	31.3789	0.0614311	3.00911	1.74532	2.24021	1.97864	0.8	25.8497	0.5262	91	47.219	83.5121
58 - 24	40.5312	26.1132	29.4859	30.0953	0.0636829	2.5218	1.66675	1.99426	1.84928	0.8	21.627	-0.24376	91	47.1774	83.5031
58 - 25	43.1741	27.6101	30.523	30.7147	0.0664599	2.75247	1.72463	2.2138	2.09307	0.8	23.346	-0.07668	91	47.195	83.2728
58 - 26	36.7185	22.3417	27.0611	27.5684	0.0691709	2.61682	1.72158	1.81096	1.90732	0.8	21.5652	-0.20292	91	47.1815	83.3189
58 - 27	51.9526	23.4601	39.4486	27.5883	0.0711283	3.77762	1.40355	2.8241	1.83503	0.8	42.7387	4.74412	91	47.3319	83.324
58 - 28	50.0177	24.6365	40.2454	26.9186	0.0723861	3.84771	1.48285	2.9089	1.87742	0.8	38.0718	5.33072	91	47.331	83.3488
58 - 29	43.3375	25.2145	34.0134	26.0091	0.0717804	2.97889	1.77994	2.6442	1.77652	0.8	27.1845	3.20172	91	47.2124	83.2388
58 - 30	31.0033	25.3245	24.4249	26.1568	0.0687016	1.88669	1.78848	1.41598	1.62753	0.8	8.5182	-0.69276	91	47.1004	82.5978
58 - 31	45.6252	26.4056	38.8752	32.5865	0.059888	3.00037	1.38118	2.20862	1.88882	0.8	28.8294	2.51548	91	47.2551	82.6139
58 - 32	47.2541	27.458	35.8281	32.7737	0.0439347	2.33491	1.11772	1.66304	1.36359	0.8	29.6942	1.22176	91	47.2142	82.7126
58 - 33	44.9828	26.5268	30.8856	31.7708	0.0246075	1.0455	0.582729	0.793951	0.853149	0.8	27.684	-0.35408	91	47.1375	82.7268
59 - 11	42.8121	28.7767	39.5493	32.5354	0.0427297	1.75523	1.22118	1.86817	1.33983	0.8	21.0531	2.80556	105	46.8543	82.7943
59 - 12	47.3365	32.2469	39.5134	34.5417	0.0441011	2.25436	1.41266	1.75108	1.59846	0.8	22.6344	1.98868	105	46.8685	82.6437
59 - 13	42.6118	28.0804	37.0588	31.0217	0.0457688	1.65041	1.35031	1.77681	1.44028	0.8	21.7971	2.41484	105	46.7899	82.6514
59 - 14	47.7765	30.1213	41.5064	32.385	0.0474387	2.3151	1.29526	1.76513	1.38459	0.8	26.4828	3.64856	105	46.8943	82.5502
59 - 15	39.7962	27.4398	33.7963	30.758	0.0488428	2.06588	1.34377	1.56576	1.5428	0.8	18.5346	1.21532	105	46.8511	82.6383
59 - 16	38.8874	24.8123	31.5001	29.222	0.050439	1.99051	1.40661	1.81411	1.55697	0.8	21.1126	0.91124	105	46.8311	82.5334
59 - 17	54.2788	27.386	45.237	31.9778	0.0520001	2.72201	1.19655	2.24655	1.57259	0.8	40.3392	5.30368	105	46.9892	82.7209
59 - 18	51.9879	26.2856	43.5692	30.3346	0.0536631	2.93391	1.46448	2.43357	1.69784	0.8	38.5535	5.29384	105	46.9595	83.1409
59 - 19	54.8739	30.7821	45.6196	33.7076	0.0551966	2.86649	1.68131	2.51004	1.83237	0.8	36.1377	4.7648	105	46.9183	83.0569
59 - 20	42.2687	23.737	36.0315	29.9808	0.0567263	2.35721	1.18669	1.91376	1.57154	0.8	27.7976	2.42028	105	46.9162	83.1499
59 - 21	37.2084	24.7315	31.3059	27.6966	0.0581676	2.28037	1.35572	1.73074	1.51255	0.8	18.7153	1.44372	105	46.8805	83.294
59 - 22	37.4997	27.3346	27.4742	26.9213	0.0600409	2.14231	1.6525	1.50512	1.52781	0.8	15.2476	0.22116	101.5	46.9262	83.3339
59 - 23	40.4815	28.5841	28.0708	30.7945	0.0621863	2.55988	1.79114	1.6273	1.9806	0.8	17.8461	-1.08948	91	47.1686	83.3869
59 - 24	25.7867	26.3891	20.5354	25.9827	0.0643042	1.66416	1.63399	1.41618	1.69257	0.8	-0.9036	-2.17892	91	47.0935	83.2756
59 - 25	27.2143	25.1805	20.1332	25.2973	0.0670747	2.13158	1.65039	1.62892	1.92164	0.8	3.0507	-2.06564	91	47.1393	83.2312
59 - 26	37.9138	24.4707	27.3334	28.68	0.0699809	2.58709	1.58638	1.70646	1.78989	0.8	20.1647	-0.53864	91	47.1922	83.2346
59 - 27	46.0184	24.0541	32.2122	27.427	0.0722839	3.27065	1.74341	2.45925	2.01796	0.8	32.9464	1.91408	91	47.2458	83.2183
59 - 28	34.3548	19.5029	25.6882	23.9327	0.0740852	2.75367	1.60803	1.89184	1.70024	0.8	22.2778	0.7022	91	47.2069	82.8365
59 - 29	35.371	27.5285	31.1768	31.6373	0.0740535	2.64728	2.02607	2.47814	2.47461	0.8	11.7638	-0.1842	91	47.1536	82.6515
59 - 30	29.5032	29.3393	30.844	42.7883	0.0713285	2.14867	1.9254	2.03741	2.71328	0.8	0.24585	-4.77772	91	47.1131	82.6843
59 - 31	26.3249	30.6995	31.957	48.0731	0.0633088	1.72386	1.92716	2.05238	3.16639	0.8	-6.5619	-6.44644	91	47.0697	82.7729
59 - 32	28.0603	30.3722	29.5181	44.7961	0.0492649	1.60883	1.48993	1.54406	2.2624	0.8	-3.46785	-6.1112	91	47.1025	82.7882
60 - 11	42.9096	31.6454	40.4075	34.2828	0.0418078	1.61191	1.26137	1.69062	1.35066	0.8	16.8963	2.44988	105	46.8167	82.5911
60 - 12	46.4217	30.3081	37.2034	32.4057	0.0436479	1.65309	1.39769	1.1497	1.37899	0.8	24.1704	1.91908	105	46.7834	82.6068
60 - 13	37.6303	33.743	36.5814	36.4804	0.0458128	1.74633	1.63167	1.84305	1.65593	0.8	5.83095	0.0404	105	46.763	82.5892
60 - 14	41.5569	31.2927	36.7022	33.1456	0.0478907	1.71128	1.41118	1.43461	1.6001	0.8	15.3963	1.42264	105	46.7899	82.5602
60 - 15	42.9626	29.9734	35.793	33.296	0.0495485	1.85699	1.5662	1.857	1.63941	0.8	19.4838	0.9988	105	46.7885	82.6681
60 - 16	32.338	23.8688	25.5831	26.0035	0.0513157	1.76561	1.1672	1.55569	1.3671	0.8	12.7038	-0.16816	105	46.8332	82.6167
60 - 17	53.8449	27.3869	45.1476	31.149	0.0529811	3.14768	1.62768	2.42628	1.66765	0.8	39.687	5.59944	105	46.9669	82.6208
60 - 18	44.897	23.127	37.7891	28.8801	0.0544382	2.39631	1.40856	1.98076	1.66616	0.8	32.655	3.5636	105	46.8896	83.1695
60 - 19	44.6887	23.0776	37.5697	28.1662	0.0557279	2.34491	1.20723	1.97778	1.55593	0.8	32.4166	3.7614	105	46.9114	83.2038
60 - 20	44.9313	27.9328	37.5293	30.7323	0.0569381	2.84539	1.4982	2.33462	1.61519	0.8	25.4977	2.7188	105	46.9418	83.0748
60 - 21	46.9639	26.3566	40.2644	31.5286	0.0579802	2.19773	1.3725	1.84367	1.79786	0.8	30.911	3.49432	105	46.8661	83.2943
60 - 22	41.1111	26.1392	34.4621	28.1032	0.0593395	2.20848	1.66984	1.73251	1.75975	0.8	22.4579	2.54356	105	46.8523	83.2883
60 - 23	41.8237	25.41	30.2324	29.7337	0.0610061	2.81883	1.53261	2.04361	1.89348	0.8	24.6206	0.19948	100.333	47.0394	83.3031
60 - 24	37.8151	26.6397	24.3953	31.2362	0.0628402	2.17115	1.55604	1.48057	2.01112	0.8	16.7631	-2.73636	91	47.153	83.2004
60 - 25	35.8409	25.54	22.6436	30.3338	0.0655577	2.51196	1.54659	1.48452	1.92247	0.8	15.4513	-3.07608	91	47.1886	83.1807
60 - 26	37.4915	23.9054	25.4244	28.1144	0.068783	2.18408	1.21153	1.95949	1.91335	0.8	20.3792	-1.076	91	47.1893	82.8778
60 - 27	41.1909	24.7524	30.8818	29.8792	0.0717126	2.63927	1.66513	2.22236	2.24606	0.8	24.6577	0.40104	91	47.1895	82.5867
60 - 28	47.4767	28.9783	40.9587	35.7322	0.0746452	3.42385	2.1594	2.75196	2.74703	0.8	27.7476	2.0906	91	47.2208	82.606
60 - 29	31.6935	29.4041	32.6063	42.1465	0.0761556	2.19136	2.18722	2.06627	3.09623	0.8	3.4341	-3.81608	91	47.0908	82.7839
60 - 30	43.6819	29.6653	29.8675	34.606	0.0752537	3.58087	2.2022	2.16439	2.58606	0.8	21.0249	-1.8954	91	47.2307	82.7053
60 - 31	37.0229	29.2958	28.7375	36.8525	0.0705012	2.29374	2.13707	1.86977	2.4532	0.8	11.5907	-3.246	91	47.1063	82.677
61 - 11	38.0741	24.7184	34.6743	31.1137	0.0404594	1.27871	0.937453	1.06961	1.0549	0.8	20.0336	1.42424	105	46.8272	82.6314
61 - 12	49.8574	32.455	43.3014	36.0823	0.0427509	1.98089	1.1903	1.47399	1.4684	0.8	26.1036	2.88764	105	46.861	82.6121
61 - 13	41.7895	33.0882	37.8915	34.8535	0.0453806	1.67883	1.4167	1.90394	1.62321	0.8	13.0519	1.2152	105	46.7844	82.7083
61 - 14	45.3673	33.7834	41.391	35.9169	0.0478221	1.99622	1.52888	1.65226	1.7799	0.8	17.3758	2.18964	105	46.8141	82.8393
61 - 15	40.6487	31.9292	35.7666	34.7899	0.0496872	2.17661	1.73159	1.86772	1.8857	0.8	13.0792	0.39068	105	46.8109	82.7166
61 - 16	37.4869	27.856	27.1237	30.3039	0.0515621	1.96537	1.40969	1.59952	1.55093	0.8	14.4463	-1.27208	105	46.827	82.7019
61 - 17	33.4998	26.0041	23.9141	26.7561	0.0533763	2.02204	1.59003	1.56844	1.57899	0.8	11.2435	-1.1368	105	46.809	82.6479
61 - 18	37.1147	26.0097	28.0828	29.6458	0.0544637	1.86029	1.55622	1.32935	1.65491	0.8	16.6575	-0.6252	105	46.7905	83.2462
61 - 19	40.1545	29.038	35.7752	33.4757	0.0553974	1.81935	1.34591	1.85845	1.82158	0.8	16.6747	0.9198	105	46.815	83.3164
61 - 20	46.8212	27.2213	38.9962	30.9519	0.0560873	2.38651	1.41488	1.94818	1.69379	0.8	29.3998	3.21772	105	46.8873	83.4674
61 - 21	50.2981	24.8855	41.9803	29.5994	0.0565595	2.70505	1.4841	2.11968	1.57829	0.8	38.1189	4.95236	105	46.9235	83.4347
61 - 22	40.6907	25.1771	34.8024	26.5787	0.0571703	2.35121	1.49637	1.84662	1.42545	0.8	23.2704	3.28948	105	46.8704	83.1581
61 - 23	47.4539	27.6343	38.4133	29.5409	0.0581126	2.72884	1.56898	2.35468	1.53167	0.8	29.7294	3.54896	105	46.9146	83.2252
61 - 24	41.5806	27.4235	26.934	31.7323	0.059479	2.42086	1.65501	1.41904	1.94661	0.8	21.2356	-1.91932	100.333	47.0147	82.8287
61 - 25	39.4222	25.9506	24.1098	30.1436	0.0620175	2.25074	1.51528	1.3711	1.69217	0.8	20.2074	-2.41352	91	47.1652	82.8113
61 - 26	36.7159	25.6976	23.1903	31.403	0.0655708	2.2376	1.59336	1.53292	2.17029	0.8	16.5274	-3.28508	91	47.1559	82.7051
61 - 27	55.52	31.4915	45.7008	33.7524	0.0692714	4.09591	2.34986	3.36449	2.69813	0.8	36.0428	4.77936	91	47.268	82.7693
61 - 28	52.0989	29.9252	38.7419	32.5608	0.0736691	3.79339	2.26654	3.25201	2.43134	0.8	33.2606	2.47244	91	47.2457	82.6611
61 - 29	48.7117	29.8258	29.0629	29.4695	0.0772202	4.04095	2.34524	2.40882	2.3001	0.8	28.3288	-0.16264	91	47.2629	82.6037
61 - 30	45.6021	29.6552	27.8944	29.4593	0.0786882	3.75316	2.37827	2.11188	2.33395	0.8	23.9203	-0.62596	91	47.2303	82.5079
62 - 11	48.2327	36.3866	44.1016	38.5314	0.0385819	1.69378	1.38406	1.56922	1.5301	0.8	17.7691	2.22808	105	46.8352	82.6854
62 - 12	62.5837	34.1248	50.8694	35.8244	0.0414125	2.67975	1.50473	1.97681	1.56804	0.8	42.6883	6.018	105	46.9168	82.6492
62 - 13	50.7381	36.5915	46.13	38.1059	0.0445768	2.14865	1.61468	2.08176	1.61718	0.8	21.2199	3.20964	105	46.8321	82.4579
62 - 14	55.7446	31.5341	46.3306	33.5081	0.0474144	2.49161	1.24885	2.2516	1.32228	0.8	36.3158	5.129	105	46.9314	82.6507
62 - 15	46.2811	28.1259	36.701	31.7148	0.0494826	2.29544	1.28693	1.9746	1.5415	0.8	27.2328	1.99448	105	46.8927	82.75
62 - 16	42.5346	25.1193	33.0253	30.1516	0.0515356	2.34151	1.24113	1.43507	1.38196	0.8	26.1229	1.14948	105	46.906	82.74
62 - 17	41.536	25.8998	33.4541	29.5574	0.0531075	2.36248	1.19464	1.82536	1.68334	0.8	23.4543	1.55868	105	46.9158	82.7035
62 - 18	40.494	26.2124	24.1235	28.3776	0.0538574	2.17795	1.56235	1.35887	1.61987	0.8	21.4224	-1.70164	105	46.8357	83.3632
62 - 19	45.7917	26.795	37.0215	30.807	0.0541833	2.52637	1.47708	2.03776	1.81789	0.8	28.495	2.4858	105	46.8986	83.2158
62 - 20	50.0844	28.5611	42.3022	33.9635	0.0539927	2.64442	1.63764	2.38601	1.87701	0.8	32.285	3.33548	105	46.8924	83.332
62 - 21	50.8429	23.2194	42.3602	27.8314	0.0534828	2.35186	1.3233	2.32955	1.60023	0.8	41.4352	5.81152	105	46.8956	83.2082
62 - 22	54.5086	26.078	45.2412	29.3775	0.0527561	2.83589	1.22256	2.26069	1.48976	0.8	42.6459	6.34548	105	46.9804	83.0503
62 - 23	44.0966	23.4437	33.8317	25.9501	0.0523335	2.52815	1.44089	2.03097	1.41377	0.8	30.9794	3.15264	105	46.9041	82.6433
62 - 24	41.3746	24.7471	33.2545	28.5683	0.052735	2.36025	1.51603	1.7058	1.51883	0.8	24.9413	1.87448	105	46.8688	82.7569
62 - 25	46.5252	29.9831	33.4036	33.9151	0.0547377	2.5877	1.69866	1.90305	1.84603	0.8	24.8131	-0.2046	96.25	47.0715	82.7975
62 - 26	38.8164	29.4846	23.233	30.1228	0.0586148	2.2506	1.64438	1.31399	1.71512	0.8	13.9977	-2.75592	91	47.1521	82.7865
62 - 27	45.6358	30.1952	27.6574	29.5661	0.0634233	3.09187	1.93474	1.92758	1.74521	0.8	23.1609	-0.76348	91	47.2081	82.7283
62 - 28	47.8079	30.0106	32.3818	30.2761	0.0700108	3.08663	2.1044	1.7724	2.13779	0.8	26.6959	0.84228	91	47.1903	82.652
62 - 29	47.2556	30.5341	34.0883	31.1994	0.0764256	3.92986	2.33963	2.69548	2.3658	0.8	25.0823	1.15556	91	47.2522	82.525
63 - 11	42.9647	31.7662	41.0855	33.5995	0.0368344	1.88003	1.14713	1.64193	1.27971	0.8	16.7978	2.9944	105	46.8961	82.6683
63 - 12	51.4682	28.9617	42.5887	32.0149	0.0401372	1.80073	1.03095	1.79716	1.24419	0.8	33.7598	4.22952	105	46.858	82.7283
63 - 13	49.536	34.554	44.76	36.1773	0.0437461	2.2904	1.43906	2.04662	1.4558	0.8	22.473	3.43308	105	46.8699	82.7392
63 - 14	48.7623	35.2287	44.2745	36.9825	0.046891	2.16085	1.73053	2.07066	1.85587	0.8	20.3004	2.9168	105	46.8088	82.7207
63 - 15	44.9956	33.9487	36.6153	35.3625	0.0490917	1.51194	1.91974	1.3442	1.85943	0.8	16.5704	0.50112	105	46.6872	82.8243
63 - 16	44.4954	30.2222	36.0688	34.3766	0.0512375	2.69773	1.67402	1.74632	1.53692	0.8	21.4098	0.67688	105	46.8949	82.7187
63 - 17	46.7887	26.592	38.9628	31.9963	0.0524524	1.78931	1.04728	1.9854	1.63907	0.8	30.295	2.7866	105	46.854	82.5388
63 - 18	49.5546	27.3216	37.2295	30.4784	0.0527978	2.62775	1.49382	1.83188	1.58429	0.8	33.3495	2.70044	105	46.9109	83.4112
63 - 19	52.0368	24.1759	43.0818	28.691	0.0523446	2.47981	1.42709	2.04226	1.48369	0.8	41.7914	5.75632	105	46.8991	83.2962
63 - 20	50.4679	26.6038	42.2147	31.3729	0.0510172	2.33561	1.0394	2.06379	1.51923	0.8	35.7961	4.33672	105	46.9344	83.0632
63 - 21	50.7694	25.9023	42.1159	30.1251	0.0492056	2.36661	1.27102	2.37668	1.60732	0.8	37.3006	4.79632	105	46.9053	82.5599
63 - 22	55.0716	26.2973	45.7461	29.4612	0.0466343	2.40177	1.2339	1.99241	1.28595	0.8	43.1614	6.51396	105	46.9158	82.5025
63 - 23	27.7944	23.2857	21.1914	24.7245	0.0442309	0.929783	0.915394	0.814027	1.08479	0.8	6.76305	-1.41324	105	46.7484	82.5224
63 - 24	35.6498	26.2062	22.0259	28.7745	0.0431252	1.4143	1.18146	0.883063	1.22929	0.8	14.1654	-2.69944	105	46.7801	82.7805
63 - 25	42.4318	27.8367	25.1761	28.8042	0.0441103	1.72014	1.22869	1.09039	1.21925	0.8	21.8927	-1.45124	105	46.8176	82.7971
63 - 26	41.8254	29.1216	24.5126	29.0956	0.0481267	2.14582	1.46416	1.1681	1.44367	0.8	19.0557	-1.8332	95.6667	47.0841	82.7377
63 - 27	46.7244	30.0562	28.8816	29.9355	0.0541725	2.67664	1.54604	1.62951	1.61597	0.8	25.0023	-0.42156	91	47.2054	82.7414
63 - 28	44.0892	29.9744	37.2843	31.1426	0.0631208	3.03887	1.85829	2.52427	1.9683	0.8	21.1722	2.45668	91	47.2105	82.6593
64 - 11	42.3936	28.816	40.8832	32.7518	0.0358436	1.25361	1.17551	1.07	1.21647	0.8	20.3664	3.25256	105	46.7871	82.6968
64 - 12	60.7446	31.5335	49.5479	34.7148	0.0394036	2.26288	1.28243	1.91119	1.43854	0.8	43.8166	5.93324	105	46.8886	82.6711
64 - 13	56.6966	33.8267	48.8261	34.9693	0.0432323	2.48313	1.47324	2.40708	1.53476	0.8	34.3048	5.54272	105	46.8929	82.6644
64 - 14	50.5044	29.1872	42.548	31.1013	0.0465084	2.56231	1.40463	1.98243	1.50221	0.8	31.9758	4.57868	105	46.9336	82.6989
64 - 15	45.3313	27.9271	38.6288	31.8678	0.048867	2.49791	1.35956	2.19935	1.64928	0.8	26.1063	2.7044	105	46.9115	82.6407
64 - 16	48.0035	29.9073	40.4203	34.1351	0.0507998	2.55133	1.47489	2.29266	1.78392	0.8	27.1443	2.51408	105	46.9025	82.7297
64 - 17	47.7641	27.0658	39.8906	32.6672	0.051744	2.20747	1.35363	1.82177	1.54001	0.8	31.0474	2.88936	105	46.8702	82.6697
64 - 18	56.3914	24.5387	46.3529	29.6693	0.05169	3.02099	1.48799	2.48874	1.6282	0.8	47.779	6.67344	105	46.9687	82.6205
64 - 19	51.1872	20.0842	41.9918	25.8611	0.0504804	2.63273	1.1165	2.15723	1.19423	0.8	46.6545	6.45228	105	46.9663	82.6108
64 - 20	47.2114	26.6124	39.1539	29.4571	0.0480344	2.33178	1.55437	1.76098	1.57799	0.8	30.8985	3.87872	105	46.8591	82.557
64 - 21	55.9006	23.7886	45.8332	28.5473	0.0449078	2.48539	0.992698	2.06037	1.23577	0.8	48.168	6.91436	105	46.9629	82.5471
64 - 22	43.9804	27.2855	33.7919	32.1878	0.0404042	1.89605	1.14739	1.4312	1.20622	0.8	25.0424	0.64164	105	46.855	82.6533
64 - 23	37.5215	25.276	23.4885	30.3831	0.0358341	1.29736	0.816074	0.892108	1.06947	0.8	18.3683	-2.75784	105	46.8162	82.8117
64 - 24	43.4215	28.5279	27.5215	29.3058	0.0329865	1.20955	0.85614	0.819315	0.959039	0.8	22.3404	-0.71372	105	46.7976	82.6423
64 - 25	47.7242	30.3226	35.2091	31.0763	0.0326602	1.5638	0.998347	1.08357	1.01981	0.8	26.1024	1.65312	105	46.8284	82.8482
64 - 26	38.3696	30.8395	31.4746	31.807	0.0365764	1.37621	1.12764	1.01399	1.15726	0.8	11.2951	-0.13296	105	46.8108	82.8212
65 - 11	42.0471	29.4968	38.7722	35.5715	0.0356483	1.57572	1.13917	1.36573	1.29193	0.8	18.8255	1.28028	105	46.8518	82.7208
65 - 12	51.8323	26.7328	44.0212	33.2381	0.0392331	1.98035	1.02378	1.8179	1.30386	0.8	37.6492	4.31324	105	46.8851	82.7259
65 - 13	51.8867	32.5763	39.3759	34.9212	0.0430467	2.43062	1.38846	1.66012	1.48284	0.8	28.9656	1.78188	105	46.8975	82.5372
65 - 14	48.7474	30.2914	38.2644	33.7599	0.0463263	2.28611	1.28169	1.88231	1.48483	0.8	27.684	1.8018	105	46.8921	82.6063
65 - 15	44.3016	25.9798	37.3064	31.068	0.0486441	2.15894	1.27808	1.70524	1.4383	0.8	27.4827	2.49536	105	46.8741	82.6687
65 - 16	42.9423	24.6361	36.1294	30.1811	0.0503043	1.86136	1.21245	1.79812	1.50593	0.8	27.4593	2.37932	105	46.8405	82.6554
65 - 17	41.6834	24.2328	34.9818	30.6638	0.0509371	2.00449	1.35329	1.98202	1.59251	0.8	26.1759	1.7272	105	46.8408	82.6165
65 - 18	52.3167	25.8552	42.8505	29.9317	0.0504264	2.60253	1.27114	2.23403	1.50877	0.8	39.6922	5.16752	105	46.9395	82.6416
65 - 19	55.7386	27.1608	45.7345	30.1606	0.048361	2.70252	1.33657	2.14844	1.41928	0.8	42.8667	6.22956	105	46.9445	82.6468
65 - 20	44.9104	24.6641	36.794	26.6538	0.0446348	2.15907	1.22223	1.62761	1.27848	0.8	30.3695	4.05608	105	46.8823	82.5446
65 - 21	45.8893	26.0479	36.1543	29.5905	0.0399744	2.01931	1.00806	1.5915	1.2359	0.8	29.7621	2.62552	105	46.8931	82.5396
65 - 22	40.1953	27.1699	23.8511	28.9219	0.0331615	1.27292	0.941109	0.736276	0.941988	0.8	19.5381	-2.02832	105	46.7945	82.6878
65 - 23	39.0498	27.3427	23.3558	28.2338	0.0259309	0.9454	0.722098	0.569324	0.75591	0.8	17.5606	-1.9512	105	46.7787	82.6861
65 - 24	43.0255	30.7535	34.6154	31.853	0.0208739	0.909849	0.644044	0.862876	0.662531	0.8	18.408	1.10496	105	46.7849	82.7865
65 - 25	40.3309	30.5337	34.6418	32.2501	0.0187865	0.906755	0.579908	0.690899	0.627711	0.8	14.6958	0.95668	109.688	46.8159	82.7855
66 - 11	38.92	24.0171	36.4309	32.1287	0.0364835	1.46815	0.915198	1.30711	1.2333	0.8	22.3544	1.72088	105	46.8567	82.6041
66 - 12	41.3771	22.8484	35.4722	30.9752	0.0397822	1.48034	0.826812	1.39468	1.16192	0.8	27.793	1.7988	105	46.8412	82.6842
66 - 13	46.7824	26.2894	39.3466	33.1011	0.043296	1.84225	1.11315	1.59057	1.30746	0.8	30.7395	2.4982	105	46.8521	82.6194
66 - 14	44.9945	28.1582	33.5401	32.6665	0.0464555	1.78538	1.36682	1.60293	1.55613	0.8	25.2545	0.34944	105	46.8071	82.6371
66 - 15	46.8938	30.0968	38.0879	34.4901	0.048476	2.49826	1.59952	1.55616	1.77077	0.8	25.1955	1.43912	105	46.8767	82.7311
66 - 16	44.3032	24.81	37.7075	31.6034	0.0499393	2.13853	1.16283	2.05615	1.55624	0.8	29.2398	2.44164	105	46.8879	82.6402
66 - 17	46.2633	26.4065	39.287	33.0026	0.0503016	2.14934	1.19225	2.02303	1.54248	0.8	29.7852	2.51376	105	46.8852	82.6847
66 - 18	52.703	28.2976	43.4819	32.2728	0.0494261	2.56735	1.34194	2.0092	1.56094	0.8	36.6081	4.48364	105	46.9241	82.6009
66 - 19	54.1351	29.8302	44.5688	32.7974	0.046685	2.4395	1.5012	2.22307	1.56456	0.8	36.4573	4.70856	105	46.8825	82.5833
66 - 20	49.4821	28.0466	40.8739	31.3624	0.0419451	2.17093	1.23908	1.66001	1.30199	0.8	32.1532	3.8046	105	46.8815	82.6183
66 - 21	41.6781	26.0902	28.6813	29.0516	0.0360668	1.62898	0.971953	1.13215	1.03992	0.8	23.3819	-0.14812	105	46.8417	82.6885
66 - 22	41.6468	29.866	27.6383	30.7904	0.0274209	1.06994	0.828313	0.806874	0.847221	0.8	17.6712	-1.26084	105	46.7814	82.7678
66 - 23	42.3038	30.2899	34.2254	31.6018	0.0180807	0.69539	0.559205	0.607455	0.581212	0.8	18.0209	1.04944	105	46.7661	82.7123
67 - 11	43.8902	27.0379	39.6286	33.205	0.0378605	1.38415	0.931824	1.45024	1.22315	0.8	25.2784	2.56944	105	46.8515	82.519
67 - 12	40.9985	20.2649	35.6537	29.8346	0.0406932	1.41919	0.796295	1.38064	1.20546	0.8	31.1004	2.32764	105	46.8367	82.5698
67 - 13	47.7345	25.4572	40.8347	32.9719	0.0438367	1.95391	1.09252	1.94204	1.42273	0.8	33.4159	3.14512	105	46.8713	82.5918
67 - 14	37.5578	21.5322	32.8084	30.2576	0.0466269	1.80743	0.99153	1.5254	1.36184	0.8	24.0384	1.02032	105	46.8647	82.573
67 - 15	42.42	26.3346	35.8968	33.2457	0.0484532	2.14453	1.28986	1.74942	1.65281	0.8	24.1281	1.06044	105	46.8703	82.6683
67 - 16	47.321	25.7589	40.8619	33.8875	0.0497745	2.12558	1.38799	2.06621	1.7243	0.8	32.3431	2.78976	105	46.8533	82.5723
67 - 17	42.4868	23.2826	35.86	31.6574	0.049997	2.51996	1.19136	1.75742	1.71895	0.8	28.8063	1.68104	105	46.9391	82.7128
67 - 18	44.5097	22.3807	37.4881	30.6646	0.0489542	2.20743	1.07922	1.88734	1.47412	0.8	33.1935	2.7294	105	46.91	82.5605
67 - 19	40.8994	24.761	31.542	29.7437	0.0459088	1.92233	0.993425	1.48608	1.30083	0.8	24.2076	0.71932	105	46.8811	82.6428
67 - 20	40.3052	28.559	27.2535	30.3205	0.0407205	1.8328	1.20962	1.15869	1.2854	0.8	17.6193	-1.2268	105	46.8368	82.703
68 - 11	37.7899	26.5487	34.9031	30.4621	0.039651	1.64623	1.18507	1.53128	1.0897	0.8	16.8618	1.7764	105	46.8489	82.5882
68 - 12	38.8535	22.2364	33.2252	29.7296	0.0418446	1.7067	0.900452	1.07284	1.15452	0.8	24.9256	1.39824	105	46.8633	82.5901
68 - 13	45.5973	27.4457	38.1009	33.6744	0.0444709	2.0226	1.21018	1.7674	1.48587	0.8	27.2274	1.7706	105	46.8642	82.5966
68 - 14	39.105	24.3374	33.4302	30.9868	0.0468236	1.49024	1.16636	1.32656	1.40586	0.8	22.1514	0.97736	105	46.7933	82.5598
68 - 15	41.6393	23.8859	35.3215	30.5106	0.0484905	2.14624	1.16435	1.55812	1.56614	0.8	26.6301	1.92436	105	46.8888	82.7457
68 - 16	33.6053	21.189	28.1438	29.7638	0.0497462	1.72419	1.19914	1.4052	1.49657	0.8	18.6244	-0.648	105	46.8225	82.72
68 - 17	36.2222	28.1871	22.8597	31.0777	0.0499705	2.03536	1.36852	1.24442	1.52808	0.8	12.0526	-3.2872	105	46.8431	82.5126
68 - 18	46.6838	30.6556	28.5317	31.649	0.0489547	2.72923	1.48177	1.67344	1.46963	0.8	24.0423	-1.24692	105	46.9273	82.6477
69 - 11	26.9989	28.3958	25.466	29.8525	0.0409783	0.81828	1.5209	0.884998	1.28612	0.8	-2.09535	-1.7546	105	46.6593	82.5774
69 - 12	43.357	29.3048	38.7345	31.9473	0.0426509	2.09302	1.35966	2.03199	1.55442	0.8	21.0783	2.71488	105	46.8527	82.5372
69 - 13	48.9588	31.217	39.3094	34.8642	0.0447701	2.20194	1.5078	2.09609	1.5215	0.8	26.6127	1.77808	105	46.8759	82.5127
69 - 14	48.1007	30.3605	35.5752	32.7107	0.04687	2.31616	1.49035	1.44144	1.57076	0.8	26.6103	1.1458	105	46.8661	82.5041
69 - 15	45.9497	30.9656	36.7356	34.2916	0.0484934	2.3531	1.46042	1.50571	1.49539	0.8	22.4762	0.9776	105	46.8759	82.577
69 - 16	41.8538	27.8274	28.3545	32.0418	0.0498346	2.23202	1.33156	1.61395	1.62139	0.8	21.0396	-1.47492	107.083	46.8785	82.5885
69 - 17	45.3712	30.8638	28.8925	31.0651	0.0502517	2.57911	1.59202	1.54519	1.56691	0.8	21.7611	-0.86904	105	46.8895	82.5439
70 - 11	26.987	30.4994	21.0625	29.4456	0.0413075	1.08797	1.30892	1.0296	1.39384	0.8	-5.2686	-3.35324	105	46.7664	82.6086
70 - 12	33.7276	30.2532	28.597	30.1398	0.0426849	1.08885	1.23881	1.2314	1.25208	0.8	5.2116	-0.61712	105	46.7246	82.5101
70 - 13	46.962	32.0028	30.5465	33.2123	0.0445767	2.4894	1.37158	1.3422	1.40628	0.8	22.4388	-1.06632	105	46.9085	82.4875
70 - 14	35.9229	28.3803	24.1109	26.4084	0.0466683	1.16025	1.20303	0.74678	1.08686	0.8	11.3139	-0.919	105	46.7401	82.6397
70 - 15	42.1543	33.1294	27.6313	33.5177	0.0483948	2.0553	1.66099	1.28572	1.59328	0.8	13.5374	-2.35456	105	46.8035	82.5736
71 - 11	24.3769	26.5977	ND	ND	0.0406176	0.962707	1.0858	ND	ND	0.8	-3.3312	ND	105	46.7577	ND
71 - 12	40.35	29.4634	ND	ND	0.0418341	1.70654	1.32422	ND	ND	0.8	16.3299	ND	105	46.8018	ND
71 - 13	40.3056	32.1243	ND	ND	0.0438133	1.95635	1.45641	ND	ND	0.8	12.272	ND	105	46.8189	ND
71 - 14	55.4706	32.945	ND	ND	0.0461348	2.18556	1.46868	ND	ND	0.8	33.7884	ND	105	46.8503	ND
72 - 11	22.8729	25.7276	ND	ND	0.0391887	1.12918	1.15058	ND	ND	0.8	-4.28205	ND	105	46.7642	ND
72 - 12	30.5781	24.6718	ND	ND	0.0404841	1.05787	0.72155	ND	ND	0.8	8.85945	ND	105	46.8084	ND
72 - 13	31.4054	22.3889	ND	ND	0.0427456	1.20415	1.13642	ND	ND	0.8	13.5248	ND	105	46.7714	ND

## Sheet: ANCUD
ID_CELL	ES_PFP_1	ES_PFP_2	CAP_PFP	ES_RO_1	ES_RO_2	CAP_RO	ES_AWP_1	ES_AWP_2	CAP_AWP_1	B_PFP_1	B_PFP_2	B_RO_1	B_RO_2	B_AWP_1	B_AWP_2	EXP	SUS_PFP	SUS_RO	SUS_AWP	AC_PFP	AC_RO	AC_AWP	SEV_PFP	SEV_RO	SEV_AWP
1	0	0	0	0	0	0	0	0	0	0	0	0	0	0	0	0.777465	0	0	0	0.83748	0	0	-0.651111	0	0
2	0	0	0	1.51515	1.60606	0.111236	0	0	0	0	0	0.168539	0.178652	0	0	0.779111	0	-0.0101124	0	1.73358	0.888484	0.744088	-1.35065	-0.700107	-0.579727
3	1.54167	1.54167	0	11.71	17.42	0.111825	9.65	9.65	2	0	0	1.30947	1.948	0.0576051	0.0576051	0.788428	0	-0.638522	0	1.91169	1.4431	2.50173	-1.50723	-1.64121	-1.97244
4	0	0	0.313256	24.33	29.33	0.255593	9.65	9.65	2	0	0	6.21857	7.49653	0.0576051	0.0576051	0.778507	0	-1.27796	0	2.86319	1.54032	2.94463	-2.22902	-2.19406	-2.29241
5	0	0	0	4.24	1.4	0.0961326	0	0	0	0	0	0.407602	0.134586	0	0	0.83052	0	0.273017	0	2.86319	2.01636	5.77321	-2.37794	-1.44788	-4.79477
6	0	0	0	4.48276	1.51724	0.0998412	0	0	0	0	0	0.447564	0.151483	0	0	0.903489	0	0.296081	0	0	2.01636	5.77321	0	-1.55425	-5.21604
7	0	0	0	0	0	0	0	0	0	0	0	0	0	0	0	0	0	0	0	2.05188	0	0	0	0	0
8	0	0	0	0.25	0	0.170352	0	0	0	0	0	0.0425881	0	0	0	0.758617	0	0.0425881	0	2.74825	1.61473	3.31323	-2.08487	-1.19266	-2.51348
9	3.62338	3.62338	0	8.11688	10.01	0.121571	9.65	9.65	2	0	0	0.986777	1.21693	0.0576051	0.0576051	0.777308	0	-0.230148	0	3.09149	1.96202	5.39214	-2.40304	-1.70399	-4.19135
10	9.63636	9.63636	0	27.02	26.07	0.118289	9.65	9.65	2	0	0	3.19616	3.08378	0.0576051	0.0576051	0.742956	0	0.112374	0	3.17569	2.12216	6.56065	-2.3594	-1.49318	-4.87427
11	8.98347	8.98347	0	33.07	32.9	0.115996	9.65	9.65	2	0	0	3.83598	3.81626	0.0576051	0.0576051	0.769092	0	0.0197193	0	3.2023	2.16052	6.86115	-2.46287	-1.64647	-5.27685
12	2.46154	2.46154	0.313291	34.54	33	0.217004	9.65	9.65	2	0.771178	0.771178	7.49531	7.16113	0.0576051	0.0576051	0.751078	0	0.334186	0	3.01353	2.17258	6.95725	-2.26339	-1.38078	-5.22544
13	0	0	0	0.0909091	0	0.0961756	0	0	0	0	0	0.00874324	0	0	0	0.850847	0	0.00874324	0	3.05091	2.08633	6.28721	-2.59586	-1.76771	-5.34946
14	8.80392	8.80392	0	15.84	5.23529	0.100228	1.15	1.15	0	0	0	1.58761	0.524722	0	0	0.921037	0	1.06289	0	3.03152	2.10355	6.41775	-2.79214	-0.95849	-5.91098
15	13.98	13.98	0	25.32	10.27	0.104452	1.15	1.15	0	0	0	2.64473	1.07273	0	0	0.96219	0	1.57201	0	2.92894	2.09463	6.34992	-2.8182	-0.502862	-6.10983
16	10.44	10.44	0	20.27	7.27027	0.108814	1.15	1.15	0	0	0	2.20567	0.79111	0	0	0.834023	0	1.41456	0	2.93643	2.04711	5.99585	-2.44905	-0.527559	-5.00067
17	7.37647	7.37647	0	17.44	3.36471	0.11327	1.15	1.15	0	0	0	1.97542	0.381119	0	0	0.86875	0	1.59431	0	2.88963	2.0506	6.02143	-2.51036	-0.396402	-5.23112
18	2.62069	2.62069	0	11.76	5.51724	0.117756	1.15	1.15	0	0	0	1.38481	0.649687	0	0	0.813099	0	0.735121	0	1.32918	2.02875	5.86233	-1.08076	-1.05185	-4.76665
19	0	0	0	4.24138	2.89655	0.122117	0	0	0	0	0	0.517945	0.353718	0	0	0.846527	0	0.164226	0	2.55583	1.2089	1.60684	-2.16358	-0.884343	-1.36024
20	0	0	0	0	0	0	0	0	0	0	0	0	0	0	0	0	0	0	0	3.00384	1.86934	4.77771	0	0	0
21	0	0	0	6.34043	7.97872	0.136782	9.65	9.65	2	0	0	0.867258	1.09135	0.0576051	0.0576051	0.787187	0	-0.22409	0	3.19639	2.08186	6.25357	-2.51616	-1.81521	-4.92273
22	5.33051	5.33051	0	18.72	23.21	0.134392	9.65	9.65	2	0	0	2.51582	3.11924	0.0576051	0.0576051	0.743991	0	-0.60342	0	3.1913	2.1699	6.93584	-2.3743	-2.06333	-5.16021
23	15.32	14.4	0	27.36	23.69	0.130613	9.65	9.65	2	0	0	3.57356	3.09421	0.0576051	0.0576051	0.848861	0	0.479348	0	3.19627	2.16759	6.91743	-2.71319	-1.43309	-5.87194
24	7.20661	7.20661	10.0007	31.28	30.65	5.3133	9.65	9.65	2	72.0714	72.0714	166.2	162.853	0.0576051	0.0576051	0.935747	0	3.34738	0	3.23344	2.16985	6.93542	-3.02568	1.10187	-6.4898
25	2.07207	2.07207	0	33.17	31.97	0.329419	9.65	9.65	2	0	0	10.9268	10.5315	0.0576051	0.0576051	0.765042	0	0.395302	0	3.23344	2.18664	7.07036	-2.47372	-1.37045	-5.40912
26	0	0	10.0007	0	0	0	9.65	9.65	2	0	0	0	0	0.0576051	0.0576051	0.731142	0	0	0	3.23344	2.18664	7.07036	-2.3641	-1.59874	-5.16944
27	0	0	0	0.44	0	0.209909	0	0	0	0	0	0.0923602	0	0	0	0.807652	0	0.0923602	0	3.23344	2.18664	7.07036	-2.61149	-1.69145	-5.71039
28	0	0	0	0.777778	0	0.211647	0	0	0	0	0	0.164615	0	0	0	0.813051	0	0.164615	0	3.23344	2.18664	7.07036	-2.62895	-1.64401	-5.74856
29	0	0	0	9.42373	1.20339	0.219238	1.15	1.15	0	0	0	2.06604	0.263829	0	0	0.829348	0	1.80221	0	3.23344	2.18664	7.07036	-2.68165	-0.318822	-5.86379
30	0	0	0	18.24	4.375	0.223668	1.15	1.15	0	0	0	4.0797	0.978546	0	0	0.904583	0	3.10115	0	3.23344	2.18664	7.07036	-2.92492	0.827254	-6.39573
31	0	0	0	18.06	5.14	0.227867	1.15	1.15	0	0	0	4.11527	1.17123	0	0	0.942988	0	2.94404	0	3.23344	2.18664	7.07036	-3.0491	0.714219	-6.66726
32	1.05556	1.05556	0	6.57407	4.66667	0.231775	1.15	1.15	0	0	0	1.52371	1.08162	0	0	0.885664	0	0.442089	0	3.23344	2.18664	7.07036	-2.86374	-1.54508	-6.26197
33	6.03529	6.03529	0	19.21	8.08235	0.235329	1.15	1.15	0	0	0	4.52068	1.90202	0	0	0.929192	0	2.61866	0	3.23344	2.18664	7.07036	-3.00449	0.401435	-6.56972
34	8.96154	8.96154	0	20.77	9.30769	0.237264	1.15	1.15	0	0	0	4.92797	2.20838	0	0	0.938281	0	2.71959	0	3.23344	2.18664	7.07036	-3.03388	0.500062	-6.63399
35	0	0	0	0.461538	0	0.0915267	0	0	0	0	0	0.0422431	0	0	0	0.804465	0	0.0422431	0	3.23344	2.18664	7.07036	-2.60119	-1.72509	-5.68786
36	4.87179	4.87179	0	10.79	2.94872	0.0956009	0	0	0	0	0	1.03153	0.2819	0	0	0.904039	0	0.749633	0	3.23344	2.18664	7.07036	-2.92316	-1.29911	-6.39188
37	9.82759	9.82759	0	17.26	8.97414	0.0999253	1.15	1.15	0	0	0	1.72471	0.896744	0	0	0.926507	0	0.827968	0	3.23061	2.18664	7.07036	-2.99319	-1.25882	-6.55074
38	16.49	16.49	0	30.84	10.63	0.1045	1.15	1.15	0	0	0	3.22279	1.11084	0	0	0.901015	0	2.11195	0	3.20738	2.18536	7.06005	-2.8899	-0.0661401	-6.36121
39	18.84	18.84	0	32.25	9.4876	0.109316	1.15	1.15	0	0	0	3.52543	1.03714	0	0	0.803659	0	2.48828	0	3.205	2.17487	6.97565	-2.57573	0.251875	-5.60604
40	18.84	18.84	0	28.42	9.92562	0.114346	1.15	1.15	0	0	0	3.24972	1.13496	0	0	0.879781	0	2.11476	0	3.16047	2.1738	6.96703	-2.78052	-0.0519372	-6.12945
41	18.37	18.37	0	27.49	9.2314	0.11955	1.15	1.15	0	0	0	3.28643	1.10361	0	0	0.995525	0	2.18282	0	2.99029	2.15362	6.80644	-2.97691	0.0290695	-6.77599
42	17.59	17.59	0	27.23	11.88	0.124861	1.15	1.15	0	0	0	3.39996	1.48335	0	0	0.928759	0	1.91661	0	2.73912	2.07559	6.20662	-2.54398	-0.147654	-5.76446
43	11.78	11.78	0	24.29	12.03	0.130183	6.81667	6.81667	0	0	0	3.16214	1.5661	0	0	0.943322	0	1.59604	0	2.49828	1.95768	5.36231	-2.35668	-0.341138	-5.05838
44	9.15179	9.15179	0	20.77	9.85714	0.135387	6.81667	6.81667	0	0	0	2.81199	1.33453	0	0	0.937791	0	1.47746	0	1.32739	1.84117	4.59977	-1.24482	-0.341086	-4.31362
45	8.12791	8.12791	0	18.85	6.63953	0.14031	9.65	9.65	0	0	0	2.64485	0.931594	0	0	0.945681	0	1.71325	0	2.70682	1.20781	1.60325	-2.55979	0.477983	-1.51616
46	4.13043	4.13043	0	22.57	9.13043	0.142477	9.65	9.65	0	0	0	3.21569	1.30087	0	0	0.975141	0	1.91482	0	3.15741	1.94225	5.25733	-3.07892	-0.02675	-5.12664
47	0.46	0.46	0	6.08	8.94	0.151145	9.65	9.65	2	0	0	0.918959	1.35123	0.0576051	0.0576051	0.835368	0	-0.432274	0	3.15301	2.15222	6.79544	-2.63392	-2.159	-5.67669
48	7.22034	7.22034	0	23.16	25.96	0.148291	9.65	9.65	2	0	0	3.43441	3.84962	0.0576051	0.0576051	0.794547	0	-0.415214	0	3.16157	2.15022	6.77967	-2.51202	-2.03836	-5.38677
49	8.8843	8.8843	0	29.12	30.27	0.14809	9.65	9.65	2	0	0	4.31237	4.48267	0.0576051	0.0576051	0.759254	0	-0.170303	0	3.18286	2.15411	6.81039	-2.41659	-1.76482	-5.17081
50	10.16	10.16	10.0008	31.56	21.1	6.07098	9.65	9.65	2	101.608	101.608	191.6	128.098	0.0576051	0.0576051	0.973271	0	63.5024	0	2.86319	2.16377	6.88697	-2.78666	59.6991	-6.70289
51	6.19008	6.05785	0	31.6	26.88	0.162087	9.65	9.65	1	0	0	5.12194	4.35689	0.0288025	0.0288025	1	0	0.76505	0	3.20346	2.01636	5.77321	-3.20346	-1.25131	-5.77321
52	8.74737	8.74737	10.0008	32.94	31.29	19.1226	9.65	9.65	1	87.4803	87.4803	629.9	598.348	0.0288025	0.0288025	0.895236	0	31.5524	0	3.23344	2.1731	6.96143	-2.89469	26.3014	-6.23212
53	0	0	0	0	0	0	0	0	0	0	0	0	0	0	0	0	0	0	0	3.23344	2.18664	7.07036	0	0	0
54	0	0	0	15.33	8.64773	0.212591	1.15	1.15	0	0	0	3.25901	1.83842	0	0	0.857469	0	1.42059	0	3.23344	2.18664	7.07036	-2.77257	-0.656863	-6.06261
55	0	0	0	25.93	13.91	0.217943	1.15	1.15	0	0	0	5.65127	3.03159	0	0	0.927363	0	2.61968	0	3.23344	2.18664	7.07036	-2.99857	0.401588	-6.55679
56	0	0	0	26.01	12.64	0.223243	1.15	1.15	0	0	0	5.80654	2.82179	0	0	0.955623	0	2.98476	0	3.23344	2.18664	7.07036	-3.08995	0.762701	-6.7566
57	0	0	0	27.76	10.13	0.228435	1.15	1.15	0	0	0	6.34135	2.31404	0	0	0.958685	0	4.0273	0	3.23344	2.18664	7.07036	-3.09985	1.76462	-6.77825
58	0	0	0	30.08	11.69	0.233458	1.15	1.15	0	0	0	7.02243	2.72913	0	0	1	0	4.2933	0	3.23344	2.18664	7.07036	-3.23344	2.10666	-7.07036
59	0	0	0	26.28	10.74	0.238245	1.15	1.15	0	0	0	6.26109	2.55876	0	0	0.995525	0	3.70233	0	3.23344	2.18664	7.07036	-3.21897	1.50891	-7.03872
60	12.93	12.93	0	29.83	13.12	0.242723	1.15	1.15	0	0	0	7.24042	3.18452	0	0	0.974212	0	4.0559	0	3.23344	2.18664	7.07036	-3.15006	1.82106	-6.88803
61	18.6	18.6	0	34.45	12.9	0.246815	1.15	1.15	0	0	0	8.50276	3.18391	0	0	1	0	5.31885	0	3.23344	2.18664	7.07036	-3.23344	3.13222	-7.07036
62	17.86	17.86	0	31.92	11.44	0.250443	1.15	1.15	0	0	0	7.99413	2.86506	0	0	0.996685	0	5.12907	0	3.23344	2.18664	7.07036	-3.22272	2.93268	-7.04693
63	6.86275	6.86275	0	18.53	5.07843	0.253533	0	0	0	0	0	4.69796	1.28755	0	0	0.98478	0	3.41041	0	3.23344	2.18664	7.07036	-3.18423	1.20515	-6.96275
64	0.5	0.5	0	6.01852	2.37037	0.256016	0	0	0	0	0	1.54084	0.606854	0	0	0.862795	0	0.933986	0	3.23344	2.18664	7.07036	-2.7898	-1.08078	-6.10027
65	8.16038	8.16038	0	16.57	2.86792	0.0944563	1.15	1.15	0	0	0	1.56514	0.270893	0	0	0.921804	0	1.29425	0	3.23344	2.18664	7.07036	-2.9806	-0.822608	-6.51748
66	18.28	18.28	0	30.48	8	0.0989521	1.15	1.15	0	0	0	3.01606	0.791617	0	0	0.94956	0	2.22444	0	3.23344	2.18664	7.07036	-3.07035	0.0359006	-6.71373
67	18.69	18.69	0	34.07	11.6	0.103771	1.15	1.15	0	0	0	3.53548	1.20375	0	0	0.896496	0	2.33174	0	3.23277	2.18664	7.07036	-2.89817	0.130083	-6.33855
68	18.84	18.84	0	34.9	10.01	0.108923	1.15	1.15	0	0	0	3.80143	1.09032	0	0	0.773174	0	2.7111	0	3.23215	2.18634	7.06793	-2.49901	0.405737	-5.46474
69	19	19	0	34.99	8.82645	0.114409	1.15	1.15	0	0	0	4.00318	1.00983	0	0	0.819964	0	2.99336	0	3.23224	2.18605	7.06564	-2.65032	0.66196	-5.79357
70	16.02	16.02	0	34.85	8.69421	0.120216	1.15	1.15	0	0	0	4.18951	1.04518	0	0	0.997017	0	3.14433	0	3.23218	2.18609	7.06597	-3.22254	0.955379	-7.04489
71	15.86	15.86	0	32.97	7.00826	0.126307	1.15	1.15	0	0	0	4.16434	0.885193	0	0	1	0	3.27915	0	3.19199	2.18607	7.06576	-3.19199	1.09308	-7.06576
72	16.75	16.75	0	29.55	8.14876	0.13262	1.15	1.15	0	0	0	3.91891	1.08069	0	0	1	0	2.83822	0	3.15646	2.16791	6.91993	-3.15646	0.670317	-6.91993
73	18.52	18.52	0	29.74	11.61	0.13905	6.81667	6.81667	0	0	0	4.13535	1.61437	0	0	1	0	2.52098	0	3.02019	2.15179	6.79204	-3.02019	0.36919	-6.79204
74	20.67	20.67	0	30.19	10.48	0.145447	6.81667	6.81667	0	0	0	4.39105	1.52429	0	0	1	0	2.86676	0	1.15143	2.0894	6.31039	-1.15143	0.777359	-6.31039
75	21.05	21.05	0	29.7	13.94	0.151604	9.65	9.65	0	0	0	4.50263	2.11335	0	0	1	0	2.38927	0	2.43493	1.09856	1.26491	-2.43493	1.29071	-1.26491
76	18.34	18.34	0	29.02	10.43	0.156902	9.65	9.65	0	0	0	4.55329	1.63649	0	0	0.987396	0	2.91681	0	3.14359	1.80991	4.407	-3.10397	1.09294	-4.35146
77	0	0	0	0	0	0	0	0	0	0	0	0	0	0	0	0	0	0	0	3.18875	2.14594	6.74596	0	0	0
78	0	0	0	4.13889	5.25	0.168095	9.65	9.65	2	0	0	0.695727	0.882499	0.0576051	0.0576051	0.806609	0	-0.186772	0	3.18594	2.16644	6.90824	-2.56981	-1.89812	-5.57225
79	3.67826	3.67826	0	22.07	22.88	0.165644	9.65	9.65	2	0	0	3.65576	3.78994	0.0576051	0.0576051	0.833861	0	-0.134172	0	3.18847	2.16517	6.89811	-2.65874	-1.91733	-5.75206
80	8.20661	8.20661	0	30.18	31.05	0.161819	9.65	9.65	2	0	0	4.88371	5.02449	0.0576051	0.0576051	0.800621	0	-0.140783	0	3.20063	2.16632	6.90723	-2.56249	-1.84711	-5.53008
81	9.31405	9.31405	0	30.64	29.91	0.164536	9.65	9.65	2	0	0	5.04137	4.92126	0.0576051	0.0576051	0.851689	0	0.120111	0	3.22024	2.17182	6.95119	-2.74264	-1.74742	-5.92025
82	18.89	18.89	0	31.55	28.14	0.162948	9.65	9.65	2	0	0	5.141	4.58535	0.0576051	0.0576051	1	0	0.555651	0	3.23344	2.18068	7.0223	-3.23344	-1.62503	-7.0223
83	10	10	10.0009	31.15	31.68	10.2761	9.65	9.65	1	100.009	100.009	320.1	325.546	0.0288025	0.0288025	0.966116	0	-5.44632	0	3.23344	2.18664	7.07036	-3.12388	-7.37432	-6.83079
84	1.71605	1.71605	0.363385	31.37	32.6	0.503849	9.65	9.65	1	0.623587	0.623587	15.8058	16.4255	0.0288025	0.0288025	0.766065	0	-0.619735	0	3.23344	2.18664	7.07036	-2.47703	-2.14986	-5.41636
85	0	0	0	0	0	0	0	0	0	0	0	0	0	0	0	0	0	0	0	3.23344	2.18664	7.07036	0	0	0
86	0	0	10.0005	24.33	12.93	0.220482	2.53	2.53	0	0	0	5.36432	2.85083	0	0	0.744105	0	2.51349	0	3.23344	2.18664	7.07036	-2.40602	0.243214	-5.26109
87	0	0	10.0005	34.02	17	0.22647	2.53	2.53	0	0	0	7.70452	3.85	0	0	0.970029	0	3.85453	0	3.23344	2.18664	7.07036	-3.13653	1.6179	-6.85845
88	0	0	0	33.8	12.25	0.232434	1.15	1.15	0	0	0	7.85627	2.84732	0	0	1	0	5.00895	0	3.23344	2.18664	7.07036	-3.23344	2.82232	-7.07036
89	0	0	0	31.74	12.07	0.238311	1.15	1.15	0	0	0	7.564	2.87642	0	0	1	0	4.68758	0	3.23344	2.18664	7.07036	-3.23344	2.50095	-7.07036
90	0	0	0	32.15	12.68	0.244032	2.53	2.53	0	0	0	7.84562	3.09432	0	0	1	0	4.7513	0	3.23344	2.18664	7.07036	-3.23344	2.56466	-7.07036
91	0	0	0	32.43	12.26	0.249515	2.07	2.07	0	0	0	8.09177	3.05905	0	0	1	0	5.03272	0	3.23344	2.18664	7.07036	-3.23344	2.84608	-7.07036
92	14.29	14.29	0	31.81	14.28	0.254673	2.07	2.07	0	0	0	8.10114	3.63673	0	0	1	0	4.46441	0	3.23344	2.18664	7.07036	-3.23344	2.27778	-7.07036
93	19.55	19.55	0	34.12	12.34	0.259411	1.15	1.15	0	0	0	8.8511	3.20113	0	0	1	0	5.64997	0	3.23344	2.18664	7.07036	-3.23344	3.46333	-7.07036
94	20.89	20.89	0	33.9	12.94	0.263633	1.15	1.15	0	0	0	8.93717	3.41141	0	0	1	0	5.52575	0	3.23344	2.18664	7.07036	-3.23344	3.33912	-7.07036
95	21.82	21.82	0	31.13	13.86	0.267245	1.15	1.15	0	0	0	8.31934	3.70402	0	0	1	0	4.61532	0	3.23344	2.18664	7.07036	-3.23344	2.42868	-7.07036
96	19.19	19.19	0	30.39	13.83	0.270158	1.15	1.15	0	0	0	8.21011	3.73629	0	0	0.98061	0	4.47382	0	3.23344	2.18664	7.07036	-3.17074	2.24284	-6.93327
97	21.78	21.78	0	32.74	9.89256	0.0973655	1.15	1.15	0	0	0	3.18775	0.963194	0	0	1	0	2.22455	0	3.23276	2.18664	7.07036	-3.23276	0.0379155	-7.07036
98	20.87	20.87	0	34.36	8.75207	0.102312	1.15	1.15	0	0	0	3.51544	0.895442	0	0	0.937647	0	2.62	0	3.23208	2.18633	7.06789	-3.03055	0.40663	-6.62718
99	17.74	17.74	0	35.33	10.81	0.107666	1.15	1.15	0	0	0	3.80385	1.16387	0	0	0.878283	0	2.63998	0	3.2321	2.18602	7.06541	-2.8387	0.398702	-6.20543
100	9.89256	9.89256	0	35.71	9.21488	0.113454	1.15	1.15	0	0	0	4.05146	1.04547	0	0	0.952662	0	3.00599	0	3.23211	2.18603	7.06546	-3.07911	0.781142	-6.731
101	4.55372	4.55372	0	35.68	6.71901	0.119695	1.15	1.15	0	0	0	4.2707	0.804229	0	0	0.994034	0	3.46647	0	3.19192	2.18604	7.06552	-3.17287	1.2728	-7.02336
102	18.27	18.27	0	33.59	13.67	0.126392	1.15	1.15	0	0	0	4.24551	1.72778	0	0	1	0	2.51773	0	3.16253	2.16787	6.91967	-3.16253	0.349857	-6.91967
103	19.86	19.86	0	34.45	16.6	0.13353	3.1	3.1	0	0	0	4.6001	2.2166	0	0	1	0	2.38351	0	3.13929	2.15455	6.81382	-3.13929	0.22896	-6.81382
104	22.68	22.68	0	33.79	24.54	0.141056	3.1	3.1	0	0	0	4.76629	3.46152	0	0	1	0	1.30477	0	3.06283	2.14398	6.73059	-3.06283	-0.839212	-6.73059
105	23.62	23.62	0	33.01	24.12	0.14887	6.375	6.375	0	0	0	4.91419	3.59074	0	0	1	0	1.32345	0	1.46036	2.10903	6.4596	-1.46036	-0.785575	-6.4596
106	22.65	22.65	0	31.74	10.45	0.156801	9.65	9.65	0	0	0	4.97687	1.63857	0	0	1	0	3.3383	0	2.62161	1.28718	1.87975	-2.62161	2.05111	-1.87975
107	20.52	20.52	0	29.57	9.28926	0.164596	9.65	9.65	0	0	0	4.86712	1.52898	0	0	1	0	3.33814	0	3.08694	1.90128	4.9844	-3.08694	1.43686	-4.9844
108	19.74	19.74	0	29.04	13.15	0.171908	9.65	9.65	0	0	0	4.99222	2.2606	0	0	0.998508	0	2.73163	0	3.15192	2.12008	6.54457	-3.14722	0.610632	-6.53481
109	15.62	15.62	0	28.48	17	0.172757	9.65	9.65	0	0	0	4.92012	2.93687	0	0	0.955254	0	1.98325	0	3.16926	2.14973	6.77576	-3.02745	-0.159028	-6.47257
110	0	0	0	5.86842	5.68421	0.187279	9.65	9.65	2	0	0	1.09903	1.06453	0.0576051	0.0576051	0.90408	0	0.0344987	0	3.17675	2.15761	6.83802	-2.87204	-1.91946	-6.18211
111	7.78333	7.78333	0	25.3	14.22	0.186362	9.65	9.65	2	0	0	4.71497	2.65007	0.0576051	0.0576051	0.949443	0	2.0649	0	3.18609	2.16101	6.86498	-3.02501	-0.0912503	-6.51791
112	11.49	11.49	0	32.15	26.6	0.183039	9.65	9.65	2	0	0	5.8847	4.86883	0.0576051	0.0576051	0.880339	0	1.01587	0	3.20004	2.16524	6.89863	-2.81712	-1.01183	-6.07313
113	8.97521	8.97521	0	30.59	29.98	0.177917	9.65	9.65	2	0	0	5.44249	5.33396	0.0576051	0.0576051	0.784411	0	0.108529	0	2.86319	2.17155	6.94907	-2.24592	-1.61826	-5.45092
114	16.54	16.54	0	33.05	25.22	0.171442	9.65	9.65	2	0	0	5.66617	4.32378	0.0576051	0.0576051	0.946501	0	1.34239	0	2.86319	2.01636	5.77321	-2.71001	-0.637905	-5.46435
115	15.57	15.08	0	33.68	23.45	0.181923	9.65	9.65	2	0	0	6.12718	4.2661	0.0576051	0.0576051	1	0	1.86108	0	3.19243	2.01636	5.77321	-3.19243	-0.155279	-5.77321
116	2.81818	1.98347	10.0009	28.49	27.84	22.3061	9.65	9.65	1	28.1844	19.8365	635.5	621.001	0.0288025	0.0288025	0.941204	2.50436	14.4989	0	3.23344	2.16811	6.92152	-0.686212	11.6058	-6.51457
117	1.21875	1.0625	0	30.22	30.5	0.224743	9.65	9.65	0	0	0	6.79174	6.85467	0	0	0.744944	0	-0.0629281	0	3.23344	2.18664	7.07036	-2.40873	-1.6758	-5.26702
118	0	0	10.0004	0	0	0	0	0	0	0	0	0	0	0	0	0.786847	0	0	0	3.23344	2.18664	7.07036	-2.54422	-1.72055	-5.56329
119	0	0	0	0	1.41667	0	0	0	0	0	0	0	0	0	0	0.781486	0	0	0	3.23344	2.18664	7.07036	-2.52689	-1.70883	-5.52539
120	0	0	0	17.67	13.73	0.224543	3.91	3.91	0	0	0	3.96767	3.08297	0	0	0.698515	0	0.884698	0	3.23344	2.18664	7.07036	-2.25861	-0.909423	-4.93875
121	0	0	0	30.85	16.05	0.23552	2.53	2.53	0	0	0	7.2658	3.7801	0	0	0.954902	0	3.4857	0	3.23344	2.18664	7.07036	-3.08762	1.24048	-6.7515
122	0	0	0	28.66	10.21	0.24225	2.53	2.53	0	0	0	6.94288	2.47337	0	0	1	0	4.46951	0	3.23344	2.18664	7.07036	-3.23344	2.28287	-7.07036
123	0	0	0	29.36	10.07	0.248926	2.53	2.53	0	0	0	7.30846	2.50668	0	0	1	0	4.80178	0	3.23344	2.18664	7.07036	-3.23344	2.61514	-7.07036
124	0	0	0	33.55	12.12	0.255467	2.99	2.99	0	0	0	8.5709	3.09625	0	0	1	0	5.47465	0	3.23344	2.18664	7.07036	-3.23344	3.28801	-7.07036
125	0	0	0	34.22	14.82	0.261778	3.91	3.91	0	0	0	8.95804	3.87955	0	0	1	0	5.07849	0	3.23344	2.18664	7.07036	-3.23344	2.89185	-7.07036
126	16.21	16.21	0	35.34	11.56	0.267753	2.53	2.53	0	0	0	9.46238	3.09522	0	0	1	0	6.36716	0	3.23344	2.18664	7.07036	-3.23344	4.18053	-7.07036
127	20.7	20.7	0	35.06	10.46	0.273276	1.15	1.15	0	0	0	9.58104	2.85846	0	0	1	0	6.72258	0	3.23344	2.18664	7.07036	-3.23344	4.53594	-7.07036
128	17.14	17.14	0	34.1	10.38	0.278225	1.15	1.15	0	0	0	9.48748	2.88798	0	0	1	0	6.5995	0	3.23344	2.18664	7.07036	-3.23344	4.41287	-7.07036
129	17.58	17.58	0	33.31	11.32	0.282481	1.15	1.15	0	0	0	9.40943	3.19768	0	0	1	0	6.21175	0	3.23344	2.18664	7.07036	-3.23344	4.02511	-7.07036
130	17.93	17.93	0	34	10.74	0.285928	1.15	1.15	0	0	0	9.72154	3.07086	0	0	1	0	6.65068	0	3.23344	2.18664	7.07036	-3.23344	4.46404	-7.07036
131	18.9	18.9	0	33.37	10.6	0.288468	1.15	1.15	0	0	0	9.62616	3.05776	0	0	1	0	6.56841	0	3.23276	2.18664	7.07036	-3.23276	4.38177	-7.07036
132	12.71	12.71	0	33.09	13.45	0.105631	1.15	1.15	0	0	0	3.49535	1.42074	0	0	1	0	2.0746	0	3.23208	2.18633	7.06789	-3.23208	-0.111728	-7.06789
133	5.13223	5.13223	0	35.83	8.28099	0.111555	1.15	1.15	0	0	0	3.99702	0.923788	0	0	1	0	3.07324	0	3.23208	2.18602	7.06541	-3.23208	0.887211	-7.06541
134	0	0	0	34.01	6.67769	0.118032	1.15	1.15	0	0	0	4.01428	0.788184	0	0	1	0	3.2261	0	3.23208	2.18602	7.06541	-3.23208	1.04008	-7.06541
135	0	0	0	31.98	24.4	0.125108	4.05	3.885	0	0	0	4.00095	3.05264	0	0	1	0	0.948319	0	3.19186	2.18602	7.06541	-3.19186	-1.23771	-7.06541
136	13.41	13.41	0	29.5	32.48	0.132817	4.38333	4.27333	0	0	0	3.9181	4.3139	0	0	1	0	-0.395795	0	3.16249	2.16785	6.91946	-3.16249	-2.56364	-6.91946
137	21.75	21.75	0	33.63	24.93	0.141175	3.1	3.1	0	0	0	4.74771	3.51949	0	0	1	0	1.22822	0	3.17188	2.15453	6.81367	-3.17188	-0.926308	-6.81367
138	24.82	24.82	0	39.05	20.86	0.150161	5.05	5.05	0	0	0	5.86377	3.13235	0	0	1	0	2.73142	0	3.0288	2.1588	6.84744	-3.0288	0.572628	-6.84744
139	23.29	23.29	0	39.48	16.19	0.159695	8.11667	8.11667	0	0	0	6.30475	2.58546	0	0	1	0	3.71929	0	2.2987	2.09337	6.34041	-2.2987	1.62591	-6.34041
140	21.45	21.45	0	34.95	12.52	0.169607	8.11667	8.11667	0	0	0	5.92776	2.12348	0	0	1	0	3.80428	0	3.03913	1.74176	4.00379	-3.03913	2.06252	-4.00379
141	20.07	20.07	0	29.81	9.35537	0.179601	9.65	9.65	0	0	0	5.35391	1.68024	0	0	1	0	3.67368	0	3.1452	2.09813	6.3765	-3.1452	1.57554	-6.3765
142	20.07	20.07	0	28.88	16.48	0.189225	9.65	9.65	0	0	0	5.46483	3.11843	0	0	0.978981	0	2.34639	0	3.17065	2.14667	6.75171	-3.10401	0.195524	-6.6098
143	16.28	16.28	0	28.75	20.46	0.197083	9.65	9.65	0	0	0	5.66613	4.03231	0	0	0.787322	0	1.63382	0	3.17692	2.15824	6.84301	-2.50126	-0.412888	-5.38765
144	1.52381	1.52381	0	14.48	17.5	0.209873	9.65	9.65	2	0	0	3.03896	3.67278	0.0576051	0.0576051	0.808802	0	-0.633817	0	3.16452	2.16108	6.86556	-2.55947	-2.26052	-5.55288
145	8.93388	8.09917	0	30	26.17	0.209048	9.65	9.65	2	0	0	6.27144	5.47078	0.0576051	0.0576051	0.814043	0	0.800654	0	3.17176	2.15545	6.82096	-2.58195	-1.10286	-5.55256
146	11.57	11.57	0	31.65	27.6	0.204389	9.65	9.65	2	0	0	6.4689	5.64113	0.0576051	0.0576051	0.912974	0	0.827775	0	3.19919	2.15874	6.847	-2.92078	-1.21514	-6.25113
147	7.94215	7.94215	10.0012	30.9	28.57	0.19733	9.65	9.65	2	79.4307	79.4307	6.0975	5.63772	0.0576051	0.0576051	0.747011	0	0.459779	0	2.7894	2.17117	6.94597	-2.08371	-1.27843	-5.18872
148	9.6281	9.6281	0	34.65	16.55	0.188604	9.65	9.65	1	0	0	6.53514	3.1214	0.0288025	0.0288025	0.957146	0	3.41374	0	2.86319	1.98156	5.52736	-2.74049	1.3708	-5.29049
149	12.29	11.46	0	34.08	17.99	0.2507	9.65	9.65	1	0	0	8.54387	4.5101	0.0288025	0.0288025	1	0	4.03377	0	3.23344	2.01636	5.77321	-3.23344	2.01741	-5.77321
150	6.63636	3.76033	10.001	28.83	27.18	11.8522	9.65	9.65	1	66.3702	37.607	341.7	322.144	0.0288025	0.0288025	0.936079	8.62895	19.5562	0	3.23344	2.18664	7.07036	5.05063	16.2593	-6.61842
151	1.75	1.58333	0.186389	30.6	32.2	0.504379	9.65	9.65	0.5	0.326181	0.295116	15.434	16.241	0.0144013	0.0144013	0.742071	0.00931946	-0.807006	0	3.23344	2.18664	7.07036	-2.39253	-2.2215	-5.24671
152	0	0	10.0004	0	0	0	0	0	0	0	0	0	0	0	0	0.789913	0	0	0	3.23344	2.18664	7.07036	-2.55414	-1.72725	-5.58497
153	0	0	10.0004	0	0	0	0	0	0	0	0	0	0	0	0	0.786847	0	0	0	3.23344	2.18664	7.07036	-2.54422	-1.72055	-5.56329
154	0	0	0	27.81	9.3125	0.239422	3.91	3.91	0	0	0	6.65832	2.22961	0	0	1	0	4.4287	0	3.23344	2.18664	7.07036	-3.23344	2.24207	-7.07036
155	0	0	0	26.51	8.9901	0.252728	3.91	3.91	0	0	0	6.69981	2.27205	0	0	1	0	4.42776	0	3.23344	2.18664	7.07036	-3.23344	2.24113	-7.07036
156	0	0	0	28.74	13.4	0.260336	3.91	3.91	0	0	0	7.48206	3.4885	0	0	1	0	3.99356	0	3.23344	2.18664	7.07036	-3.23344	1.80692	-7.07036
157	0	0	0	33.04	14.65	0.267846	3.91	3.91	0	0	0	8.84965	3.92395	0	0	1	0	4.9257	0	3.23344	2.18664	7.07036	-3.23344	2.73906	-7.07036
158	0	0	0	34.35	15.64	0.275148	2.53	2.53	0	0	0	9.45132	4.30331	0	0	1	0	5.14801	0	3.23344	2.18664	7.07036	-3.23344	2.96138	-7.07036
159	18.17	18.17	0	35.69	12.69	0.282111	2.53	2.53	0	0	0	10.0685	3.57999	0	0	1	0	6.48855	0	3.23344	2.18664	7.07036	-3.23344	4.30191	-7.07036
160	17.39	17.39	0	35.04	11.42	0.288593	3.39	3.39	0	0	0	10.1123	3.29573	0	0	1	0	6.81656	0	3.23344	2.18664	7.07036	-3.23344	4.62993	-7.07036
161	18.98	18.98	0	34.74	4.38017	0.294441	3.39	3.39	0	0	0	10.2289	1.2897	0	0	1	0	8.93917	0	3.23344	2.18664	7.07036	-3.23344	6.75253	-7.07036
162	20.59	20.59	0	33.71	11.84	0.299498	3.39	3.39	0	0	0	10.0961	3.54606	0	0	1	0	6.55002	0	3.23344	2.18664	7.07036	-3.23344	4.36339	-7.07036
163	18.91	18.91	0	33.15	15.1	0.303616	3.39	3.39	0	0	0	10.0649	4.5846	0	0	1	0	5.48027	0	3.23344	2.18664	7.07036	-3.23344	3.29363	-7.07036
164	12.6	12.6	0	34.12	8.82645	0.306662	3.39	3.39	0	0	0	10.4633	2.70674	0	0	1	0	7.75658	0	3.23276	2.18664	7.07036	-3.23276	5.56995	-7.07036
165	0	0	0	35.68	7.5124	0.308533	1.15	1.15	0	0	0	11.0084	2.31782	0	0	0.897053	0	8.69063	0	3.23208	2.18633	7.06789	-2.89935	5.8347	-6.34027
166	0	0	0	35.98	4.23967	0.115367	1.15	1.15	0	0	0	4.15089	0.489116	0	0	0.994034	0	3.66177	0	3.23208	2.18602	7.06541	-3.2128	1.46694	-7.02326
167	0	0	0	33.88	16.83	0.122575	1.15	1.15	0	0	0	4.15284	2.06294	0	0	1	0	2.08991	0	3.23207	2.18602	7.06541	-3.23207	-0.0961184	-7.06541
168	0	0	0	33.75	26.93	0.130557	4.05	3.885	0	0	0	4.4063	3.5159	0	0	0.991051	0	0.890399	0	3.19184	2.18602	7.06535	-3.16328	-1.28402	-7.00212
169	7.80992	7.80992	0	34.95	28.21	0.139392	6	5.835	0	0	0	4.87175	3.93225	0	0	0.96171	0	0.939503	0	3.16242	2.16784	6.91942	-3.04133	-1.18131	-6.65448
170	22.45	22.45	0	37.53	18.29	0.149149	6	5.835	0	0	0	5.59757	2.72794	0	0	1	0	2.86963	0	3.17368	2.1545	6.81344	-3.17368	0.71513	-6.81344
171	23.43	23.43	0	44.69	20.57	0.159867	5.05	5.05	0	0	0	7.14445	3.28846	0	0	1	0	3.85599	0	3.02724	2.15961	6.85392	-3.02724	1.69638	-6.85392
172	22.47	22.47	0	44.3	7.86777	0.171523	5.05	5.05	0	0	0	7.59849	1.34951	0	0	1	0	6.24898	0	2.3825	2.09266	6.33499	-2.3825	4.15632	-6.33499
173	20.12	20.12	0	43.5	11.47	0.183988	8.11667	8.11667	0	0	0	8.00347	2.11034	0	0	1	0	5.89313	0	2.20138	1.78384	4.25	-2.20138	4.10929	-4.25
174	20.69	20.69	0	34.06	9.27273	0.196953	9.65	9.65	0	0	0	6.70823	1.82629	0	0	1	0	4.88193	0	3.06029	1.69224	3.72526	-3.06029	3.18969	-3.72526
175	19.15	19.15	0	28.84	19.49	0.209859	9.65	9.65	0	0	0	6.05234	4.09015	0	0	0.993602	0	1.96218	0	3.17837	2.10786	6.45067	-3.15804	-0.144746	-6.4094
176	18.52	18.52	0	28.24	27.31	0.214078	9.65	9.65	0	0	0	6.04557	5.84648	0	0	0.918915	0	0.199093	0	3.16779	2.16174	6.87081	-2.91093	-1.80351	-6.3137
177	18.4	18.4	0	27.6	33	0.219422	9.65	9.65	0	0	0	6.05606	7.24094	0	0	0.880678	0	-1.18488	0	3.1593	2.15694	6.83273	-2.78232	-2.94306	-6.01743
178	1.44286	1.44286	0	17.81	17.99	0.239812	9.65	9.65	2	0	0	4.27106	4.31422	0.0576051	0.0576051	0.75419	0	-0.0431662	0	3.16268	2.15308	6.80222	-2.38526	-1.65639	-5.13016
179	8.06612	7.38017	0	29.61	27.64	0.237955	9.65	9.65	2	0	0	7.04586	6.57709	0.0576051	0.0576051	0.740724	0	0.468772	0	3.16399	2.15462	6.81436	-2.34364	-1.24875	-5.04756
180	9.55372	9.55372	0	31.13	22.12	0.23115	9.65	9.65	2	0	0	7.19571	5.11305	0.0576051	0.0576051	0.81987	0	2.08267	0	3.15948	2.15521	6.81906	-2.59036	-0.0594773	-5.59074
181	4.33884	2.66942	0	29.77	26.39	0.221084	9.65	9.65	1	0	0	6.58166	5.8344	0.0288025	0.0288025	0.762656	0	0.747263	0	0	2.15316	6.80287	0	-1.07222	-5.18825
182	11.36	8.31405	0	31.28	17.58	0.290589	9.65	9.65	1	0	0	9.08961	5.10855	0.0288025	0.0288025	0.956385	0	3.98106	0	0	0	0	0	3.80743	0
183	17.07	17.07	10.0012	35.55	17	19.6906	9.65	9.65	0	170.72	170.72	700	334.74	0	0	1	0	365.26	0	0	0	0	0	365.26	0
184	11.76	4.12397	10.0011	27.84	18.98	12.4246	9.65	9.65	0	117.613	41.2441	345.9	235.818	0	0	0.874831	22.9106	110.082	0	0	0	0	20.0429	96.3029	0
185	5.85227	2.86364	10.001	28.7	29.14	20.3449	9.65	9.65	0.5	58.5286	28.6393	583.9	592.852	0.0144013	0.0144013	0.777587	8.96681	-8.95178	0	0	0	0	6.97247	-6.96078	0
186	0	0	0	0.647059	0	0.317043	0	0	0	0	0	0.205146	0	0	0	0.794538	0	0.205146	0	0	0	0	0	0.162996	0
187	0	0	0	0.75	0	0.305241	0	0	0	0	0	0.228931	0	0	0	0.765491	0	0.228931	0	3.23344	0	0	-2.47517	0.175245	0
188	0	0	0	0	0	0	0	0	0	0	0	0	0	0	0	0.807583	0	0	0	3.23344	2.18664	7.07036	-2.61127	-1.76589	-5.70991
189	0	0	10.0009	0	0	0	0	0	0	0	0	0	0	0	0	1	0	0	0	3.23344	2.18664	7.07036	-3.23344	-2.18664	-7.07036
190	0	0	0	0	0	0	0	0	0	0	0	0	0	0	0	1	0	0	0	3.23344	2.18664	7.07036	-3.23344	-2.18664	-7.07036
191	0	0	0	0	0	0	0	0	0	0	0	0	0	0	0	1	0	0	0	3.23344	2.18664	7.07036	-3.23344	-2.18664	-7.07036
192	0	0	0	22.03	14.78	0.260605	3.91	3.91	0	0	0	5.74112	3.85174	0	0	0.918944	0	1.88938	0	3.23344	2.18664	7.07036	-2.97135	-0.273158	-6.49727
193	0	0	0	31.6	16.48	0.272601	3.91	3.91	0	0	0	8.61418	4.49246	0	0	0.977401	0	4.12172	0	3.23344	2.18664	7.07036	-3.16037	1.89135	-6.91058
194	0	0	0	30.42	16.54	0.28126	3.91	3.91	0	0	0	8.55592	4.65204	0	0	1	0	3.90389	0	3.23344	2.18664	7.07036	-3.23344	1.71725	-7.07036
195	0	0	0	32.55	16.83	0.28975	3.91	3.91	0	0	0	9.43135	4.87649	0	0	1	0	4.55486	0	3.23344	2.18664	7.07036	-3.23344	2.36823	-7.07036
196	14.64	14.64	0	33.55	19.38	0.297915	2.53	2.53	0	0	0	9.99506	5.7736	0	0	1	0	4.22146	0	3.23344	2.18664	7.07036	-3.23344	2.03482	-7.07036
197	16.41	16.41	0	35.19	14.74	0.30558	3.39	3.39	0	0	0	10.7534	4.50425	0	0	1	0	6.24911	0	3.23344	2.18664	7.07036	-3.23344	4.06247	-7.07036
198	19.81	19.81	0	34.77	14.33	0.312548	5.63	5.63	0	0	0	10.8673	4.47881	0	0	1	0	6.38848	0	3.23344	2.18664	7.07036	-3.23344	4.20184	-7.07036
199	20.5	20.5	0	34.02	14.22	0.318617	5.63	5.63	0	0	0	10.8394	4.53073	0	0	1	0	6.30862	0	3.23344	2.18664	7.07036	-3.23344	4.12198	-7.07036
200	19.79	19.79	0	33.25	12.64	0.323589	5.63	5.63	0	0	0	10.7593	4.09016	0	0	1	0	6.66916	0	3.23344	2.18664	7.07036	-3.23344	4.48253	-7.07036
201	17.65	17.65	0	30.14	25.88	0.327284	3.39	3.39	0	0	0	9.86435	8.47012	0	0	1	0	1.39423	0	3.23276	2.18664	7.07036	-3.23276	-0.792406	-7.07036
202	0.983471	0.983471	0	31.56	24.07	0.329561	3.39	3.39	0	0	0	10.4009	7.93252	0	0	0.963327	0	2.46841	0	3.23207	2.18633	7.06789	-3.11354	0.271734	-6.80868
203	0	0	0	34.85	11.41	0.119013	1.15	1.15	0	0	0	4.14761	1.35794	0	0	0.976136	0	2.78967	0	3.23203	2.18602	7.06535	-3.1549	0.589244	-6.89674
204	0	0	0	31.98	23.38	0.126976	1.635	1.635	0	0	0	4.06069	2.9687	0	0	1	0	1.09199	0	3.2319	2.186	7.06521	-3.2319	-1.09401	-7.06521
205	0	0	0	35.34	22.6	0.135914	3.40667	3.29667	0	0	0	4.8032	3.07166	0	0	0.90079	0	1.73155	0	3.1917	2.18594	7.06476	-2.87505	-0.409317	-6.36386
206	2.67769	2.67769	0	39.7	16.33	0.14597	6.95	6.62	0	0	0	5.79499	2.38368	0	0	0.920074	0	3.41131	0	3.16385	2.16778	6.91891	-2.91098	1.14414	-6.3659
207	22.21	22.21	0	40.69	15.82	0.157292	6	5.835	0	0	0	6.4002	2.48836	0	0	1	0	3.91185	0	3.18137	2.15515	6.81857	-3.18137	1.7567	-6.81857
208	22.44	22.44	0	43.26	11.71	0.17002	5.05	5.05	0	0	0	7.35508	1.99094	0	0	1	0	5.36414	0	3.16737	2.1631	6.8816	-3.16737	3.20105	-6.8816
209	21.36	21.36	0	39.55	9.27273	0.184251	5.05	5.05	0	0	0	7.28714	1.70851	0	0	1	0	5.57863	0	2.55858	2.15674	6.8312	-2.55858	3.42188	-6.8312
210	20.43	20.43	0	39.75	9.92562	0.199972	8.11667	8.11667	0	0	0	7.94889	1.98485	0	0	1	0	5.96405	0	3.15474	1.87068	4.78629	-3.15474	4.09337	-4.78629
211	20.16	20.16	0	36.86	15.4	0.216953	9.65	9.65	0	0	0	7.99689	3.34108	0	0	1	0	4.65581	0	3.20569	2.15101	6.78588	-3.20569	2.5048	-6.78588
212	18.52	18.52	0	29.08	27.11	0.232416	9.65	9.65	0	0	0	6.75867	6.30081	0	0	0.928703	0	0.45786	0	3.17779	2.17411	6.9695	-2.95122	-1.59388	-6.4726
213	12	12	0	28	27.86	0.232574	9.65	9.65	0	0	0	6.51209	6.47953	0	0	0.74842	0	0.0325604	0	3.16655	2.16147	6.8687	-2.36991	-1.59332	-5.14067
214	2.04412	2.04412	0	26.75	22.56	0.278602	9.65	9.65	2	0	0	7.45259	6.28525	0.0576051	0.0576051	0.855542	0	1.16734	0	3.18413	2.15637	6.82827	-2.72415	-0.846161	-5.84187
215	8.41322	6.52066	0	30.02	26.82	0.276008	9.65	9.65	2	0	0	8.28577	7.40254	0.0576051	0.0576051	0.933413	0	0.883226	0	3.17951	2.16435	6.89155	-2.9678	-1.19581	-6.43267
216	4.81818	4.6281	0	29.8	23.87	0.265542	9.65	9.65	2	0	0	7.91315	6.33848	0.0576051	0.0576051	0.835773	0	1.57466	0	3.18616	2.16225	6.87491	-2.6629	-0.491093	-5.74586
217	6.1157	3.29752	0	29.27	26.07	0.289292	9.65	9.65	1	0	0	8.46757	7.54184	0.0288025	0.0288025	0.924509	0	0.925734	0	0	2.16527	6.89888	0	-1.14596	-6.37807
218	11.02	9.47107	0	34.21	19.08	0.462718	9.65	9.65	0	0	0	15.8296	8.82866	0	0	0.998508	0	7.00093	0	0	0	0	0	6.99048	0
219	14.47	13.31	0	34.83	19.41	0.260659	9.65	9.65	0	0	0	9.07876	5.0594	0	0	1	0	4.01937	0	0	0	0	0	4.01937	0
220	19.11	3.72727	10.0012	25.1	20.85	0.198876	9.65	9.65	0.5	191.122	37.2771	4.9918	4.14657	0.0144013	0.0144013	0.992542	46.1536	0.845225	0	0	0	0	45.8094	0.838921	0
221	8.62667	4.49333	1.3385	27.96	28.01	2.9466	9.65	9.65	0.5	11.5468	6.01433	82.387	82.5343	0.0144013	0.0144013	0.985085	1.65974	-0.14733	0	1.07293	0	0	0.578063	-0.145133	0
222	0	0	0	0	0	0	0	0	0	0	0	0	0	0	0	0	0	0	0	0	1.04805	1.12448	0	0	0
223	0.108696	0	0	3.82609	4.80435	0.300882	0	0	0	0	0	1.1512	1.44554	0	0	0.851546	0	-0.294341	0	0	0	0	0	-0.250645	0
224	0.95082	0.344262	0	10.95	8.55738	0.315132	1.91	1.81	1	0	0	3.45069	2.6967	0.00570081	0.00540234	0.850861	0	0.753991	0.000298472	0	0	0	0	0.641542	0.000253958
225	0	0	0	22.41	9.70732	0.322585	0	0	0	0	0	7.22913	3.13143	0	0	0.824795	0	4.09769	0	0	0	0	0	3.37976	0
226	3.10377	2.59434	0	22.07	14.54	0.295185	0	0	0	0	0	6.51473	4.29199	0	0	0.793381	0	2.22274	0	0	0	0	0	1.76348	0
227	13.23	8.07563	0	18.92	18.33	0.28644	1.91	1.81	1	0	0	5.41944	5.25044	0.00570081	0.00540234	0.777077	0	0.169	0.000298472	3.23344	0	0	-2.51263	0.131326	0.000231936
228	1.80952	1.54286	0	17.51	21.01	0.275452	0	0	0	0	0	4.82316	5.78724	0	0	0.797813	0	-0.964082	0	3.23344	2.18664	7.07036	-2.57968	-2.51368	-5.64083
229	8.6413	1.17391	10.001	13.53	13.38	0.260094	0	0	0	86.4219	11.7403	3.51907	3.48005	0	0	0.966534	22.4045	0.039014	0	3.23344	2.18664	7.07036	18.5295	-2.07575	-6.83374
230	13.13	10.59	0	15.65	15.59	0.246444	0	0	0	0	0	3.85685	3.84206	0	0	1	0	0.0147866	0	3.23344	2.18664	7.07036	-3.23344	-2.17185	-7.07036
231	4.30769	4.06154	0	15.05	15.23	0.232748	0	0	0	0	0	3.50286	3.54476	0	0	0.931588	0	-0.0418947	0	3.23344	2.18664	7.07036	-3.01223	-2.07607	-6.58666
232	0	0	10.0009	10.96	15.84	0.219442	0	0	0	0	0	2.40508	3.47596	0	0	0.794166	0	-1.07088	0	3.23344	2.18664	7.07036	-2.56789	-2.58701	-5.61504
233	0	0	0	0	0	0	0	0	0	0	0	0	0	0	0	0	0	0	0	3.23344	2.18664	7.07036	0	0	0
234	0	0	0	24.61	16.36	0.291689	3.91	3.91	0	0	0	7.17848	4.77204	0	0	0.992416	0	2.40644	0	3.23344	2.18664	7.07036	-3.20892	0.218135	-7.01674
235	0	0	0	30.14	16	0.300628	3.91	3.91	0	0	0	9.06091	4.81004	0	0	1	0	4.25087	0	3.23344	2.18664	7.07036	-3.23344	2.06424	-7.07036
236	0	0	0	30.45	16.42	0.305719	4.48333	4.48333	0	0	0	9.30914	5.01991	0	0	1	0	4.28924	0	3.23344	2.18664	7.07036	-3.23344	2.1026	-7.07036
237	5.17355	5.17355	0	33.73	16.49	0.315357	3.56333	3.56333	0	0	0	10.637	5.20024	0	0	1	0	5.43676	0	3.23344	2.18664	7.07036	-3.23344	3.25013	-7.07036
238	18.85	18.85	0	35.19	14.89	0.324491	3.39	3.39	0	0	0	11.4188	4.83167	0	0	1	0	6.58717	0	3.23344	2.18664	7.07036	-3.23344	4.40053	-7.07036
239	19.64	19.64	0	35.95	13.8	0.332872	5.63	5.63	0	0	0	11.9667	4.59363	0	0	1	0	7.37311	0	3.23344	2.18664	7.07036	-3.23344	5.18647	-7.07036
240	21.29	21.29	0	34.95	14.69	0.340233	5.63	5.63	0	0	0	11.8911	4.99802	0	0	1	0	6.89311	0	3.23275	2.18664	7.07036	-3.23275	4.70648	-7.07036
241	19.79	19.79	0	34.47	11.14	0.346306	5.63	5.63	0	0	0	11.9372	3.85785	0	0	1	0	8.07933	0	3.23195	2.18633	7.06786	-3.23195	5.893	-7.06786
242	17.71	17.71	0	30.97	23.65	0.350847	5.63	5.63	0	0	0	10.8657	8.29754	0	0	0.989559	0	2.5682	0	3.23191	2.18597	7.06494	-3.19817	0.378247	-6.99117
243	2.99174	2.99174	0	31.28	31.02	0.353656	3.39	3.39	0	0	0	11.0624	10.9704	0	0	0.93337	0	0.0919506	0	3.2318	2.18595	7.06478	-3.01647	-1.95447	-6.59406
244	0	0	0	32.98	25.07	0.354603	2.96667	2.96667	0	0	0	11.6948	8.88989	0	0	0.97749	0	2.80491	0	3.19144	2.1859	7.0644	-3.1196	0.605076	-6.90537
245	0	0	0	29.62	27.5	0.131106	1.635	1.635	0	0	0	3.88335	3.6054	0	0	0.961793	0	0.277944	0	3.17036	2.16766	6.91795	-3.04923	-1.81752	-6.65364
246	0	0	0	33.86	24.02	0.141015	4.535	4.37	0	0	0	4.77477	3.38718	0	0	0.904176	0	1.38759	0	3.03381	2.1581	6.84197	-2.7431	-0.696682	-6.18635
247	0	0	0	38.66	8.67769	0.152345	6.95	6.62	0	0	0	5.88964	1.322	0	0	0.859289	0	4.56764	0	2.538	2.09568	6.35792	-2.18087	2.12413	-5.46329
248	16.31	16.31	0	42.83	6.40496	0.165355	6	5.835	0	0	0	7.08215	1.05909	0	0	1	0	6.02305	0	0	1.86063	4.72229	0	4.16242	-4.72229
249	19.91	19.91	0	38.58	13.9	0.18034	5.05	5.05	0	0	0	6.95751	2.50672	0	0	1	0	4.45078	0	2.51632	0	0	-2.51632	4.45078	0
250	18.69	18.69	0	37.12	15.27	0.197602	5.05	5.05	0	0	0	7.33497	3.01738	0	0	1	0	4.31759	0	3.15971	1.85002	4.65525	-3.15971	2.46757	-4.65525
251	19.66	19.66	0	34.88	16.25	0.217386	8.11667	8.11667	0	0	0	7.58241	3.53252	0	0	1	0	4.04989	0	3.19411	2.15327	6.80371	-3.19411	1.89662	-6.80371
252	17.47	17.47	0	32.07	21.02	0.239734	9.65	9.65	0	0	0	7.68826	5.0392	0	0	1	0	2.64906	0	3.17981	2.16887	6.9276	-3.17981	0.480189	-6.9276
253	13.67	13.67	0	24.44	23.2	0.2642	9.65	9.65	0	0	0	6.45704	6.12944	0	0	0.900513	0	0.327608	0	3.18882	2.16239	6.87598	-2.87157	-1.65225	-6.19192
254	4.05556	4.05556	0	5.55556	8.27778	0.275597	9.65	9.65	0.666667	0	0	1.53109	2.28133	0.0192017	0.0192017	0.785706	0	-0.750235	0	3.21428	2.16647	6.90848	-2.52548	-2.29167	-5.42804
255	0	0	0	0	0	0	0	0	0	0	0	0	0	0	0	0.786847	0	0	0	3.21015	2.17799	7.00068	-2.5259	-1.71375	-5.50846
256	2.87963	2.0463	0	18.31	18.19	0.349447	9.65	9.65	2	0	0	6.39837	6.35644	0.0576051	0.0576051	0.821903	0	0.0419336	0	3.09284	2.17612	6.98567	-2.54201	-1.7541	-5.74154
257	9.59504	6.09917	0	28.05	25.56	0.33772	9.65	9.65	2	0	0	9.47305	8.63213	0.0576051	0.0576051	0.962712	0	0.840923	0	2.3249	2.12278	6.56541	-2.23821	-1.23406	-6.3206
258	3.84298	3.38017	0	28.29	29.91	0.320126	9.65	9.65	1	0	0	9.05638	9.57498	0.0288025	0.0288025	0.906229	0	-0.518605	0	0	1.75497	4.08013	0	-2.06038	-3.69754
259	5.1405	2.58678	0	28.69	22.05	0.325884	9.65	9.65	1	0	0	9.34963	7.18575	0.0288025	0.0288025	0.878953	0	2.16387	0	0	0	0	0	1.90194	0
260	8.99174	8.99174	10.0015	35.54	22.37	16.7333	9.65	9.65	0	89.9312	89.9312	594.7	374.323	0	0	0.895671	0	220.377	0	0	0	0	0	197.385	0
261	7.16529	7.00826	0	33.43	30.09	0.282892	9.65	9.65	0.5	0	0	9.45707	8.51221	0.0144013	0.0144013	0.997017	0	0.944858	0	0	0	0	0	0.942039	0
262	6.90083	5.76033	10.0013	29.15	32.27	24.2264	9.65	9.65	0.5	69.0172	57.6108	706.2	781.786	0.0144013	0.0144013	0.915399	3.42193	-75.5864	0	1.87228	0	0	1.41855	-69.1917	0
263	4.14286	4.14286	0	22.46	26.79	0.446438	9.65	9.65	1	0	0	10.027	11.9601	0.0288025	0.0288025	0.831787	0	-1.93307	0	2.69925	1.51908	2.84413	-2.2452	-2.87146	-2.36571
264	0	0	0	0	0	0	9.65	9.65	1	0	0	0	0	0.0288025	0.0288025	0.774337	0	0	0	2.81059	1.93863	5.23284	-2.17634	-1.50115	-4.05199
265	0	0	0	0	0	0	0	0	0	0	0	0	0	0	0	0.79047	0	0	0	2.77609	1.99158	5.59751	-2.19441	-1.57429	-4.42467
266	0	0	0	0.1	0	0.314992	0	0	0	0	0	0.0314992	0	0	0	0.759939	0	0.0314992	0	2.90731	1.97525	5.48346	-2.20938	-1.47713	-4.1671
267	0	0	0	3.44186	3.95349	0.328668	0	0	0	0	0	1.13123	1.29939	0	0	0.787715	0	-0.168156	0	1.93313	2.03701	5.92222	-1.52276	-1.73704	-4.66502
268	0.615385	0.241758	0	11.54	14.63	0.337756	0	0	0	0	0	3.89771	4.94137	0	0	0.803044	0	-1.04367	0	0	1.55182	2.99987	0	-2.08429	-2.40903
269	2.09091	1.2562	0	21.23	13.04	0.341445	1.08	1.02	2	0	0	7.24888	4.45244	0.00644699	0.00608883	0.859515	0	2.79644	0.000358166	0	0	0	0	2.40358	0.000307849
270	2.29752	1.71074	0	27.09	8.45455	0.347229	1.578	1.415	1.5	0	0	9.40644	2.93566	0.00706483	0.00633506	0.901114	0	6.47077	0.000729764	0	0	0	0	5.8309	0.0006576
271	0.933884	0.933884	0	29.34	8.81818	0.356864	1.578	1.415	1.5	0	0	10.4704	3.14689	0.00706483	0.00633506	0.801131	0	7.3235	0.000729764	0	0	0	0	5.86709	0.000584637
272	6.67769	2.39669	0	25.88	16.86	0.376878	1.91	1.81	1	0	0	9.7536	6.35416	0.00570081	0.00540234	0.82696	0	3.39944	0.000298472	3.23344	0	0	-2.67393	2.8112	0.000246824
273	15.94	5.8595	10.0013	21.37	17.83	10.6458	1.91	1.81	1	159.42	58.6024	227.5	189.814	0.00570081	0.00540234	0.79171	30.2453	37.686	0.000298472	3.23344	2.18664	7.07036	21.3855	28.1052	-5.59744
274	11.47	8.75207	0.859392	24.77	25.8	0.957815	1.91	1.81	1	9.85723	7.52146	23.7251	24.7116	0.00570081	0.00540234	0.75858	0.700732	-0.98655	0.000298472	3.23344	2.18664	7.07036	-1.92126	-2.40712	-5.36321
275	3.4876	3.10744	10.0011	24.69	26.9	7.37546	0	0	0	34.88	31.0779	182.1	198.4	0	0	0.884166	1.14062	-16.2998	0	3.23344	2.18664	7.07036	-1.8504	-16.345	-6.25137
276	2.01653	2.01653	10.0011	27.6	25.37	5.17029	0	0	0	20.1674	20.1674	142.7	131.17	0	0	0.940889	0	11.5297	0	3.23344	2.18664	7.07036	-3.04231	8.79083	-6.65242
277	8.41322	2.6281	0	23.78	27.84	0.412018	0	0	0	0	0	9.79779	11.4706	0	0	0.856504	0	-1.67279	0	3.23344	2.18664	7.07036	-2.76946	-3.30562	-6.05579
278	9.5	7	10.0009	27.75	32.75	0.233776	0	0	0	95.0088	70.0065	6.48728	7.65617	0	0	0.834124	7.50069	-1.16888	0	3.23344	2.18664	7.07036	3.55942	-2.79892	-5.89756
279	0	0	0	0	0	0	3.91	3.91	0	0	0	0	0	0	0	0	0	0	0	3.23344	2.18664	7.07036	0	0	0
280	0	0	0	21.96	21.14	0.311539	3.91	3.91	0	0	0	6.8414	6.58594	0	0	0.914047	0	0.255462	0	3.23344	2.18664	7.07036	-2.95552	-1.76519	-6.46264
281	0	0	0	32.15	14.3	0.323198	3.31333	3.31333	0	0	0	10.3908	4.62173	0	0	1	0	5.76908	0	3.23344	2.18664	7.07036	-3.23344	3.58245	-7.07036
282	0.380165	0.380165	0	35.14	15.28	0.33465	3.88667	3.88667	0	0	0	11.7596	5.11346	0	0	1	0	6.64615	0	3.23344	2.18664	7.07036	-3.23344	4.45952	-7.07036
283	13.54	13.54	0	35.56	15.04	0.345626	3.875	3.875	0	0	0	12.2905	5.19821	0	0	1	0	7.09224	0	3.23344	2.18664	7.07036	-3.23344	4.90561	-7.07036
284	19.93	19.93	0	35.36	15.5	0.355806	3.875	3.875	0	0	0	12.5813	5.515	0	0	1	0	7.06632	0	3.23273	2.18664	7.07036	-3.23273	4.87968	-7.07036
285	21.36	21.36	0	29.1	16.35	0.364839	3.875	3.875	0	0	0	10.6168	5.96512	0	0	1	0	4.6517	0	3.23191	2.18631	7.06775	-3.23191	2.46539	-7.06775
286	15.72	15.72	0	35.24	15.26	0.372359	5.63	5.63	0	0	0	13.1219	5.68219	0	0	1	0	7.43973	0	3.23184	2.18595	7.06478	-3.23184	5.25378	-7.06478
287	3.91736	3.91736	0	29.62	22.07	0.378021	5.63	5.63	0	0	0	11.197	8.34293	0	0	0.978255	0	2.85406	0	3.23164	2.18592	7.06454	-3.16137	0.653614	-6.91092
288	0	0	0	28.01	29.93	0.381542	5.63	5.63	0	0	0	10.687	11.4195	0	0	0.816681	0	-0.73256	0	3.19112	2.18582	7.06379	-2.60613	-2.38339	-5.76886
289	0	0	0	29.08	30.71	0.382731	3.875	3.875	0	0	0	11.1298	11.7537	0	0	0.896624	0	-0.623851	0	3.16647	2.16751	6.9168	-2.83914	-2.50281	-6.20177
290	0	0	0	34.25	15.6	0.382731	2.12	2.12	0	0	0	13.1085	5.9706	0	0	0.89059	0	7.13793	0	3.12678	2.15634	6.82799	-2.78468	4.43655	-6.08094
291	0	0	0	39.98	16.2	0.145662	4.535	4.37	0	0	0	5.82358	2.35973	0	0	0.782579	0	3.46385	0	2.93349	2.13828	6.68593	-2.29569	1.03736	-5.23227
292	0	0	0	38.19	11.02	0.158254	6.95	6.62	0	0	0	6.04371	1.74396	0	0	0.900531	0	4.29976	0	2.37206	2.04923	6.01139	-2.13611	2.02667	-5.41345
293	12.86	12.86	0	37.31	13.79	0.172991	6	5.835	0	0	0	6.4543	2.38555	0	0	1	0	4.06875	0	0	1.77862	4.219	0	2.29013	-4.219
294	19.5	19.5	0	36.6	14.45	0.19038	5.05	5.05	0	0	0	6.96791	2.75099	0	0	1	0	4.21692	0	1.3861	0	0	-1.3861	4.21692	0
295	19.4	19.4	0	36.79	16.83	0.21104	5.05	5.05	0	0	0	7.76416	3.5518	0	0	1	0	4.21236	0	2.97591	1.24317	1.72316	-2.97591	2.96919	-1.72316
296	19.53	19.53	0	36.54	17	0.23568	8.11667	8.11667	0	0	0	8.61176	4.00657	0	0	1	0	4.6052	0	3.18796	2.06893	6.15696	-3.18796	2.53626	-6.15696
297	17.49	17.49	0	30.41	21.36	0.264982	9.65	9.65	0	0	0	8.0581	5.66002	0	0	1	0	2.39809	0	3.16577	2.16608	6.90538	-3.16577	0.232005	-6.90538
298	20.16	20.16	0	30.71	17.53	0.299229	9.65	9.65	0.666667	0	0	9.18932	5.24548	0.0192017	0.0192017	0.992542	0	3.94384	0	3.18564	2.15602	6.82547	-3.16188	1.77448	-6.77457
299	11.27	11.27	0	28.44	21.22	0.337425	9.65	9.65	0.666667	0	0	9.59636	7.16015	0.0192017	0.0192017	0.863674	0	2.43621	0	3.20382	2.16503	6.89702	-2.76705	0.234206	-5.95677
300	2.42105	2.42105	0	27.21	17	0.368552	9.65	9.65	2	0	0	10.0283	6.26539	0.0576051	0.0576051	0.844676	0	3.76292	0	3.20712	2.17326	6.96273	-2.70898	1.34275	-5.88125
301	0	0	0	0	0	0	0	0	0	0	0	0	0	0	0	0.79047	0	0	0	3.19374	2.17475	6.97469	-2.52455	-1.71908	-5.51328
302	0	0	0	0.966667	1.13333	0.416843	0	0	0	0	0	0.402948	0.472422	0	0	0.819586	0	-0.0694737	0	3.18687	2.1687	6.92626	-2.61192	-1.83438	-5.67667
303	5.66116	1.27273	0	21.26	19.79	0.416828	9.65	9.65	1	0	0	8.86177	8.24904	0.0288025	0.0288025	0.884017	0	0.612738	0	2.33444	2.16559	6.90146	-2.06369	-1.37275	-6.10101
304	4.90083	3.52893	10.0024	28.85	31.79	6.75217	9.65	9.65	1	49.0199	35.2976	194.8	214.651	0.0288025	0.0288025	0.839212	4.11668	-19.8514	0	0	1.75977	4.10808	3.45477	-18.1363	-3.44755
305	3.6281	0.603306	0	26.48	24.07	0.413087	9.65	9.65	1	0	0	10.9386	9.94301	0.0288025	0.0288025	0.891248	0	0.995541	0	0	0	0	0	0.887273	0
306	5.35537	3.75207	0	31.7	18.39	0.365893	9.65	9.65	0	0	0	11.5988	6.72878	0	0	0.995525	0	4.87004	0	1.35202	0	0	-1.34597	4.84825	0
307	8.87603	8.87603	0	36.42	21.83	0.313803	9.65	9.65	0	0	0	11.4287	6.85033	0	0	0.824878	0	4.57839	0	1.87407	1.22271	1.65313	-1.54588	2.76803	-1.36363
308	5.04959	5.04959	0	33.51	19.11	0.290178	9.65	9.65	0	0	0	9.72386	5.5453	0	0	0.868467	0	4.17856	0	2.93092	1.52005	2.84868	-2.54541	2.30883	-2.47399
309	6.39669	3.90909	0	26.8	21.02	0.730817	9.65	9.65	0.5	0	0	19.5859	15.3618	0.0144013	0.0144013	0.760225	0	4.22413	0	3.18538	2.04803	6.0026	-2.42161	1.65432	-4.56333
310	3.1405	2.81818	0	26.55	14.87	0.452049	9.65	9.65	1	0	0	12.0019	6.72197	0.0288025	0.0288025	0.740588	0	5.27993	0	3.14458	2.16492	6.89609	-2.32884	2.30695	-5.10716
311	3.57843	2.57843	0	19.07	15.53	0.364315	9.65	9.65	1	0	0	6.94748	5.6578	0.0288025	0.0288025	0.817149	0	1.28967	0	3.16662	2.14639	6.74949	-2.5876	-0.700063	-5.51533
312	3.11404	0.991228	0	15.45	15.34	0.332493	0	0	0	0	0	5.13702	5.10044	0	0	0.891376	0	0.0365742	0	3.18447	2.15641	6.82853	-2.83857	-1.88957	-6.08679
313	0.702479	0.396694	0	18.62	9.40496	0.355301	0	0	0	0	0	6.6157	3.34159	0	0	0.748193	0	3.27411	0	2.52798	2.1645	6.89281	-1.89142	0.8302	-5.15715
314	0.0826446	0	0	24.97	3.5124	0.375068	1.08	1.02	2	0	0	9.36545	1.31739	0.00644699	0.00608883	0.760671	0	8.04806	0.000358166	0	1.85574	4.69127	0	4.71032	-3.56824
315	1.43802	1.15702	0	27.56	7.56198	0.390408	1.08	1.02	2	0	0	10.7596	2.95226	0.00644699	0.00608883	0.768261	0	7.80738	0.000358166	0	0	0	0	5.99811	0.000275165
316	3.1405	2.7438	10.0016	28.64	5.2562	4.42388	1.08	1.02	2	31.4099	27.4423	126.7	23.2528	0.00644699	0.00608883	0.73287	1.19027	103.447	0.000358166	0	0	0	0.872312	75.8133	0.000262489
317	0.661157	0.0991735	10.0016	23.75	16.44	9.33474	1.578	1.415	1.5	6.6126	0.99189	221.7	153.463	0.00706483	0.00633506	0.776924	1.68621	68.2369	0.000729764	0	0	0	1.31006	53.0149	0.000566971
318	7.79339	5.32231	10.0015	27.64	17.17	19.9928	1.578	1.415	1.5	77.9459	53.2314	552.6	343.276	0.00706483	0.00633506	0.825417	7.41437	209.324	0.000729764	3.23344	0	0	3.45101	172.78	0.000602359
319	10.85	3.33058	10.0015	25.36	17.74	11.9479	1.91	1.81	1	108.516	33.3108	303	211.957	0.00570081	0.00540234	0.98061	22.5616	91.0434	0.000298472	3.23344	2.18664	7.07036	18.9534	87.1338	-6.93297
320	11.34	5.61983	0	27.78	21.38	0.529398	1.91	1.81	1	0	0	14.7067	11.3185	0.00570081	0.00540234	1	0	3.38815	0.000298472	3.23344	2.18664	7.07036	-3.23344	1.20151	-7.07006
321	16.45	7.47934	10.0013	24.48	21.51	17.7982	1.91	1.81	1	164.522	74.8034	435.7	382.839	0.00570081	0.00540234	0.961711	26.9156	52.8607	0.000298472	3.23344	2.18664	7.07036	22.7754	48.7338	-6.79936
322	12.51	12.51	10.0012	22.57	29.13	11.2893	0	0	0	125.116	125.116	254.8	328.858	0	0	0.749785	0	-74.058	0	3.23344	2.18664	7.07036	-2.42439	-57.167	-5.30125
323	5.79832	5.79832	10.0011	27.39	28.58	9.30632	0	0	0	57.9898	57.9898	254.9	265.975	0	0	0.780753	0	-11.0745	0	3.23344	2.18664	7.07036	-2.52452	-10.3537	-5.52021
324	6.5	5.05556	10.0011	26.32	31.9	0.268202	0	0	0	65.0069	50.5609	7.05908	8.55565	0	0	0.764121	4.33379	-1.49657	0	3.23344	2.18664	7.07036	0.840801	-2.81441	-5.40261
325	13.33	11.33	10.0009	27.67	33	8.83267	0	0	0	133.313	113.311	244.4	291.478	0	0	0.731142	6.00057	-47.0781	0	3.23344	2.18664	7.07036	2.02316	-36.0195	-5.16944
326	0	0	0	6.8	13.6	0.313091	3.91	3.91	0	0	0	2.12902	4.25803	0	0	0.850847	0	-2.12902	0	3.23344	2.18664	7.07036	-2.75116	-3.67196	-6.01579
327	0	0	0	22.69	11.33	0.340568	3.015	3.015	0	0	0	7.72749	3.85864	0	0	0.955362	0	3.86885	0	3.23344	2.18664	7.07036	-3.08911	1.60713	-6.75476
328	0	0	0	28.16	17.37	0.356027	3.015	3.015	0	0	0	10.0257	6.18418	0	0	0.944594	0	3.84153	0	3.23344	2.18664	7.07036	-3.05429	1.5632	-6.67862
329	2.19835	2.19835	0	33.74	17.17	0.36933	2.12	2.12	0	0	0	12.4612	6.3414	0	0	1	0	6.1198	0	3.23344	2.18664	7.07036	-3.23344	3.93316	-7.07036
330	8.23967	8.23967	0	35.71	14.74	0.381832	2.12	2.12	0	0	0	13.6352	5.6282	0	0	1	0	8.00701	0	3.23274	2.18664	7.07036	-3.23274	5.82037	-7.07036
331	8.04959	8.04959	0	32.17	14.98	0.39306	3.875	3.875	0	0	0	12.6447	5.88804	0	0	1	0	6.7567	0	3.23191	2.18632	7.0678	-3.23191	4.57038	-7.0678
332	0.603306	0.603306	0	33.17	17	0.40251	3.875	3.875	0	0	0	13.3513	6.84268	0	0	1	0	6.50859	0	3.23184	2.18595	7.06478	-3.23184	4.32265	-7.06478
333	0	0	0	33.42	18.14	0.409691	3.875	3.875	0	0	0	13.6919	7.43179	0	0	1	0	6.26007	0	3.23161	2.18591	7.06452	-3.23161	4.07416	-7.06452
334	0	0	0	28.16	27.67	0.414183	3.875	3.875	0	0	0	11.6634	11.4604	0	0	0.994034	0	0.20295	0	3.19214	2.18581	7.06368	-3.1731	-1.97103	-7.02154
335	0	0	0	33.83	24.08	0.415705	3.875	3.875	0	0	0	14.0633	10.0102	0	0	1	0	4.05313	0	3.1567	2.16798	6.9205	-3.1567	1.88515	-6.9205
336	0	0	0	34.22	15.25	0.415705	2.12	2.12	0	0	0	14.2254	6.33951	0	0	1	0	7.88593	0	3.08903	2.1519	6.7929	-3.08903	5.73403	-6.7929
337	0.760331	0.760331	0	41.21	11.52	0.149636	4.535	4.37	0	0	0	6.16648	1.7238	0	0	1	0	4.44268	0	3.15963	2.12104	6.55194	-3.15963	2.32164	-6.55194
338	5.90909	5.90909	0	35.91	15.08	0.163387	6.95	6.62	0	0	0	5.86723	2.46388	0	0	0.998508	0	3.40335	0	2.86413	2.15323	6.80343	-2.85986	1.24826	-6.79328
339	13.13	13.13	0	35.05	23.92	0.179761	6	5.835	0	0	0	6.30064	4.29989	0	0	1	0	2.00074	0	2.47747	2.0168	5.77637	-2.47747	-0.0160507	-5.77637
340	17.07	17.07	0	34.74	19.44	0.199519	6	5.835	0	0	0	6.9313	3.87865	0	0	1	0	3.05264	0	2.70907	1.83093	4.53608	-2.70907	1.22171	-4.53608
341	18.74	18.74	0	35.65	17	0.223701	8.11667	8.11667	0	0	0	7.97495	3.80292	0	0	1	0	4.17203	0	3.15222	1.94333	5.26464	-3.15222	2.22869	-5.26464
342	18.93	18.93	0	30.09	17.66	0.253725	8.11667	8.11667	0	0	0	7.6346	4.48079	0	0	1	0	3.15381	0	3.19675	2.14986	6.77683	-3.19675	1.00394	-6.77683
343	17.46	17.46	0	27.13	22.16	0.291456	9.65	9.65	0.666667	0	0	7.90721	6.45867	0.0192017	0.0192017	1	0	1.44854	0	3.17217	2.17006	6.93714	-3.17217	-0.721525	-6.93714
344	21.6	21.6	0	28.43	19.91	0.339059	9.65	9.65	0.666667	0	0	9.63945	6.75066	0.0192017	0.0192017	1	0	2.88878	0	3.19899	2.15893	6.84849	-3.19899	0.729855	-6.84849
345	14.03	14.03	0	23.6	21.5	0.410702	9.65	9.65	2	0	0	9.69257	8.8301	0.0576051	0.0576051	0.867342	0	0.862475	0	3.21695	2.17108	6.94526	-2.7902	-1.13501	-6.02391
346	6	6	0	33.7	24.43	0.478966	9.65	9.65	2	0	0	16.1411	11.7011	0.0576051	0.0576051	0.795347	0	4.44001	0	3.20062	2.1792	7.01037	-2.5456	1.79813	-5.57568
347	5.79048	5.79048	0	24.24	15.9	0.526569	9.65	9.65	1	0	0	12.764	8.37244	0.0288025	0.0288025	0.949105	0	4.39158	0	3.19303	2.17181	6.95114	-3.03052	2.1068	-6.59736
348	6.04132	5.90909	0	25.4	22.61	0.551731	9.65	9.65	1	0	0	14.014	12.4746	0.0288025	0.0288025	0.910024	0	1.53933	0	3.1855	2.16838	6.92369	-2.89888	-0.57245	-6.30073
349	3.70248	2.31405	0	27.4	30.83	0.552628	9.65	9.65	1	0	0	15.142	17.0375	0.0288025	0.0288025	0.888063	0	-1.89551	0	2.38054	2.16497	6.89649	-2.11407	-3.60596	-6.12452
350	2.63636	2.63636	0.803719	30.66	32.85	1.07842	9.65	9.65	0	2.11889	2.11889	33.0643	35.426	0	0	0.773961	0	-2.36173	0	2.45641	1.78286	4.24415	-1.90116	-3.20775	-3.28481
351	4.27273	3.12397	10.0027	28.02	26.18	21.0528	9.65	9.65	0	42.7388	31.2481	589.9	551.163	0	0	0.845511	3.44721	38.7372	0	2.67409	1.82054	4.472	0.653687	31.2134	-3.78112
352	6.78512	5.90909	0	35.45	22.16	0.462583	9.65	9.65	0	0	0	16.3986	10.2508	0	0	1	0	6.14773	0	3.05154	1.92656	5.1518	-3.05154	4.22116	-5.1518
353	7.96694	7.38843	0	35.17	12.29	0.391752	9.65	9.65	0	0	0	13.7779	4.81464	0	0	0.94815	0	8.9633	0	3.16316	2.10384	6.41994	-2.99915	6.5038	-6.08707
354	5.43802	3.84298	0	33.14	14.46	0.521189	9.65	9.65	0	0	0	17.2722	7.53639	0	0	0.855847	0	9.73581	0	3.18532	2.15484	6.81609	-2.72615	6.48816	-5.83353
355	8.14876	6.35537	0.152286	30.07	13.49	0.773822	9.65	9.65	0.5	1.24094	0.967834	23.2688	10.4389	0.0144013	0.0144013	0.861359	0.0819324	12.83	0	3.16498	2.16489	6.89587	-2.65561	9.18646	-5.93982
356	2.73554	2.73554	10.0016	29.98	9.34711	9.3529	9.65	9.65	0.5	27.3598	27.3598	280.4	87.4226	0.0144013	0.0144013	0.753954	0	192.977	0	3.14902	2.15566	6.82264	-2.37422	143.871	-5.14396
357	3.36364	3.36364	10.0015	29.76	16.91	18.2258	4.64	5.475	0.5	33.6415	33.6415	542.4	308.198	0.00692455	0.00817067	0.829827	0	234.202	-0.00124612	3.15815	2.14841	6.76539	-2.62072	192.564	-5.61514
358	4.59504	4.1405	1.72223	28.21	20.41	1.5359	1.19	1.16	1	7.91372	7.13089	43.3276	31.3476	0.00355181	0.00346227	0.876463	0.23485	11.98	8.95415e-05	3.16506	2.15256	6.79811	-2.56822	8.61338	-5.95822
359	5.17355	5.17355	0	29.22	16.04	0.413226	1.08	1.02	2	0	0	12.0745	6.62815	0.00644699	0.00608883	0.738377	0	5.44632	0.000358166	2.7783	2.1557	6.8229	-2.05143	2.42972	-5.0376
360	3.57851	3.57851	0	29.93	11.6	0.443082	1.08	1.02	2	0	0	13.2614	5.13975	0.00644699	0.00608883	0.737189	0	8.12169	0.000358166	1.46111	1.9763	5.49075	-1.07712	4.53032	-4.04746
361	2.80165	1.90909	0	29.12	15.5	0.467733	1.08	1.02	2	0	0	13.6204	7.24987	0.00644699	0.00608883	0.765497	0	6.37053	0.000358166	0	1.28762	1.88136	0	3.89095	-1.4399
362	3.50413	2.24793	0	26.45	23.64	0.524451	1.08	1.02	2	0	0	13.8717	12.398	0.00644699	0.00608883	0.85073	0	1.47371	0.000358166	3.23344	0	0	-2.75079	1.25373	0.000304703
363	6.89256	3.24793	0	24.08	22.93	0.583085	1.578	1.415	1.5	0	0	14.0407	13.3701	0.00706483	0.00633506	0.952005	0	0.670548	0.000729764	3.23344	2.18664	7.07036	-3.07825	-1.44332	-6.73033
364	6.92562	3.99174	10.0018	26.61	22.93	9.38745	1.91	1.81	1	69.2688	39.9246	249.8	215.254	0.00570081	0.00540234	0.943322	8.80326	34.5458	0.000298472	3.23344	2.18664	7.07036	5.25413	30.5251	-6.66934
365	11.39	8.19008	10.0017	30.34	24.37	9.55175	1.91	1.81	1	113.92	81.9151	289.8	232.776	0.00570081	0.00540234	0.925423	9.60143	57.0239	0.000298472	3.23344	2.18664	7.07036	5.89308	50.7477	-6.5428
366	11.7	11.7	0	35.92	22.54	0.540283	1.91	1.81	1	0	0	19.407	12.178	0.00570081	0.00540234	1	0	7.22899	0.000298472	3.23344	2.18664	7.07036	-3.23344	5.04236	-7.07006
367	15.04	14.31	0.857178	33.73	19.64	1.78904	1.91	1.81	1	12.892	12.2662	60.3443	35.1367	0.00570081	0.00540234	1	0.187722	25.2076	0.000298472	3.23344	2.18664	7.07036	-3.04572	23.0209	-7.07006
368	19.35	13.15	10.0014	25.19	19.84	10.0635	1.91	1.81	1	193.527	131.518	253.5	199.66	0.00570081	0.00540234	0.847306	18.6025	53.8398	0.000298472	3.23344	2.18664	7.07036	13.0223	43.766	-5.9905
369	17.63	13.16	0	25.15	25.95	0.369283	0	0	0	0	0	9.28746	9.58289	0	0	0.743617	0	-0.295426	0	3.23344	2.18664	7.07036	-2.40444	-1.84571	-5.25764
370	0	0	0	4.57895	13	0.379729	2.12	2.12	0	0	0	1.73876	4.93648	0	0	0.838645	0	-3.19772	0	3.23344	2.18664	7.07036	-2.71171	-4.51557	-5.92953
371	0	0	0	26.07	16.61	0.395998	2.12	2.12	0	0	0	10.3237	6.57752	0	0	0.954072	0	3.74614	0	3.23344	2.18664	7.07036	-3.08494	1.48788	-6.74563
372	0	0	0	36.74	10.42	0.411527	2.12	2.12	0	0	0	15.1195	4.28811	0	0	1	0	10.8314	0	3.23276	2.18664	7.07036	-3.23276	8.64475	-7.07036
373	0	0	0	37.96	15.84	0.425687	2.12	2.12	0	0	0	16.1591	6.74287	0	0	1	0	9.41619	0	3.23196	2.18633	7.06789	-3.23196	7.22986	-7.06789
374	0	0	0	37.4	16.19	0.437767	2.12	2.12	0	0	0	16.3725	7.08745	0	0	1	0	9.28504	0	3.23188	2.18597	7.06498	-3.23188	7.09907	-7.06498
375	0	0	0	37.98	13.17	0.44705	3.29	3.29	0	0	0	16.979	5.88765	0	0	1	0	11.0913	0	3.23175	2.18593	7.06468	-3.23175	8.90537	-7.06468
376	0	0	0	30.36	26.04	0.452905	3.875	3.875	0	0	0	13.7502	11.7936	0	0	1	0	1.95655	0	3.19211	2.18587	7.06419	-3.19211	-0.229324	-7.06419
377	3.67769	3.67769	0	31.29	20.11	0.454898	4.535	4.37	0	0	0	14.2338	9.148	0	0	1	0	5.08576	0	3.14398	2.16796	6.92039	-3.14398	2.91779	-6.92039
378	11.28	11.28	0	39.69	13.35	0.454898	4.535	4.37	0	0	0	18.0549	6.07289	0	0	1	0	11.982	0	3.15981	2.14612	6.74736	-3.15981	9.83589	-6.74736
379	18.34	18.34	0	38.38	12.18	0.452874	4.535	4.37	0	0	0	17.3813	5.516	0	0	1	0	11.8653	0	3.20033	2.15331	6.80406	-3.20033	9.71198	-6.80406
380	18.66	18.66	0	35.22	21.05	0.167417	6.95	6.62	0	0	0	5.89642	3.52412	0	0	1	0	2.3723	0	3.1939	2.17168	6.95011	-3.1939	0.200611	-6.95011
381	17.88	17.88	0	30.52	20.83	0.185171	6	5.835	0	0	0	5.65141	3.8571	0	0	1	0	1.7943	0	3.16374	2.16877	6.92684	-3.16374	-0.37447	-6.92684
382	16.13	16.13	0	31.68	18.98	0.206994	7.35	7.35	0	0	0	6.55758	3.92875	0	0	1	0	2.62883	0	3.19611	2.1551	6.81816	-3.19611	0.473731	-6.81816
383	17.64	17.64	0	33.96	16.3	0.234394	8.11667	8.11667	0	0	0	7.96002	3.82062	0	0	1	0	4.1394	0	3.2159	2.16978	6.93485	-3.2159	1.96962	-6.93485
384	16.16	16.16	0	30.69	17	0.269661	9.65	9.65	0	0	0	8.27589	4.58424	0	0	1	0	3.69166	0	3.1916	2.17872	7.00655	-3.1916	1.51294	-7.00655
385	17.41	17.41	10.0019	32.88	23.48	0.31638	9.65	9.65	0.666667	174.132	174.132	10.4026	7.4286	0.0192017	0.0192017	0.848274	0	2.97397	0	3.18867	2.16773	6.91853	-2.70487	0.683912	-5.86881
386	12.3	12.3	0	30.79	29.99	0.38023	9.65	9.65	2	0	0	11.7073	11.4031	0.0576051	0.0576051	0.726234	0	0.304184	0	3.20619	2.16641	6.90797	-2.32845	-1.35241	-5.0168
387	6.65289	6.65289	0	36.35	27.08	0.479406	9.65	9.65	2	0	0	17.4264	12.9823	0.0576051	0.0576051	0.737063	0	4.44409	0	3.20554	2.17433	6.97134	-2.36269	1.67295	-5.13831
388	14.64	14.64	10.0035	44.6	22.59	5.88565	9.65	9.65	1	146.451	146.451	262.5	132.957	0.0288025	0.0288025	0.882138	0	129.543	0	3.20292	2.17404	6.96898	-2.82542	112.357	-6.14761
389	10.45	10.45	0	39.17	27.79	0.785596	9.65	9.65	1	0	0	30.7718	21.8317	0.0288025	0.0288025	1	0	8.94009	0	3.19122	2.17285	6.95948	-3.19122	6.76723	-6.95948
390	7.31405	6.78512	10.0048	32.74	31.6	8.2193	9.65	9.65	1	73.1755	67.8837	269.1	259.73	0.0288025	0.0288025	0.862504	1.58754	9.37001	0	3.18327	2.16756	6.91717	-1.37632	6.21213	-5.96609
391	5.30579	4.61157	0	29.51	30.5	0.845904	9.65	9.65	1	0	0	24.9626	25.8001	0.0288025	0.0288025	0.822782	0	-0.837445	0	3.10816	2.16396	6.88846	-2.55734	-2.4695	-5.6677
392	5.90909	5.90909	10.0043	32.69	28.11	17.4946	9.65	9.65	0	59.1163	59.1163	571.9	491.775	0	0	0.735155	0	80.1255	0	3.19623	2.12979	6.61972	-2.34972	57.3389	-4.86652
393	7.66942	7.66942	0	33.64	30.83	0.584608	9.65	9.65	0	0	0	19.6662	18.0235	0	0	0.85329	0	1.64275	0	3.19354	2.16983	6.93527	-2.72501	-0.449753	-5.9178
394	5.52066	5.15702	10.0027	33.69	24.04	0.462769	9.65	9.65	0	55.2216	51.5842	15.5907	11.125	0	0	0.837452	1.09121	4.46573	0	3.2038	2.16861	6.92553	-1.7692	1.92372	-5.7998
395	3.86777	3.21488	10.0022	32.18	19.53	22.4083	9.65	9.65	0	38.6862	32.1558	721.1	437.635	0	0	0.903466	1.95911	283.465	0	3.1758	2.17325	6.96266	-1.09924	254.138	-6.29053
396	6.66116	5.90083	10.0022	30.95	17.09	23.2795	9.65	9.65	0	66.6261	59.0211	720.5	397.846	0	0	0.927809	2.28149	322.654	0	3.17514	2.16057	6.86155	-0.829138	297.356	-6.36621
397	7.53719	6.80992	0	30.25	19.28	0.616465	9.65	9.65	0	0	0	18.6481	11.8854	0	0	0.830848	0	6.76262	0	3.16551	2.16027	6.85917	-2.63006	3.82385	-5.69893
398	6.47934	6.47934	10.0019	29.51	13.95	10.6743	5.03545	5.405	0.75	64.8058	64.8058	315	148.907	0.0112721	0.0120993	0.775719	0	166.093	-0.000827242	3.15853	2.1559	6.82454	-2.45013	127.169	-5.29457
399	2.79339	2.79339	10.0017	29.5	5.23967	10.6	1.19	1.16	1	27.9387	27.9387	312.7	55.5405	0.00355181	0.00346227	0.747988	0	257.16	8.95415e-05	3.1606	2.15273	6.79948	-2.36409	190.742	-5.08586
400	9.49587	3.98347	10.0017	27.87	12.55	11.098	1.19	1.16	1	94.9744	39.8413	309.3	139.279	0.00355181	0.00346227	0.795589	16.5399	170.021	8.95415e-05	3.17399	2.15367	6.8069	10.6338	133.553	-5.41543
401	13.55	12.91	10.0019	31.07	21.15	0.469139	1.08	1.02	2	135.525	129.124	14.5761	9.92228	0.00644699	0.00608883	0.747484	1.92036	4.65386	0.000358166	3.16107	2.15975	6.85504	-0.927412	1.8643	-5.12376
402	15.07	15.07	10.002	32.4	16.17	9.53704	1.08	1.02	2	150.731	150.731	309	154.214	0.00644699	0.00608883	0.857853	0	154.786	0.000358166	2.42296	2.15389	6.80858	-2.07855	130.936	-5.84045
403	6.21488	6.01653	0	32.99	18.26	0.570531	1.08	1.02	2	0	0	18.8218	10.4179	0.00644699	0.00608883	0.839184	0	8.40392	0.000358166	0	1.80398	4.37097	0	5.53857	-3.66774
404	5.61157	2.20661	10.0023	26.69	18.53	11.4837	1.08	1.02	2	56.1284	22.0711	306.5	212.793	0.00644699	0.00608883	1	10.2172	93.707	0.000358166	3.23344	0	0	6.98375	93.707	0.000358166
405	9.42975	7.59504	10.0023	28.1	22.95	9.98577	1.578	1.415	1.5	94.3189	75.9676	280.6	229.173	0.00706483	0.00633506	0.945852	5.50538	51.4267	0.000729764	3.23344	2.18664	7.07036	2.14892	46.5738	-6.68683
406	5.58678	2.71074	0	24.14	25.23	0.641487	1.91	1.81	1	0	0	15.4855	16.1847	0.00570081	0.00540234	0.811815	0	-0.699221	0.000298472	3.23344	2.18664	7.07036	-2.62495	-2.34278	-5.73958
407	7.10744	5.40496	0	30.1	25.17	0.550658	1.91	1.81	1	0	0	16.5748	13.8601	0.00570081	0.00540234	0.93139	0	2.71474	0.000298472	3.23344	2.18664	7.07036	-3.01159	0.491873	-6.58498
408	12.32	12.32	0	35.69	25.93	0.494751	1.91	1.81	1	0	0	17.6577	12.8289	0.00570081	0.00540234	1	0	4.82877	0.000298472	3.23344	2.18664	7.07036	-3.23344	2.64213	-7.07006
409	15.07	15.07	0	35.33	20.22	0.471389	1.91	1.81	1	0	0	16.6542	9.53149	0.00570081	0.00540234	1	0	7.12269	0.000298472	3.23344	2.18664	7.07036	-3.23344	4.93605	-7.07006
410	17.21	17.21	0	33.05	18.13	0.433305	1.91	1.81	1	0	0	14.3207	7.85582	0.00570081	0.00540234	0.973828	0	6.46491	0.000298472	3.23344	2.18664	7.07036	-3.14881	4.1663	-6.88502
411	21.39	20.61	10.0014	30.3	28.29	16.9703	0	0	0	213.929	206.128	514.2	480.09	0	0	0.770843	2.34032	34.1103	0	3.23344	2.18664	7.07036	-0.688458	24.6081	-5.45014
412	0	0	0	0	0	0	0	0	0	0	0	0	0	0	0	0.786847	0	0	0	3.23344	2.18664	7.07036	-2.54422	-1.72055	-5.56329
413	1.34653	1.34653	0	30	22.79	0.426063	3.02667	3.02667	0.666667	0	0	12.7819	9.70999	0.0060225	0.0060225	0.780273	0	3.07192	0	3.23344	2.18664	7.07036	-2.52297	0.69076	-5.51681
414	1.52066	1.52066	0	41.26	14.61	0.445589	3.48	3.48	1	0	0	18.385	6.51005	0.0103868	0.0103868	0.985119	0	11.8749	0	3.23276	2.18664	7.07036	-3.18466	9.54414	-6.96515
415	0.157025	0.157025	0	40.75	15.57	0.463727	2.12	2.12	0	0	0	18.8969	7.22023	0	0	1	0	11.6766	0	3.23205	2.18633	7.06789	-3.23205	9.49031	-7.06789
416	0	0	0	38.37	14.36	0.479471	2.12	2.12	0	0	0	18.3973	6.8852	0	0	1	0	11.5121	0	3.23192	2.18601	7.06528	-3.23192	9.32608	-7.06528
417	2.33058	2.33058	0	35.64	10.3	0.494459	2.12	2.12	0	0	0	17.6225	5.09292	0	0	1	0	12.5296	0	3.23188	2.18595	7.06483	-3.23188	10.3436	-7.06483
418	5.40496	5.40496	0	36.93	13.22	0.501685	2.12	2.12	0	0	0	18.5272	6.63228	0	0	1	0	11.895	0	3.14978	2.18593	7.06469	-3.14978	9.70902	-7.06469
419	13.1	13.1	0	37.3	21.26	0.503638	4.535	4.37	0	0	0	18.7857	10.7073	0	0	1	0	8.07836	0	3.1775	2.14875	6.76809	-3.1775	5.9296	-6.76809
420	19	19	0	39.64	10.21	0.504669	6.95	6.62	0	0	0	20.0051	5.15267	0	0	1	0	14.8524	0	3.17548	2.16134	6.86766	-3.17548	12.6911	-6.86766
421	19.4	19.4	0	35.24	14.26	0.499529	6.95	6.62	0	0	0	17.6034	7.12329	0	0	1	0	10.4801	0	3.18807	2.16043	6.86039	-3.18807	8.3197	-6.86039
422	18.49	18.49	0	30.79	22.75	0.491666	6.95	6.62	0	0	0	15.1384	11.1854	0	0	0.990273	0	3.953	0	3.17791	2.16613	6.90578	-3.147	1.76948	-6.83861
423	15.79	15.79	0	28.21	24.44	0.188743	6	5.835	0	0	0	5.32444	4.61287	0	0	0.976442	0	0.71156	0	3.18506	2.16153	6.86915	-3.11003	-1.41581	-6.70733
424	19.61	19.61	0	30.02	17.66	0.212021	7.21667	7.10667	0	0	0	6.36487	3.74429	0	0	1	0	2.62058	0	3.20515	2.16477	6.89493	-3.20515	0.455809	-6.89493
425	18.29	18.29	0	32.65	17.66	0.241769	9.65	9.65	0	0	0	7.89377	4.26965	0	0	1	0	3.62412	0	3.18972	2.17387	6.96757	-3.18972	1.45026	-6.96757
426	17.76	17.76	0	40.53	17.93	0.281068	9.65	9.65	0.666667	0	0	11.3917	5.03955	0.0192017	0.0192017	1	0	6.35214	0	3.19519	2.16688	6.91175	-3.19519	4.18525	-6.91175
427	13.78	13.78	0	38.13	24.93	0.335262	9.65	9.65	0.666667	0	0	12.7835	8.35807	0.0192017	0.0192017	0.909837	0	4.42545	0	3.1826	2.16936	6.9315	-2.89565	2.05268	-6.30653
428	15.15	15.15	0	38.36	21.13	0.4144	9.65	9.65	2	0	0	15.8964	8.75628	0.0576051	0.0576051	0.797712	0	7.14011	0	3.17405	2.16366	6.88607	-2.53197	3.96978	-5.4931
429	21.24	21.24	0	43.64	17.25	0.547236	9.65	9.65	2	0	0	23.8814	9.43982	0.0576051	0.0576051	0.85031	0	14.4416	0	3.19188	2.15978	6.85523	-2.71409	10.4433	-5.82907
430	12.71	12.71	10.0044	45.35	20.31	16.7894	9.65	9.65	1	127.157	127.157	761.4	340.993	0.0288025	0.0288025	0.997017	0	420.407	0	3.19936	2.16786	6.91955	-3.18981	416.991	-6.89891
431	9.22314	9.03306	0	35.43	25.61	1.45239	9.65	9.65	0	0	0	51.4583	37.1958	0	0	0.966322	0	14.2625	0	3.19197	2.17124	6.94658	-3.08447	11.684	-6.71264
432	7.79339	7.79339	0.262181	28.18	32.65	1.9155	9.65	9.65	0	2.04328	2.04328	53.9787	62.5409	0	0	0.730224	0	-8.56226	0	3.19478	2.1679	6.91985	-2.3329	-7.83542	-5.05304
433	5.55372	4.87603	10.0092	31.45	31.31	11.9746	9.65	9.65	0	55.5882	48.8051	376.6	374.924	0	0	0.73035	2.03492	1.67644	0	3.18236	2.16917	6.93002	-0.838033	-0.359867	-5.06134
434	7.02479	7.02479	0	33.46	27.98	1.26103	9.65	9.65	0	0	0	42.1941	35.2836	0	0	0.7868	0	6.91044	0	3.17492	2.16355	6.88519	-2.49803	3.73486	-5.41727
435	6.77686	6.77686	0	33.08	28.88	0.770553	9.65	9.65	0	0	0	25.4899	22.2536	0	0	0.77434	0	3.23632	0	3.17634	2.16017	6.85839	-2.45957	0.833305	-5.31073
436	5.78512	5.78512	0	32.45	20.4	0.551238	5.475	5.475	0	0	0	17.8877	11.2453	0	0	0.806209	0	6.64242	0	3.18469	2.16082	6.86348	-2.56753	3.61311	-5.5334
437	4.13223	4.13223	0	31.88	15.73	0.757981	5.475	5.475	0	0	0	24.1644	11.923	0	0	0.869672	0	12.2414	0	3.15278	2.1646	6.8936	-2.74189	8.76351	-5.99517
438	5.29752	4.32231	0	28.62	20.25	0.837613	5.475	5.475	0	0	0	23.9725	16.9617	0	0	0.938415	0	7.01082	0	3.16004	2.15012	6.77886	-2.96543	4.56136	-6.36139
439	5.79339	4.56198	10.0026	28.21	19.19	22.5913	5.475	5.475	0	57.9488	45.6316	637.3	433.527	0	0	0.813584	3.69516	203.773	0	3.17483	2.15342	6.80491	0.423337	164.035	-5.53636
440	11.5	8.19835	10.0023	27.58	25.19	22.5127	4.01	3.99	0.666667	115.026	82.0021	620.9	567.095	0.00797915	0.00793935	0.76475	9.90721	53.8053	3.97962e-05	3.14751	2.16013	6.85804	5.16948	39.4956	-5.24466
441	13.82	13.21	10.002	30.99	21.84	10.0226	1.19	1.16	1	138.227	132.126	310.6	218.893	0.00355181	0.00346227	0.765619	1.83036	91.7067	8.95415e-05	3.15652	2.14772	6.75997	-1.01533	68.568	-5.17549
442	15.47	14.33	10.0019	34.02	18.9	9.14462	1.08	1.02	2	154.729	143.327	311.1	172.833	0.00644699	0.00608883	0.980178	3.42064	138.267	0.000358166	3.18557	2.15182	6.79225	0.230409	133.417	-6.65727
443	15.64	15.64	10.0022	35.31	20.75	8.44237	1.08	1.02	2	156.434	156.434	298.1	175.179	0.00644699	0.00608883	0.94265	0	122.921	0.000358166	3.17328	2.165	6.89677	-2.99129	113.83	-6.5009
444	11.44	11.44	0	34.71	23.46	0.693639	1.08	1.02	2	0	0	24.0762	16.2728	0.00644699	0.00608883	0.968856	0	7.80344	0.000358166	2.39088	2.15943	6.85246	-2.31642	5.46824	-6.63871
445	11.27	11.27	10.0028	34.98	21.36	19.231	1.08	1.02	2	112.731	112.731	672.7	410.774	0.00644699	0.00608883	0.879232	0	261.926	0.000358166	0	1.78802	4.27493	0	228.722	-3.75834
446	11.21	5.81818	10.0029	28.59	17.41	12.2805	1.578	1.415	1.5	112.133	58.1988	351.1	213.804	0.00706483	0.00633506	0.994034	16.1802	137.296	0.000729764	3.23344	0	0	12.8695	136.477	0.00072541
447	11.14	10.08	0	28.95	25.33	0.789277	1.578	1.415	1.5	0	0	22.8496	19.9924	0.00706483	0.00633506	0.958551	0	2.85718	0.000729764	3.23344	2.18664	7.07036	-3.09942	0.642754	-6.7766
448	5.52066	0.132231	0	22.31	18.57	0.762489	1.91	1.81	1	0	0	17.0111	14.1594	0.00570081	0.00540234	0.949902	0	2.85171	0.000298472	3.23344	2.18664	7.07036	-3.07145	0.631752	-6.71587
449	11.99	10.4	10.0026	31.66	21.05	0.648154	1.91	1.81	1	119.931	104.027	20.5206	13.6436	0.00570081	0.00540234	0.997017	4.77122	6.87691	0.000298472	3.23344	2.18664	7.07036	1.53319	4.67629	-7.04897
450	12.25	12.25	0	35.41	23.61	0.565441	1.91	1.81	1	0	0	20.0223	13.3501	0.00570081	0.00540234	1	0	6.6722	0.000298472	3.23344	2.18664	7.07036	-3.23344	4.48557	-7.07006
451	15.08	15.08	0	33.98	21.38	0.49736	1.91	1.81	1	0	0	16.9003	10.6336	0.00570081	0.00540234	1	0	6.26674	0.000298472	3.23344	2.18664	7.07036	-3.23344	4.0801	-7.07006
452	18.34	18.34	0	31.69	23.68	0.451547	1.91	1.81	1	0	0	14.3095	10.6926	0.00570081	0.00540234	0.924253	0	3.61689	0.000298472	3.23344	2.18664	7.07036	-2.98852	1.32192	-6.53453
453	18.54	18.54	0	30.75	27	0.401297	0	0	0	0	0	12.3399	10.835	0	0	0.718954	0	1.50486	0	3.23344	2.18664	7.07036	-2.3247	-0.490164	-5.08327
454	1.98438	1.98438	0	29.14	44.67	0.472011	4.84	4.84	2	0	0	13.7544	21.0847	0.0288921	0.0288921	0.759939	0	-7.33033	0	3.23344	2.18664	7.07036	-2.45722	-7.23231	-5.37304
455	10.3	10.3	0	43.19	35.01	0.492952	3.48	3.48	1	0	0	21.2906	17.2583	0.0103868	0.0103868	0.907846	0	4.03235	0	3.23276	2.18664	7.07036	-2.93485	1.67562	-6.4188
456	15.96	15.96	0	43.16	9.90083	0.513632	3.48	3.48	1	0	0	22.1684	5.08538	0.0103868	0.0103868	1	0	17.083	0	3.23206	2.18633	7.06789	-3.23206	14.8967	-7.06789
457	15.63	15.63	0	41.96	16.66	0.532847	2.12	2.12	0	0	0	22.3582	8.87723	0	0	1	0	13.481	0	3.23201	2.18602	7.06534	-3.23201	11.295	-7.06534
458	16.55	16.55	0	36.02	13.98	0.548875	2.12	2.12	0	0	0	19.7705	7.67327	0	0	1	0	12.0972	0	3.23204	2.18599	7.06515	-3.23204	9.91122	-7.06515
459	19.57	19.57	0	36.53	10.97	0.561094	2.12	2.12	0	0	0	20.4968	6.1552	0	0	1	0	14.3416	0	3.19919	2.186	7.06525	-3.19919	12.1556	-7.06525
460	19.07	19.07	0	37.97	12.61	0.564396	4.535	4.37	0	0	0	21.4301	7.11704	0	0	1	0	14.3131	0	3.16348	2.17117	6.94599	-3.16348	12.1419	-6.94599
461	18.19	18.19	0	31.36	13.53	0.564737	7.0925	6.13	0.666667	0	0	17.7102	7.6409	0.0141127	0.0121975	1	0	10.0693	0.00191519	3.17831	2.15498	6.81724	-3.17831	7.91429	-6.81532
462	21.68	21.68	0	27.95	16.94	0.561654	7.0925	6.13	0.666667	0	0	15.6982	9.51442	0.0141127	0.0121975	1	0	6.18381	0.00191519	3.16969	2.16171	6.87058	-3.16969	4.0221	-6.86866
463	22.55	22.55	0	29.14	17.99	0.545999	8.75	8.135	1	0	0	15.9104	9.82253	0.0261163	0.0242807	0.908638	0	6.08789	0.0018356	3.1905	2.1578	6.83956	-2.899	3.57103	-6.21301
464	16.98	16.98	0	27.67	20.27	0.190121	8.75	8.135	1	0	0	5.26065	3.85375	0.0261163	0.0242807	0.704943	0	1.40689	0.0018356	3.20808	2.16723	6.91454	-2.26151	-0.535994	-4.87306
465	15.44	15.44	0	34.41	27.18	0.21398	8.975	8.64	0.666667	0	0	7.36305	5.81598	0.0178586	0.017192	0.975295	0	1.54708	0.000666587	3.20604	2.17519	6.97819	-3.12683	-0.612596	-6.80514
466	4.38017	4.38017	0	41	27.05	0.244686	9.65	9.65	1	0	0	10.0321	6.61877	0.0288025	0.0288025	1	0	3.41337	0	3.20135	2.17426	6.97077	-3.20135	1.23911	-6.97077
467	11.25	11.25	0	41.83	26.79	0.285681	9.65	9.65	1.33333	0	0	11.95	7.65339	0.0384034	0.0384034	1	0	4.29664	0	3.21208	2.17214	6.95378	-3.21208	2.1245	-6.95378
468	17.73	17.73	0	44.6	19.51	0.343173	9.65	9.65	2	0	0	15.3055	6.69531	0.0576051	0.0576051	1	0	8.61022	0	3.16876	2.177	6.9927	-3.16876	6.43322	-6.9927
469	17.87	17.87	0	41.88	24.93	0.429629	9.65	9.65	2	0	0	17.9929	10.7107	0.0576051	0.0576051	1	0	7.28222	0	3.15858	2.15738	6.83621	-3.15858	5.12484	-6.83621
470	12.66	12.66	0	44.88	18.19	0.591001	9.65	9.65	1	0	0	26.5241	10.7503	0.0288025	0.0288025	1	0	15.7738	0	3.19515	2.15276	6.79966	-3.19515	13.6211	-6.79966
471	13.15	12.64	0	43.61	17.68	0.908943	9.65	9.65	1	0	0	39.639	16.0701	0.0288025	0.0288025	1	0	23.5689	0	3.1871	2.16934	6.93135	-3.1871	21.3996	-6.93135
472	8.70248	7.42975	10.0103	25.64	28.54	19.4423	9.65	9.65	0	87.1144	74.3741	498.5	554.883	0	0	0.982102	3.82212	-56.3826	0	3.17971	2.16569	6.90227	0.630904	-57.5004	-6.77873
473	9.1157	9.1157	0.171662	32.79	31.75	18.9509	9.65	9.65	0	1.56482	1.56482	621.4	601.691	0	0	0.823644	0	19.7089	0	3.15643	2.16235	6.87564	-2.59977	14.4521	-5.66308
474	4.35537	4.35537	10.1049	32.37	29.41	35.1251	9.65	9.65	0	44.0105	44.0105	1137	1033.03	0	0	0.747681	0	103.97	0	3.15439	2.15178	6.79192	-2.35848	76.1279	-5.07819
475	11.73	11.73	10.0096	30.13	24	12.081	5.475	5.475	0	117.413	117.413	364	289.944	0	0	0.809233	0	74.0564	0	3.17949	2.15085	6.78462	-2.57295	58.1884	-5.49034
476	3.98347	3.98347	10.0049	32.57	19.69	11.1115	5.475	5.475	0	39.8543	39.8543	361.9	218.784	0	0	0.803226	0	143.116	0	3.18896	2.16224	6.87483	-2.56146	113.217	-5.52204
477	14.71	14.71	10.0039	32.89	15.96	11.0337	5.475	5.475	0	147.157	147.157	362.9	176.099	0	0	0.790249	0	186.801	0	3.17248	2.16654	6.90901	-2.50705	145.907	-5.45983
478	8.5124	8.5124	0.486771	31.01	14.44	1.4954	5.475	5.475	0	4.14359	4.14359	46.3724	21.5936	0	0	0.764217	0	24.7788	0	3.16065	2.15906	6.84958	-2.41542	17.2864	-5.23457
479	3.8843	0.231405	10.0038	24.63	24.99	13.9099	1.3	1.3	0	38.8578	2.31493	342.6	347.608	0	0	0.795372	10.9629	-5.00755	0	3.15817	2.15369	6.80707	6.20763	-5.69586	-5.41416
480	7.45455	2.32231	10.0033	27.14	24.3	11.3891	1.3	1.3	0	74.5702	23.2309	309.1	276.755	0	0	0.918084	15.4018	32.345	0	3.19173	2.15257	6.79816	11.2099	27.7192	-6.24129
481	15.3	10.15	0	31.4	16.82	0.772057	1.3	1.3	0	0	0	24.2426	12.986	0	0	0.959514	0	11.2566	0	3.18113	2.16779	6.919	-3.05233	8.72083	-6.63887
482	20.3	20.3	10.0023	35.65	17.91	0.575365	1.19	1.16	1	203.046	203.046	20.5117	10.3048	0.00355181	0.00346227	0.963126	0	10.207	8.95415e-05	3.16338	2.16299	6.88073	-3.04674	7.74736	-6.62693
483	14.5	14.5	0	35.72	24.02	0.548997	1.08	1.02	2	0	0	19.6102	13.1869	0.00644699	0.00608883	1	0	6.42326	0.000358166	3.16171	2.15494	6.81689	-3.16171	4.26832	-6.81653
484	13.16	13.16	0	35.62	21.49	0.670207	1.08	1.02	2	0	0	23.8728	14.4028	0.00644699	0.00608883	0.929678	0	9.47003	0.000358166	3.16339	2.15418	6.81088	-2.94093	6.80139	-6.33159
485	9.99174	9.99174	0	35.9	20.61	0.836623	1.08	1.02	2	0	0	30.0348	17.2428	0.00644699	0.00608883	0.670132	0	12.792	0.000358166	2.27185	2.15494	6.81691	-1.52244	7.12821	-4.56799
486	9.76033	9.36364	0	34.57	18.98	1.04	1.578	1.415	1.5	0	0	35.9529	19.7393	0.00706483	0.00633506	0.988487	0	16.2137	0.000729764	0	1.72817	3.92615	0	14.3187	-3.88023
487	10.29	3.92562	0	27.31	18.59	1.17856	1.578	1.415	1.5	0	0	32.1866	21.9095	0.00706483	0.00633506	1	0	10.2771	0.000729764	3.23344	0	0	-3.23344	10.2771	0.000729764
488	6.89256	6.38017	1.56051	29.43	30.62	2.56004	1.91	1.81	1	10.7559	9.95628	75.3421	78.3885	0.00570081	0.00540234	0.876484	0.239879	-3.04645	0.000298472	3.23344	2.18664	7.07036	-2.62381	-4.58672	-6.19679
489	8.1157	1.46281	10.0039	24.72	23.61	12.6942	1.91	1.81	1	81.1885	14.6338	313.8	299.709	0.00570081	0.00540234	0.821097	19.9664	14.0905	0.000298472	3.23344	2.18664	7.07036	13.7394	9.77425	-5.80521
490	13.39	11.88	0.228572	33.62	23.35	0.824504	1.91	1.81	1	3.06058	2.71544	27.7198	19.2522	0.00570081	0.00540234	1	0.103543	8.46765	0.000298472	3.23344	2.18664	7.07036	-3.1299	6.28102	-7.07006
491	9.16529	9.16529	0	36.52	18.19	0.671401	1.91	1.81	1	0	0	24.5196	12.2128	0.00570081	0.00540234	1	0	12.3068	0.000298472	3.23344	2.18664	7.07036	-3.23344	10.1201	-7.07006
492	7.29752	7.29752	0	34.68	17.83	0.552357	1.91	1.81	1	0	0	19.1557	9.84852	0.00570081	0.00540234	1	0	9.30721	0.000298472	3.23344	2.18664	7.07036	-3.23344	7.12058	-7.07006
493	10.83	10.83	0	32.96	20.64	0.47549	1.91	1.81	1	0	0	15.6721	9.81411	0.00570081	0.00540234	0.973396	0	5.85803	0.000298472	3.23344	2.18664	7.07036	-3.14742	3.57372	-6.88197
494	11.65	11.65	0	32.5	27	0.40872	0	0	0	0	0	13.2834	11.0354	0	0	0.758519	0	2.24796	0	3.23344	2.18664	7.07036	-2.45263	0.046515	-5.363
495	0	0	0	14.67	36.09	0.513431	4.84	4.84	2	0	0	7.53203	18.5297	0.0288921	0.0288921	0.791726	0	-10.9977	0	3.23344	2.18664	7.07036	-2.56	-10.4384	-5.59779
496	1.58678	1.58678	0	40.25	48.62	0.53574	4.84	4.84	2	0	0	21.5635	26.0477	0.0288921	0.0288921	0.834402	0	-4.48414	0	3.23276	2.18664	7.07036	-2.69742	-5.56611	-5.89952
497	18.74	18.74	0	44.37	18.72	0.566506	2.555	2.83667	1	0	0	25.1359	10.605	0.00762596	0.00846665	1	0	14.5309	-0.000840696	3.23203	2.18633	7.06789	-3.23203	12.3446	-7.06873
498	21.37	21.37	0	45.8	15.73	0.593464	1.79333	1.835	0.5	0	0	27.1807	9.33519	0.0026763	0.00273848	1	0	17.8455	-6.21816e-05	3.232	2.186	7.06522	-3.232	15.6595	-7.06528
499	18.78	18.78	0	41.48	12.43	0.619562	1.79333	1.835	0.5	0	0	25.6994	7.70115	0.0026763	0.00273848	1	0	17.9983	-6.21816e-05	3.23208	2.18599	7.06509	-3.23208	15.8123	-7.06516
500	19.26	19.26	0	33.72	15.34	0.634631	2.12	2.12	0	0	0	21.3998	9.73525	0	0	1	0	11.6645	0	3.19184	2.18602	7.06541	-3.19184	9.4785	-7.06541
501	18.86	18.86	0	26.62	15.15	0.640622	2.12	2.12	0	0	0	17.0533	9.70542	0	0	1	0	7.34793	0	3.16222	2.16784	6.91942	-3.16222	5.18009	-6.91942
502	18.46	18.46	0	25.11	17.33	0.640659	7.14	5.885	1	0	0	16.0869	11.1026	0.0213109	0.0175651	1	0	4.98433	0.00374582	3.16611	2.15441	6.8127	-3.16611	2.82992	-6.80896
503	24.62	24.62	0	25.76	18.7	0.633813	7.14	5.885	1	0	0	16.327	11.8523	0.0213109	0.0175651	1	0	4.47472	0.00374582	3.16426	2.15617	6.82668	-3.16426	2.31855	-6.82293
504	20.96	20.96	0	29.58	18.42	0.616979	9.65	9.65	2	0	0	18.2502	11.3647	0.0576051	0.0576051	0.986993	0	6.88548	0	3.19838	2.15534	6.82005	-3.15678	4.66862	-6.73135
505	17.65	17.65	0	34.79	18.74	0.589963	8.75	8.135	1	0	0	20.5248	11.0559	0.0261163	0.0242807	0.793593	0	9.4689	0.0018356	3.21999	2.1708	6.94305	-2.55536	5.79172	-5.5085
506	6.80165	6.80165	0	42.98	20.55	0.213993	8.75	8.135	1	0	0	9.19744	4.39757	0.0261163	0.0242807	0.873121	0	4.79987	0.0018356	3.21453	2.18057	7.02141	-2.80667	2.28697	-6.12893
507	2.57851	2.57851	0	40.49	28.11	0.250248	9.65	9.65	2	0	0	10.1326	7.03448	0.0576051	0.0576051	1	0	3.09808	0	3.21031	2.1781	7.00156	-3.21031	0.919975	-7.00156
508	12.02	12.02	0	42.8	20.04	0.29475	9.65	9.65	2	0	0	12.6153	5.90679	0.0576051	0.0576051	1	0	6.70851	0	3.20392	2.17619	6.98626	-3.20392	4.53232	-6.98626
509	17.58	17.58	0	43.22	17	0.358615	9.65	9.65	2	0	0	15.4993	6.09645	0.0576051	0.0576051	1	0	9.40288	0	3.1581	2.17331	6.96309	-3.1581	7.22958	-6.96309
510	12.52	12.52	0	42.4	18.19	0.455439	9.65	9.65	1.33333	0	0	19.3106	8.28443	0.0384034	0.0384034	1	0	11.0262	0	3.14624	2.15254	6.79793	-3.14624	8.87363	-6.79793
511	15.94	15.94	0	43.14	17.13	0.598235	9.65	9.65	1	0	0	25.8078	10.2478	0.0288025	0.0288025	1	0	15.5601	0	3.19426	2.14714	6.75542	-3.19426	13.4129	-6.75542
512	10.72	8.33884	0	38.05	21.68	0.87621	9.65	9.65	0	0	0	33.3398	18.9962	0	0	1	0	14.3436	0	3.20068	2.16893	6.92813	-3.20068	12.1746	-6.92813
513	5.57851	4.85124	0	31.92	31.36	1.84951	9.65	9.65	0	0	0	59.0363	58.0006	0	0	0.882686	0	1.03572	0	3.16431	2.17184	6.95136	-2.79309	-1.00283	-6.13586
514	4.04959	4.04959	10	32.67	28.49	100	9.65	9.65	0	40.4959	40.4959	3267	2849	0	0	0.794541	0	418	0	3.1406	2.15536	6.82021	-2.49534	330.406	-5.41894
515	7.42149	7.42149	10.2988	22.06	29.48	64.3246	5.475	5.475	0	76.4324	76.4324	1419	1896.29	0	0	0.701447	0	-477.288	0	3.16339	2.14458	6.73528	-2.21895	-336.297	-4.72444
516	5.61983	5.61983	10.0097	25.92	24.34	14.1358	5.475	5.475	0	56.2527	56.2527	366.4	344.065	0	0	0.764265	0	22.3346	0	3.16584	2.15494	6.8169	-2.41954	15.4226	-5.20992
517	11.6	11.6	0	32.67	28.12	0.958304	1.3	1.3	0	0	0	31.3078	26.9475	0	0	0.86479	0	4.36028	0	3.17834	2.15605	6.82572	-2.7486	1.9062	-5.90281
518	15.32	15.32	10.0062	32.43	21.85	1.57003	1.3	1.3	0	153.295	153.295	50.9162	34.3053	0	0	0.92885	0	16.611	0	3.17362	2.16173	6.87071	-2.94782	13.4212	-6.38186
519	17.11	14.11	10.0064	29.66	22.66	1.62572	1.3	1.3	0	171.21	141.191	48.2187	36.8387	0	0	0.716072	9.00578	11.38	0	3.1728	2.15958	6.85369	4.17683	6.60249	-4.90773
520	4.15702	2.83471	10.006	28.29	17.51	12.485	1.3	1.3	0	41.5953	28.3642	353.2	218.612	0	0	0.788415	3.96933	134.588	0	3.16094	2.15921	6.85075	0.637345	104.409	-5.40123
521	5.02479	1.91736	10.0045	28.02	22.51	9.93219	1.3	1.3	0	50.2706	19.1822	278.3	223.574	0	0	0.992542	9.32651	54.7264	0	3.208	2.15383	6.80812	6.07289	52.1805	-6.75735
522	10.66	6.95868	10.0033	30.71	16.15	9.67763	1.19	1.16	1	106.635	69.6099	297.2	156.294	0.00355181	0.00346227	1	11.1077	140.906	8.95415e-05	3.21096	2.17515	6.97788	7.89669	138.731	-6.97779
523	9.92562	7.80992	0	29.44	20.69	0.648312	1.19	1.16	1	0	0	19.0863	13.4136	0.00355181	0.00346227	1	0	5.67273	8.95415e-05	3.19095	2.17649	6.98864	-3.19095	3.49624	-6.98855
524	4.83471	4.29752	0	28.84	24.9	0.60422	1.08	1.02	2	0	0	17.4257	15.0451	0.00644699	0.00608883	1	0	2.38063	0.000358166	3.16209	2.16744	6.9162	-3.16209	0.213186	-6.91584
525	8.96694	6.22314	0	30.05	12.58	0.803826	1.08	1.02	2	0	0	24.155	10.1121	0.00644699	0.00608883	0.852291	0	14.0428	0.000358166	3.13079	2.15435	6.81224	-2.66834	10.1325	-5.80571
526	8.02479	7.90909	0	32.08	24.41	1.08051	1.578	1.415	1.5	0	0	34.6628	26.3753	0.00706483	0.00633506	0.812343	0	8.28752	0.000729764	1.96318	2.14011	6.70022	-1.59478	4.99381	-5.44229
527	6.03306	2.58678	10.0056	27.05	19.39	14.6802	1.578	1.415	1.5	60.3642	25.8822	397.1	284.65	0.00706483	0.00633506	1	10.3446	112.45	0.000729764	0	1.56786	3.07799	10.3446	110.883	-3.07726
528	7.28099	1.31405	0	23.94	24.93	1.81433	1.578	1.415	1.5	0	0	43.435	45.2312	0.00706483	0.00633506	1	0	-1.79618	0.000729764	3.23344	0	0	-3.23344	-1.79618	0.000729764
529	1.05785	0.975207	0	27.68	32.07	1.78814	1.91	1.81	1	0	0	49.4958	57.3457	0.00570081	0.00540234	0.8077	0	-7.84994	0.000298472	3.23344	2.18664	7.07036	-2.61165	-8.10654	-5.71049
530	6.42149	2.71074	0	24.99	25.2	1.511	1.91	1.81	1	0	0	37.7599	38.0772	0.00570081	0.00540234	0.896593	0	-0.31731	0.000298472	3.23344	2.18664	7.07036	-2.89908	-2.24502	-6.33897
531	10.69	10.69	0	33.83	24.88	1.09508	1.91	1.81	1	0	0	37.0466	27.2456	0.00570081	0.00540234	1	0	9.80099	0.000298472	3.23344	2.18664	7.07036	-3.23344	7.61435	-7.07006
532	12.16	12.16	0	37.31	20.97	0.811226	1.91	1.81	1	0	0	30.2669	17.0114	0.00570081	0.00540234	1	0	13.2554	0.000298472	3.23344	2.18664	7.07036	-3.23344	11.0688	-7.07006
533	10.08	10.08	0	37.2	18.19	0.623864	1.91	1.81	1	0	0	23.2078	11.3481	0.00570081	0.00540234	1	0	11.8597	0.000298472	3.23344	2.18664	7.07036	-3.23344	9.67303	-7.07006
534	9.90909	9.90909	0	35.31	20.8	0.504811	1.91	1.81	1	0	0	17.8249	10.5001	0.00570081	0.00540234	0.947024	0	7.3248	0.000298472	3.23344	2.18664	7.07036	-3.06215	4.86596	-6.69552
535	11.77	11.77	0	34.77	27	0.424557	0	0	0	0	0	14.7618	11.463	0	0	0.747835	0	3.2988	0	3.23344	2.18664	7.07036	-2.41808	0.831718	-5.28746
536	0	0	10.001	0.75	6.91667	10.5001	0	0	0	0	0	7.87511	72.626	0	0	0.785984	0	-64.7509	0	3.23344	2.18664	7.07036	-2.54143	-52.6118	-5.55719
537	2.72477	2.72477	0	20.66	21.66	0.547954	4.84	4.84	2	0	0	11.3207	11.8687	0.0288921	0.0288921	0.756058	0	-0.547954	0	3.23344	2.18664	7.07036	-2.44467	-2.06751	-5.3456
538	4.36364	4.36364	0	36.49	27.45	0.586556	4.84	4.84	2	0	0	21.4034	16.1009	0.0288921	0.0288921	0.915823	0	5.30246	0	3.23278	2.18664	7.07036	-2.96065	2.85354	-6.4752
539	16.47	16.47	0	42.03	16.72	0.631455	2.37	2.515	0.75	0	0	26.5401	10.5579	0.00530534	0.00562992	1	0	15.9821	-0.000324588	3.23206	2.18634	7.06793	-3.23206	13.7958	-7.06826
540	22.52	22.52	0	40.63	16.83	0.674907	1.63	1.55	0.5	0	0	27.4215	11.3587	0.00243255	0.00231316	1	0	16.0628	0.000119389	3.23203	2.18601	7.06533	-3.23203	13.8768	-7.06521
541	19.98	19.98	0	44.89	15.32	0.707578	1.79333	1.835	0.5	0	0	31.7632	10.8401	0.0026763	0.00273848	1	0	20.9231	-6.21816e-05	3.23208	2.186	7.06521	-3.23208	18.7371	-7.06527
542	18.53	18.53	0	36.86	16.64	0.729824	1.79333	1.835	0.5	0	0	26.9013	12.1443	0.0026763	0.00273848	1	0	14.757	-6.21816e-05	3.19184	2.18602	7.06541	-3.19184	12.571	-7.06547
543	16.5	16.5	0	29.4	17.81	0.736575	1.79333	1.835	0.5	0	0	21.6553	13.1184	0.0026763	0.00273848	1	0	8.5369	-6.21816e-05	3.16228	2.16784	6.91942	-3.16228	6.36906	-6.91948
544	19.06	19.06	0	34.05	18.31	0.73447	4.936	4.44	1	0	0	25.0087	13.4481	0.0147326	0.0132521	1	0	11.5606	0.00148042	3.16778	2.15444	6.81294	-3.16778	9.40612	-6.81146
545	16.8	16.8	0	32.92	27.84	0.72589	7.14	5.885	1	0	0	23.8963	20.2088	0.0213109	0.0175651	0.997017	0	3.68752	0.00374582	3.19452	2.15693	6.83268	-3.18499	1.52602	-6.80857
546	16.12	16.12	0	34.74	26.57	0.702272	9.65	9.65	2	0	0	24.3969	18.6594	0.0576051	0.0576051	1	0	5.73756	0	3.19598	2.16905	6.92908	-3.19598	3.56851	-6.92908
547	9.59504	9.59504	0	43.1	7.16529	0.668279	9.65	9.65	2	0	0	28.8028	4.78841	0.0576051	0.0576051	0.820599	0	24.0144	0	3.20416	2.16971	6.93435	-2.62933	17.9257	-5.69032
548	5.65289	5.65289	0	45.53	18.09	0.628963	9.65	9.65	2	0	0	28.6367	11.3779	0.0576051	0.0576051	0.855144	0	17.2587	0	3.20063	2.17341	6.96396	-2.737	12.9001	-5.95519
549	5.72727	5.72727	0	42.12	22.29	0.249546	9.65	9.65	2	0	0	10.5109	5.56239	0.0576051	0.0576051	0.979119	0	4.94851	0	3.18014	2.17182	6.95118	-3.11373	2.71871	-6.80603
550	19.47	19.47	0	42.26	17.81	0.292239	9.65	9.65	2	0	0	12.35	5.20478	0.0576051	0.0576051	1	0	7.14525	0	3.17521	2.16254	6.87717	-3.17521	4.98271	-6.87717
551	19.07	19.07	0	41.87	17.4	0.358989	9.65	9.65	1	0	0	15.0309	6.24641	0.0288025	0.0288025	1	0	8.78446	0	3.18208	2.1603	6.85942	-3.18208	6.62415	-6.85942
552	12.9	12.9	10.0025	39.6	21.6	22.2475	9.65	9.65	1.33333	129.032	129.032	881	480.545	0.0384034	0.0384034	1	0	400.455	0	3.17356	2.16342	6.88419	-3.17356	398.291	-6.88419
553	11.33	11.33	0.220026	37.17	17.98	1.04388	9.65	9.65	0	2.49289	2.49289	38.8009	18.7689	0	0	0.988068	0	20.032	0	3.19645	2.15956	6.85348	-3.15831	17.6592	-6.7717
554	14.14	12.02	0	35.38	26.9	0.809685	9.65	9.65	0	0	0	28.6467	21.7805	0	0	0.869451	0	6.86613	0	3.19214	2.16993	6.93606	-2.77541	4.08312	-6.03056
555	8.90083	7.47934	0	33.99	29.76	1.31928	9.65	9.65	0	0	0	44.8422	39.2616	0	0	0.737581	0	5.58053	0	3.16716	2.16798	6.92049	-2.33603	2.51704	-5.10442
556	9.32231	5.80992	0.768939	32.71	29.69	2.60973	9.65	9.65	0	7.16829	4.46747	85.3644	77.483	0	0	0.795526	0.810245	7.8814	0	3.18795	2.15665	6.83045	-1.89152	4.55419	-5.4338
557	6.01653	3.15702	10.011	30.06	27.66	12.7379	5.475	5.475	0	60.2313	31.6049	382.9	352.329	0	0	0.830666	8.58793	30.5709	0	3.18406	2.16608	6.90534	4.48881	23.5949	-5.73603
558	5.45455	5.45455	10.0073	35.36	27.65	7.47455	1.3	1.3	0	54.5851	54.5851	264.3	206.671	0	0	0.854367	0	57.6288	0	3.18273	2.16431	6.8913	-2.71922	47.387	-5.8877
559	7.14876	7.14876	0	32.26	32.55	1.6609	1.3	1.3	0	0	0	53.5808	54.0625	0	0	0.754567	0	-0.481662	0	3.2105	2.16371	6.8865	-2.42254	-1.99611	-5.19633
560	14.64	14.64	0	32.8	24.64	3.6311	1.3	1.3	0	0	0	119.1	89.4702	0	0	0.76008	0	29.6298	0	3.22306	2.17628	6.98696	-2.44978	20.8668	-5.31065
561	11.22	10.69	10.018	31.06	11.6	14.9807	1.3	1.3	0	112.402	107.092	465.3	173.776	0	0	0.740925	1.59286	291.524	0	3.21872	2.18195	7.03255	-1.20465	214.381	-5.21059
562	2.32231	1.52893	10.0124	26.91	21.2	14.162	1.3	1.3	0	23.252	15.3082	381.1	300.235	0	0	0.816358	2.38312	80.8651	0	3.20208	2.18	7.01681	-0.668563	64.2353	-5.72823
563	3.20661	2.4876	10.006	27.31	19.55	11.8674	1.19	1.16	1	32.0852	24.8909	324.1	232.009	0.00355181	0.00346227	0.907152	2.15831	92.0914	8.95415e-05	3.20835	2.17247	6.95644	-0.952548	81.5701	-6.31046
564	2.73554	2.60331	0	28.95	7.43802	1.02248	1.19	1.16	1	0	0	29.6008	7.60523	0.00355181	0.00346227	0.88149	0	21.9956	8.95415e-05	3.19532	2.17531	6.97917	-2.81665	17.4714	-6.15199
565	0.818182	0.652893	10.0028	27.5	17.72	11.8655	1.08	1.02	2	8.18408	6.53073	326.3	210.256	0.00644699	0.00608883	0.825553	0.496005	116.044	0.000358166	3.18232	2.16942	6.932	-2.2177	94.0096	-5.72243
566	1.96694	1.80992	10.0024	27.87	26.17	21.7402	1.08	1.02	2	19.6742	18.1036	605.9	568.942	0.00644699	0.00608883	0.864362	0.471189	36.9584	0.000358166	3.17102	2.16353	6.88505	-2.33363	30.0754	-5.95087
567	5.3719	4.06612	10.0032	27.7	16.71	11.2202	1.08	1.02	2	53.7362	40.6741	310.8	187.49	0.00644699	0.00608883	0.910322	3.91861	123.31	0.000358166	2.90723	2.1584	6.84433	0.920675	110.287	-6.23022
568	1.65289	1.65289	10.0047	29.8	8.79339	11.2651	1.578	1.415	1.5	16.5366	16.5366	335.7	99.0584	0.00706483	0.00633506	0.912163	0	236.642	0.000729764	1.16259	2.03698	5.92198	-1.06047	213.998	-5.40114
569	2.17355	2.04132	10.0085	28.35	15.98	13.4603	1.91	1.81	1	21.754	20.4305	381.6	215.096	0.00570081	0.00540234	0.907041	0.397031	166.504	0.000298472	0	1.10565	1.28541	0.360123	150.023	-1.16565
570	2.54545	2.05785	0	26.66	27.36	5.96774	1.91	1.81	1	0	0	159.1	163.277	0.00570081	0.00540234	0.921022	0	-4.17742	0.000298472	3.23344	0	0	-2.97807	-3.8475	0.000274899
571	0.958678	0.826446	10.0241	26.43	32.55	6.084	1.91	1.81	1	9.60986	8.28436	160.8	198.034	0.00570081	0.00540234	0.763781	0.397649	-37.2341	0.000298472	3.23344	2.18664	7.07036	-2.16592	-30.1088	-5.39998
572	2.43802	2.04132	0	28.11	27.2	2.56189	1.91	1.81	1	0	0	72.0148	69.6834	0.00570081	0.00540234	0.801243	0	2.33132	0.000298472	3.23344	2.18664	7.07036	-2.59077	0.115927	-5.66484
573	9	9	10.0052	35.78	29.64	15.2739	1.91	1.81	1	90.0464	90.0464	546.5	452.718	0.00570081	0.00540234	0.976763	0	93.7817	0.000298472	3.23344	2.18664	7.07036	-3.15831	89.4667	-6.90578
574	9.59504	9.59504	0	38.17	27.58	0.91094	1.91	1.81	1	0	0	34.7706	25.1237	0.00570081	0.00540234	1	0	9.64685	0.000298472	3.23344	2.18664	7.07036	-3.23344	7.46021	-7.07006
575	11.7	11.7	0	38.33	18.72	0.660223	1.91	1.81	1	0	0	25.3063	12.3594	0.00570081	0.00540234	1	0	12.947	0.000298472	3.23344	2.18664	7.07036	-3.23344	10.7603	-7.07006
576	9.99174	9.99174	0	37.25	20.5	0.523668	0	0	0	0	0	19.5066	10.7352	0	0	0.998508	0	8.77144	0	3.23344	2.18664	7.07036	-3.22862	6.57498	-7.05982
577	8.97917	8.97917	0	37.48	25.17	0.435479	0	0	0	0	0	16.3218	10.961	0	0	0.950474	0	5.36075	0	3.23344	2.18664	7.07036	-3.0733	3.01691	-6.7202
578	0	0	10.0011	0	0	0	0	0	0	0	0	0	0	0	0	0.731142	0	0	0	3.23344	2.18664	7.07036	-2.3641	-1.59874	-5.16944
579	5.51613	5.51613	0	24.33	34.78	0.630523	4.84	4.84	2	0	0	15.3406	21.9296	0.0288921	0.0288921	0.695998	0	-6.58896	0	3.23344	2.18664	7.07036	-2.25047	-6.1078	-4.92096
580	16.33	16.33	0	33.64	21.43	0.673415	4.84	4.84	2	0	0	22.6537	14.4313	0.0288921	0.0288921	0.971569	0	8.2224	0	3.23279	2.18664	7.07036	-3.14087	5.86416	-6.86934
581	12.31	12.31	0	35.7	17	0.700769	2.4325	2.64667	1	0	0	25.0175	11.9131	0.00726033	0.00789955	1	0	13.1044	-0.000639227	3.23209	2.18634	7.06797	-3.23209	10.918	-7.06861
582	17.24	17.24	0	35.83	17	0.778075	1.63	1.55	0.5	0	0	27.8784	13.2273	0.00243255	0.00231316	1	0	14.6512	0.000119389	3.23208	2.18603	7.06544	-3.23208	12.4651	-7.06532
583	20.57	20.57	0	32.88	16.48	0.826904	1.63	1.55	1	0	0	27.1886	13.6274	0.00486509	0.00462631	1	0	13.5612	0.000238777	3.23208	2.18602	7.06541	-3.23208	11.3752	-7.06517
584	20.83	20.83	0	36.96	16.02	0.858009	1.79333	1.835	0.5	0	0	31.712	13.7453	0.0026763	0.00273848	1	0	17.9667	-6.21816e-05	3.20643	2.18602	7.06541	-3.20643	15.7807	-7.06547
585	20.74	20.74	0	33.77	14.34	0.868494	1.79333	1.835	0.5	0	0	29.329	12.4542	0.0026763	0.00273848	1	0	16.8748	-6.21816e-05	3.19469	2.17444	6.97219	-3.19469	14.7004	-6.97225
586	19.21	19.21	0	33.12	22.17	0.866995	5.64	5.6	1.5	0	0	28.7149	19.2213	0.0252507	0.0250716	1	0	9.49359	0.000179083	3.18784	2.16913	6.92969	-3.18784	7.32446	-6.92951
587	15.21	15.21	0	30.91	27.08	0.854418	5.64	5.6	1.5	0	0	26.4101	23.1377	0.0252507	0.0250716	0.965263	0	3.27242	0.000179083	3.20539	2.16603	6.90494	-3.09405	1.06796	-6.66491
588	11.44	11.44	0	36.94	13.4	0.815404	9.65	9.65	2	0	0	30.121	10.9264	0.0576051	0.0576051	0.920924	0	19.1946	0	3.19728	2.17397	6.96845	-2.94446	15.6747	-6.41741
589	3.86777	3.86777	0	42.6	11.84	0.763638	9.65	9.65	2	0	0	32.531	9.04147	0.0576051	0.0576051	0.719255	0	23.4895	0	3.20042	2.17031	6.93909	-2.30192	15.3339	-4.99097
590	7.70248	7.70248	0	40.95	27.05	0.708493	9.65	9.65	2	0	0	29.0128	19.1647	0.0576051	0.0576051	0.866969	0	9.84806	0	3.19627	2.17173	6.95044	-2.77106	6.65514	-6.02582
591	8.99174	8.99174	0	41.15	23.36	0.245907	9.65	9.65	2	0	0	10.1191	5.74438	0.0576051	0.0576051	0.893709	0	4.37468	0	3.14208	2.16984	6.9354	-2.80811	1.97048	-6.19823
592	20.08	20.08	0	38.58	28.07	0.283218	9.65	9.65	1	0	0	10.9266	7.94994	0.0288025	0.0288025	0.997017	0	2.97663	0	3.1343	2.14525	6.74056	-3.12495	0.828894	-6.72045
593	13.96	13.96	0	35.21	23.13	0.345011	9.65	9.65	1	0	0	12.1478	7.98011	0.0288025	0.0288025	0.968678	0	4.16773	0	3.18132	2.14171	6.71276	-3.08168	1.96257	-6.5025
594	13.28	13.28	0	37.23	21.5	0.509795	9.65	9.65	0	0	0	18.9797	10.9606	0	0	0.997017	0	8.01908	0	3.19096	2.16308	6.88144	-3.18144	5.83853	-6.86091
595	4.52066	4.52066	0	34.67	18.97	0.603971	9.65	9.65	0	0	0	20.9397	11.4573	0	0	0.901188	0	9.48234	0	3.18807	2.16744	6.91621	-2.87305	6.5921	-6.2328
596	8.7438	8.7438	0	34.43	28.39	0.621601	9.65	9.65	0	0	0	21.4017	17.6472	0	0	0.719693	0	3.75447	0	3.19443	2.16613	6.90578	-2.29901	1.14311	-4.97004
597	6.28099	6.28099	0	34.14	31.17	0.805356	9.65	9.65	0	0	0	27.4948	25.1029	0	0	0.679175	0	2.39191	0	3.18358	2.16902	6.92877	-2.1622	0.151382	-4.70585
598	16.88	13.83	0	32.45	31.64	0.917185	5.475	5.475	0	0	0	29.7627	29.0197	0	0	0.776695	0	0.74292	0	3.18347	2.1641	6.88957	-2.47258	-1.10382	-5.35109
599	22.08	10.55	0	30.89	22.44	0.917337	5.475	5.475	0	0	0	28.3365	20.585	0	0	0.998508	0	7.7515	0	3.20593	2.16405	6.88917	-3.20114	5.57911	-6.8789
600	18.86	18.86	10.0046	36.31	25.53	0.784518	1.3	1.3	0	188.687	188.687	28.4859	20.0287	0	0	1	0	8.45711	0	3.19795	2.17421	6.97037	-3.19795	6.28289	-6.97037
601	13.43	13.43	0	32.76	26.94	1.7842	1.3	1.3	0	0	0	58.4502	48.0662	0	0	0.864155	0	10.384	0	3.19044	2.17061	6.9415	-2.75704	7.09766	-5.99854
602	8.95868	8.95868	0.419962	32.19	18.42	6.43678	1.3	1.3	0	3.7623	3.7623	207.2	118.566	0	0	0.814448	0	88.6345	0	3.20759	2.16721	6.91435	-2.61241	70.4231	-5.63137
603	3.54545	2.94215	10	29.5	16.96	100	1.3	1.3	0	35.4545	29.4215	2950	1696	0	0	0.84855	1.80992	1254	0	3.19989	2.17497	6.97639	-1.17946	1062.24	-5.91982
604	3.60331	3.60331	10.0172	30.41	13.83	14.561	1.3	1.3	0	36.095	36.095	442.8	201.379	0	0	0.969808	0	241.421	0	3.19267	2.17148	6.9485	-3.09628	232.026	-6.73871
605	1.47934	0.909091	10.0063	27.73	13.26	21.0097	1.19	1.16	1	14.8027	9.09666	582.6	278.589	0.00355181	0.00346227	0.839938	1.71183	304.011	8.95415e-05	3.17772	2.16822	6.92241	-1.23126	253.529	-5.81432
606	1.41322	0.239669	10.0039	28.07	8.42975	10.7089	1.08	1.02	2	14.1377	2.39762	300.6	90.2737	0.00644699	0.00608883	0.767684	3.52202	210.326	0.000358166	3.11124	2.16144	6.86845	0.315355	159.805	-5.27253
607	0.0826446	0.0826446	10.0028	31.74	7.30579	0.70689	1.08	1.02	2	0.826677	0.826677	22.4367	5.16439	0.00644699	0.00608883	0.760349	0	17.2723	0.000358166	3.13529	2.13119	6.63064	-2.38392	11.5125	-5.04133
608	2.53719	2.53719	10.0024	28.2	10.52	0.616926	1.452	1.5	2	25.3781	25.3781	17.3973	6.49006	0.00866762	0.00895415	0.718387	0	10.9072	-0.000286533	3.17621	2.14216	6.71629	-2.28175	6.29672	-4.8251
609	2.47934	1.02479	0	25.62	24.35	1.09745	1.34571	1.34	2	0	0	28.1166	26.7228	0.00803316	0.00799904	0.805215	0	1.39376	3.41111e-05	3.00094	2.16076	6.86302	-2.4164	-0.617601	-5.52618
610	1.95041	0.578512	0	26.31	10.96	1.25665	1.578	1.415	1.5	0	0	33.0624	13.7728	0.00706483	0.00633506	0.754807	0	19.2895	0.000729764	1.12061	2.08052	6.24352	-0.845845	12.9895	-4.71211
611	0.495868	0.495868	0	28	16.9	2.3368	1.91	1.81	1	0	0	65.4304	39.4919	0.00570081	0.00540234	0.758836	0	25.9385	0.000298472	0	1.07887	1.20899	0	18.8644	-0.917201
612	2.69421	2.69421	10.0961	28.38	29.45	34.1015	1.91	1.81	1	27.2011	27.2011	967.8	1004.29	0.00570081	0.00540234	0.832887	0	-36.4886	0.000298472	3.23344	0	0	-2.69309	-30.3909	0.000248593
613	1.81818	0.900826	10	25.47	29.73	100	1.91	1.81	1	18.1818	9.00826	2547	2973	0.00570081	0.00540234	0.794037	2.75207	-426	0.000298472	3.2333	2.18664	7.07036	-0.382117	-339.996	-5.61389
614	9.04132	8.90909	0	32.14	27.61	2.83893	1.91	1.81	1	0	0	91.2433	78.3829	0.00570081	0.00540234	0.986144	0	12.8604	0.000298472	3.23318	2.18657	7.06984	-3.18838	10.5259	-6.97159
615	12.12	12.12	0	36.72	20.16	1.37142	2.68	2.545	1.5	0	0	50.3587	27.6479	0.0119986	0.0113942	1	0	22.7108	0.000604405	3.2332	2.18652	7.06942	-3.2332	20.5243	-7.06881
616	13.32	13.32	0	38.36	17	0.906784	2.68	2.545	1.5	0	0	34.7842	15.4153	0.0119986	0.0113942	1	0	19.3689	0.000604405	3.23329	2.18653	7.0695	-3.23329	17.1824	-7.06889
617	12.12	12.12	0	33.51	17	0.665567	2.68	2.545	1.5	0	0	22.3031	11.3146	0.0119986	0.0113942	1	0	10.9885	0.000604405	3.23318	2.18657	7.06981	-3.23318	8.80194	-7.06921
618	11.45	11.45	0	32.76	17.37	0.531662	0	0	0	0	0	17.4173	9.23498	0	0	1	0	8.18228	0	3.23318	2.18652	7.06942	-3.23318	5.99576	-7.06942
619	9.31481	9.31481	0	30.81	23.85	0.443776	0	0	0	0	0	13.6727	10.5841	0	0	0.945244	0	3.08868	0	3.23318	2.18652	7.06942	-3.05615	0.852762	-6.68232
620	0	0	10.0013	12.75	20.63	0.624707	4.84	4.84	2	0	0	7.96501	12.8877	0.0288921	0.0288921	0.925423	0	-4.92269	0	3.23318	2.18652	7.06942	-2.99206	-6.57903	-6.54221
621	13.28	13.28	10.0015	26.88	22.34	0.70996	4.84	4.84	2	132.82	132.82	19.0837	15.8605	0.0288921	0.0288921	0.912127	0	3.22322	0	3.23252	2.18652	7.06942	-2.94847	0.945601	-6.4482
622	15.74	15.74	0	39.85	19.12	0.859326	2.4325	2.64667	1	0	0	34.2441	16.4303	0.00726033	0.00789955	1	0	17.8138	-0.000639227	3.23181	2.18622	7.067	-3.23181	15.6276	-7.06764
623	11.98	11.98	0	41.76	17	0.952742	1.63	1.55	0.5	0	0	39.7865	16.1966	0.00243255	0.00231316	1	0	23.5899	0.000119389	3.23182	2.1859	7.06442	-3.23182	21.404	-7.0643
624	9.93388	9.93388	0	22.98	16.91	0.99439	1.63	1.55	1	0	0	22.8511	16.8151	0.00486509	0.00462631	0.930454	0	6.03595	0.000238777	3.23188	2.18591	7.06447	-3.00711	3.58228	-6.57293
625	12.21	12.21	0	25.82	17.17	1.03697	1.63	1.55	1	0	0	26.7747	17.8049	0.00486509	0.00462631	0.8574	0	8.96983	0.000238777	3.21117	2.18593	7.06466	-2.75326	5.81652	-6.05703
626	20.27	20.27	0	36.29	16.77	1.05899	1.63	1.55	1	0	0	38.4306	17.7592	0.00486509	0.00462631	1	0	20.6714	0.000238777	3.19786	2.17659	6.9894	-3.19786	18.4948	-6.98916
627	18.26	18.26	0	38.75	21.63	1.05724	5.64	5.6	1.5	0	0	40.968	22.8681	0.0252507	0.0250716	1	0	18.0999	0.000179083	3.21454	2.17057	6.94118	-3.21454	15.9294	-6.941
628	15.45	15.45	0	40.78	29.05	1.03098	5.64	5.6	1.5	0	0	42.0432	29.9498	0.0252507	0.0250716	0.939681	0	12.0933	0.000179083	3.19027	2.17811	7.00163	-2.99784	9.31715	-6.57913
629	6.31405	6.31405	0	40.93	27.1	0.965778	9.65	9.65	2	0	0	39.5293	26.1726	0.0576051	0.0576051	0.772465	0	13.3567	0	3.19173	2.16713	6.91373	-2.4655	8.64356	-5.34062
630	1.83471	1.83471	0	39.71	26.93	0.884428	9.65	9.65	1	0	0	35.1206	23.8177	0.0288025	0.0288025	0.749327	0	11.303	0	3.19854	2.16779	6.91901	-2.39675	6.84525	-5.1846
631	8.07438	8.07438	0	44.36	20.04	0.801235	9.65	9.65	1	0	0	35.5428	16.0567	0.0288025	0.0288025	0.88808	0	19.486	0	3.20298	2.17087	6.94361	-2.8445	15.3772	-6.16648
632	11.38	11.38	0	41.88	25.73	0.725005	9.65	9.65	1	0	0	30.3632	18.6544	0.0288025	0.0288025	0.90587	0	11.7088	0	3.18106	2.17288	6.95969	-2.88163	8.63833	-6.30457
633	7.56198	7.56198	0	37.75	28.59	0.274814	9.65	9.65	1	0	0	10.3742	7.85693	0.0288025	0.0288025	0.900051	0	2.51729	0	3.18581	2.16296	6.8805	-2.86739	0.318922	-6.1928
634	3.17355	3.17355	0	38.28	27.45	0.313338	9.65	9.65	0	0	0	11.9946	8.60113	0	0	0.930188	0	3.39345	0	3.1784	2.16511	6.89763	-2.95651	1.14259	-6.41609
635	9.14876	9.14876	0	33.32	31.38	0.346479	9.65	9.65	0	0	0	11.5447	10.8725	0	0	0.908509	0	0.67217	0	3.18788	2.16175	6.87089	-2.89621	-1.3533	-6.24227
636	11.36	11.36	10.0024	38.4	26.47	0.410148	9.65	9.65	0	113.627	113.627	15.7497	10.8566	0	0	0.877079	0	4.89307	0	3.18514	2.16605	6.90509	-2.79362	2.39181	-6.05631
637	15.75	15.75	0	40.89	22.26	0.485233	9.65	9.65	0	0	0	19.8412	10.8013	0	0	0.760296	0	9.0399	0	3.1881	2.1648	6.8952	-2.4239	5.22711	-5.24239
638	17.22	16.24	0	34.88	29.16	0.561413	9.65	9.65	0	0	0	19.5821	16.3708	0	0	0.821476	0	3.21128	0	3.16577	2.16615	6.90591	-2.6006	0.858553	-5.67304
639	9.30579	9.30579	0	33.98	31.24	0.593624	9.65	9.65	0	0	0	20.1713	18.5448	0	0	0.655573	0	1.62653	0	3.14942	2.15602	6.82545	-2.06467	-0.347119	-4.47458
640	13.57	12.12	0	33.64	29.3	1.53155	5.475	5.475	0	0	0	51.5212	44.8743	0	0	0.872432	0	6.64691	0	3.1681	2.14859	6.7668	-2.76395	3.92448	-5.90357
641	5.63636	5.63636	4.44113	32.76	28.17	6.57814	1.3	1.3	0	25.0318	25.0318	215.5	185.306	0	0	1	0	30.1937	0	3.16381	2.15708	6.83384	-3.16381	28.0366	-6.83384
642	12.21	8.97521	10.0097	29.77	20.09	15.4014	1.3	1.3	0	122.218	89.8391	458.5	309.414	0	0	0.962712	9.71379	149.086	0	3.17592	2.15513	6.81843	6.29409	141.452	-6.56419
643	6.52893	6.3719	0	31.79	11.2	4.16798	1.3	1.3	0	0	0	132.5	46.6813	0	0	0.809873	0	85.8187	0	3.19369	2.16063	6.86198	-2.58648	67.7524	-5.55733
644	1.75207	1.75207	0	32.81	18.33	5.7513	1.3	1.3	0	0	0	188.7	105.421	0	0	0.838258	0	83.2788	0	3.17267	2.16868	6.92609	-2.65951	67.9912	-5.80585
645	6.14876	6.14876	10.0137	32.69	27.74	12.4839	1.3	1.3	0	61.5717	61.5717	408.1	346.304	0	0	0.815751	0	61.7955	0	3.18321	2.15915	6.85027	-2.59671	48.6484	-5.58811
646	3.38017	3.26446	10.0061	29.27	28.02	11.9303	1.395	1.43333	1.33333	33.8222	32.6645	349.2	334.287	0.00555158	0.00570413	0.713795	0.347319	14.9129	-0.000152552	3.17486	2.16393	6.88825	-2.01828	9.10014	-4.91691
647	3.2314	2.08264	10.0038	31.51	14.64	9.76833	1.395	1.43333	1.33333	32.3264	20.8344	307.8	143.008	0.00555158	0.00570413	0.942976	3.4476	164.792	-0.000152552	3.10267	2.16015	6.85816	0.32526	153.358	-6.46722
648	1.19835	1.12397	0.786609	33.74	13.07	1.35365	1.452	1.5	2	0.94263	0.884122	45.6723	17.6923	0.00866762	0.00895415	0.782762	0.0175524	27.98	-0.000286533	3.13507	2.12727	6.60023	-2.44027	20.2366	-5.16663
649	3.15702	3.08264	0	30.72	24.75	0.683197	1.452	1.5	2	0	0	20.9878	16.9091	0.00866762	0.00895415	0.732438	0	4.07869	-0.000286533	3.18056	2.14206	6.71551	-2.32956	1.41846	-4.9189
650	2.4876	2.15702	0	31.01	24.01	0.829423	1.545	1.5	2	0	0	25.7204	19.9144	0.00922278	0.00895415	0.855854	0	5.80596	0.000268625	3.02757	2.16273	6.87869	-2.59116	3.11807	-5.88692
651	2.98347	2.66116	0	31.83	15.74	1.20098	1.578	1.415	1.5	0	0	38.2272	18.9034	0.00706483	0.00633506	0.882422	0	19.3238	0.000729764	1.10185	2.09281	6.33612	-0.972293	15.205	-5.59049
652	3.98347	2.45455	10.008	26.49	18.27	21.8913	1.91	1.81	1	39.8666	24.5651	579.9	399.954	0.00570081	0.00540234	0.916267	4.59045	179.946	0.000298472	0	1.06679	1.17544	4.20607	163.901	-1.07675
653	4.94215	1.96694	10.0168	24.5	25.71	15.6857	1.91	1.81	1	49.5047	19.7025	384.3	403.28	0.00570081	0.00540234	0.982604	8.94065	-18.9797	0.000298472	3.19849	0	0	5.64226	-18.6495	0.00029328
654	1.79339	1.79339	10.0171	27.15	27.66	25.2302	1.91	1.81	1	17.9646	17.9646	685	697.867	0.00570081	0.00540234	0.781864	0	-12.8674	0.000298472	3.23066	2.17085	6.94346	-2.52593	-11.7579	-5.42861
655	5.59504	5.59504	0	32.4	20.44	2.38884	1.91	1.81	1	0	0	77.3984	48.8279	0.00570081	0.00540234	0.977058	0	28.5705	0.000298472	3.23064	2.18538	7.06022	-3.15652	25.7798	-6.89795
656	9.6281	9.6281	10.005	37.18	17	1.27576	2.68	2.545	1.5	96.3295	96.3295	47.4329	21.688	0.0119986	0.0113942	1	0	25.7449	0.000604405	3.23081	2.18537	7.06014	-3.23081	23.5595	-7.05953
657	10.73	10.73	0	38.46	17	0.856904	3.45	3.28	2	0	0	32.9565	14.5674	0.0205946	0.0195798	1	0	18.3891	0.0010148	3.23059	2.18545	7.06077	-3.23059	16.2037	-7.05975
658	11.76	11.76	0	31.32	17	0.673606	2.68	2.545	1.5	0	0	21.0973	11.4513	0.0119986	0.0113942	1	0	9.64604	0.000604405	3.23059	2.18535	7.05998	-3.23059	7.46069	-7.05938
659	9.65289	9.65289	0	27.73	17.58	0.552922	0	0	0	0	0	15.3325	9.72036	0	0	1	0	5.61215	0	3.23059	2.18535	7.05998	-3.23059	3.4268	-7.05998
660	12.96	12.96	0	27.76	21.58	0.457196	0	0	0	0	0	12.6918	9.86628	0	0	0.960311	0	2.82547	0	3.23066	2.18535	7.05998	-3.10244	0.614712	-6.77978
661	4.2875	4.2875	0	20.84	12.64	1.05233	4.84	4.84	2	0	0	21.9306	13.3015	0.0288921	0.0288921	0.822882	0	8.62913	0	3.22991	2.18538	7.06022	-2.65784	5.30245	-5.80972
662	19.62	19.62	0	36.6	17	1.04964	3.235	3.195	1	0	0	38.4169	17.8439	0.00965556	0.00953617	0.994034	0	20.573	0.000119389	3.2291	2.18505	7.05751	-3.20984	18.2782	-7.01528
663	18.18	18.18	10.0021	38.6	19.72	21.6762	1.63	1.55	0.5	181.839	181.839	836.7	427.454	0.00243255	0.00231316	0.966151	0	409.246	0.000119389	3.22912	2.18468	7.05456	-3.11982	393.283	-6.81566
664	11.5	11.32	0	36.59	18.37	1.19562	1.63	1.55	0.5	0	0	43.7477	21.9635	0.00243255	0.00231316	0.793911	0	21.7842	0.000119389	3.22923	2.18469	7.05462	-2.56372	15.5603	-5.60065
665	10.85	9.8595	0	41.86	19.15	1.29952	1.63	1.55	1	0	0	54.3978	24.8858	0.00486509	0.00462631	0.88341	0	29.512	0.000238777	3.19578	2.18474	7.05501	-2.82318	24.1412	-6.23226
666	12.21	12.21	0	42.74	17	1.35379	1.63	1.55	1	0	0	57.8611	23.0145	0.00486509	0.00462631	1	0	34.8466	0.000238777	3.16575	2.16962	6.93364	-3.16575	32.677	-6.9334
667	12.85	12.85	0	45.01	22.02	1.35838	5.64	5.6	1.5	0	0	61.1407	29.9116	0.0252507	0.0250716	1	0	31.2292	0.000179083	3.17774	2.15601	6.82538	-3.17774	29.0732	-6.8252
668	10.68	10.68	0	44.71	27.07	1.30092	9.65	9.65	2	0	0	58.1643	35.216	0.0576051	0.0576051	0.914781	0	22.9483	0	3.16685	2.16145	6.86852	-2.89698	19.0154	-6.28319
669	3.22314	3.22314	0	41.26	25.86	1.17383	9.65	9.65	2	0	0	48.4324	30.3554	0.0576051	0.0576051	0.737424	0	18.0771	0	3.18703	2.15651	6.82935	-2.35019	11.7402	-5.03612
670	0	0	0	41.19	26.65	1.03264	9.65	9.65	2	0	0	42.5342	27.5197	0.0576051	0.0576051	0.784111	0	15.0145	0	3.19793	2.16566	6.90205	-2.50753	10.0749	-5.41197
671	0.347107	0.347107	0	43.93	23.48	0.908872	9.65	9.65	1	0	0	39.9267	21.3403	0.0288025	0.0288025	0.868617	0	18.5864	0	3.20661	2.1706	6.94141	-2.78531	14.2591	-6.02943
672	1.91736	1.91736	0	43.47	29.56	0.83602	9.65	9.65	0	0	0	36.3418	24.7128	0	0	0.924003	0	11.629	0	3.21296	2.17452	6.97284	-2.96878	8.736	-6.44292
673	0.628099	0.628099	0	41.07	32.6	0.786151	9.65	9.65	0	0	0	32.2872	25.6285	0	0	0.790875	0	6.6587	0	3.21009	2.17739	6.99588	-2.53878	3.54415	-5.53287
674	6.76033	6.76033	0	38.21	27.3	0.297241	9.65	9.65	0	0	0	11.3576	8.11469	0	0	0.747826	0	3.2429	0	3.2059	2.1761	6.98546	-2.39746	0.797787	-5.22391
675	14.02	14.02	0	38.98	26.36	0.487919	6.482	5.68	1	0	0	19.0191	12.8616	0.0193469	0.0169532	0.772588	0	6.15754	0.00239374	3.20216	2.1742	6.97029	-2.47395	3.07748	-5.38331
676	14.21	14.21	10.002	44.34	22.9	15.3766	6.482	5.68	1	142.129	142.129	681.8	352.125	0.0193469	0.0169532	0.78129	0	329.675	0.00239374	3.17532	2.17251	6.95672	-2.48085	255.875	-5.43335
677	15.25	15.09	0	42.21	25.08	0.40977	6.482	5.68	1	0	0	17.2964	10.277	0.0193469	0.0169532	0.897459	0	7.01935	0.00239374	3.17055	2.16036	6.85982	-2.84544	4.36075	-6.15426
678	15.82	12.58	0	35.24	28.66	0.859207	6.665	6.58	0.5	0	0	30.2785	24.6249	0.00994657	0.00981972	0.986576	0	5.65358	0.000126851	3.16667	2.15819	6.84266	-3.12416	3.44847	-6.75068
679	4.16529	4.16529	0	34.64	15.98	1.14626	6.665	6.58	0.5	0	0	39.7064	18.3172	0.00994657	0.00981972	0.762296	0	21.3892	0.000126851	3.15128	2.15643	6.82869	-2.40221	14.661	-5.20539
680	0.198347	0.198347	10.0052	34.85	15.26	11.4749	4.87667	4.82	0.333333	1.98451	1.98451	399.9	175.107	0.00485183	0.00479545	0.782531	0	224.793	5.6378e-05	3.15038	2.14944	6.77349	-2.46527	174.226	-5.30042
681	0.297521	0.297521	10.0109	32.09	9.53719	24.5653	2.49	2.405	0.5	2.97845	2.97845	788.3	234.284	0.00371597	0.00358912	0.813622	0	554.016	0.000126851	3.17528	2.14903	6.77026	-2.58348	449.011	-5.50833
682	1.20661	1.20661	10.3249	31.34	15.89	100	2.49	2.405	0.5	12.4582	12.4582	3134	1589	0.00371597	0.00358912	0.830682	0	1545	0.000126851	3.17254	2.16034	6.85968	-2.63537	1281.61	-5.69811
683	3.43802	3.43802	10.1132	32.39	12.12	46.218	1.3	1.3	0	34.7695	34.7695	1497	560.162	0	0	0.754898	0	936.838	0	3.17066	2.15909	6.84981	-2.39353	705.588	-5.17091
684	6.6281	6.6281	10.0092	33.58	23.59	21.9833	1.3	1.3	0	66.3422	66.3422	738.2	518.587	0	0	0.794173	0	219.613	0	3.17085	2.15824	6.84305	-2.51821	172.697	-5.43457
685	10.55	10.55	10.0064	34.23	25.37	11.2124	1.91	1.85	0.5	105.568	105.568	383.8	284.458	0.00285041	0.00276086	0.922375	0	99.3417	8.95415e-05	3.20353	2.15833	6.84374	-2.95485	89.6396	-6.31241
686	4.16529	3.28926	0	31.52	29.28	1.2953	1.935	1.89333	1	0	0	40.828	37.9265	0.00577543	0.00565107	0.834385	0	2.90148	0.000124363	3.17452	2.17313	6.96168	-2.64877	0.607727	-5.80862
687	3.07438	2.15702	10.0034	34.2	21.6	17.9737	2.316	2.19	1.5	30.7542	21.5775	614.7	388.232	0.0103689	0.0098048	0.994034	2.753	226.468	0.000564112	3.14694	2.15999	6.85692	-0.391593	222.97	-6.81545
688	1.57025	1.57025	10.0026	36.6	20.63	9.26503	2.01	1.98	2	15.7065	15.7065	339.1	191.138	0.0119986	0.0118195	0.931445	0	147.962	0.000179083	3.15579	2.14746	6.75794	-2.93944	135.819	-6.29448
689	2.85124	2.85124	10.0023	35.5	26.93	10.0789	2.01	1.98	2	28.5189	28.5189	357.8	271.424	0.0119986	0.0118195	0.830051	0	86.3759	0.000179083	3.17311	2.15149	6.78964	-2.63384	69.9106	-5.6356
690	2.28099	2.28099	10.0029	36.71	23.08	17.4639	1.545	1.5	2	22.8165	22.8165	641.1	403.067	0.00922278	0.00895415	0.922935	0	238.033	0.000268625	3.10478	2.15935	6.85187	-2.86551	217.696	-6.32358
691	3.5124	3.5124	10.0038	36.7	15.88	9.41144	1.578	1.415	1.5	35.1373	35.1373	345.4	149.454	0.00706483	0.00633506	0.87511	0	195.946	0.000729764	1.4712	2.12824	6.60772	-1.28746	169.612	-5.78185
692	2.47107	1.60331	10.0052	29.69	23.73	12.031	1.91	1.81	1	24.7235	16.0414	357.2	285.495	0.00570081	0.00540234	0.95358	2.60465	71.7047	0.000298472	0	1.29355	1.90307	2.48374	67.1426	-1.81444
693	2.55372	2.44628	0	28.36	31.73	1.68818	1.91	1.81	1	0	0	47.8767	53.5659	0.00570081	0.00540234	0.801709	0	-5.68916	0.000298472	3.23244	0	0	-2.59148	-4.56105	0.000239288
694	1.31405	1.31405	10.0063	30.19	28.87	17.8271	2.68	2.545	1.5	13.1488	13.1488	538.2	514.668	0.0119986	0.0113942	0.695287	0	23.5318	0.000604405	3.16491	2.18619	7.06672	-2.20052	14.8413	-4.91298
695	2.90909	2.90909	0	34.59	20.5	1.43292	2.68	2.545	1.5	0	0	49.5648	29.3749	0.0119986	0.0113942	0.872056	0	20.1899	0.000604405	3.21792	2.15563	6.82237	-2.8062	15.7269	-5.94896
696	7.83471	7.83471	0	38.31	18.59	1.02446	2.68	2.545	1.5	0	0	39.2469	19.0447	0.0119986	0.0113942	1	0	20.2023	0.000604405	3.21792	2.17963	7.01387	-3.21792	18.0227	-7.01327
697	9.75207	9.75207	0	37.71	17	0.766911	3.45	3.28	2	0	0	28.9202	13.0375	0.0205946	0.0195798	1	0	15.8827	0.0010148	3.21865	2.17963	7.01389	-3.21865	13.7031	-7.01287
698	9.84298	9.84298	0	30.18	17	0.652803	3.45	3.28	2	0	0	19.7016	11.0976	0.0205946	0.0195798	1	0	8.60394	0.0010148	3.22047	2.17996	7.01652	-3.22047	6.42398	-7.01551
699	7.61983	7.61983	10.0019	26.29	17	24.3172	3.45	3.28	2	76.2132	76.2132	639.3	413.393	0.0205946	0.0195798	1	0	225.907	0.0010148	3.2242	2.18079	7.02316	-3.2242	223.726	-7.02215
700	4.77193	4.77193	0	25.23	17	0.458661	0	0	0	0	0	11.572	7.79723	0	0	0.988814	0	3.77478	0	3.22615	2.18247	7.0367	-3.19006	1.5745	-6.95799
701	0	0	0.245208	22.35	29.95	1.0416	4.84	4.84	2	0	0	23.2797	31.1959	0.0288921	0.0288921	0.850847	0	-7.91615	0	3.22055	2.18335	7.04379	-2.7402	-8.59313	-5.99319
702	8.44545	8.44545	0.245616	28.82	39.48	1.18728	2.4325	2.64667	1	2.07433	2.07433	34.2173	46.8737	0.00726033	0.00789955	0.883414	0	-12.6564	-0.000639227	3.22166	2.18082	7.02344	-2.84606	-13.1074	-6.20517
703	20.04	20.04	0	38.51	20.05	1.22758	1.63	1.55	0.5	0	0	47.2743	24.6131	0.00243255	0.00231316	0.900988	0	22.6612	0.000119389	3.21749	2.18132	7.02748	-2.89892	18.4521	-6.33157
704	19.02	19.02	0	41.98	17.73	1.48493	1.63	1.55	0.5	0	0	62.3375	26.3279	0.00243255	0.00231316	0.959278	0	36.0097	0.000119389	3.21733	2.17944	7.01232	-3.08631	32.4526	-6.72664
705	10.08	10.08	0	32.82	17	1.7571	1.63	1.55	1	0	0	57.6681	29.8707	0.00486509	0.00462631	0.997017	0	27.7974	0.000238777	3.16766	2.17937	7.01175	-3.15821	25.5416	-6.99059
706	2.33884	2.33884	10.0038	27.02	20.44	32.8349	5.64	5.6	1.5	23.3974	23.3974	887.2	671.146	0.0252507	0.0250716	0.931958	0	216.054	0.000179083	3.13993	2.15688	6.83227	-2.92628	199.343	-6.36722
707	1.67769	1.67769	0	43.21	24.58	1.94546	5.64	5.6	1.5	0	0	84.0635	47.8195	0.0252507	0.0250716	0.922707	0	36.244	0.000179083	3.16519	2.14427	6.73287	-2.92054	31.464	-6.2123
708	0.867769	0.867769	0	40.14	19.05	1.7481	9.65	9.65	2	0	0	70.1685	33.3012	0.0576051	0.0576051	0.820081	0	36.8673	0	3.1651	2.15576	6.82339	-2.59564	28.4663	-5.59573
709	0	0	0	28.67	19.51	1.47938	9.65	9.65	2	0	0	42.4138	28.8627	0.0576051	0.0576051	0.73287	0	13.5511	0	3.18236	2.15571	6.82305	-2.33225	8.35133	-5.00041
710	0.495868	0.495868	0	37.64	25.46	1.22306	9.65	9.65	1	0	0	46.036	31.1391	0.0288025	0.0288025	0.832106	0	14.8969	0	3.18242	2.16355	6.88517	-2.64811	10.5955	-5.7292
711	0.603306	0.603306	0	23.36	19.91	1.02535	9.65	9.65	1	0	0	23.9521	20.4147	0.0288025	0.0288025	0.941564	0	3.53745	0	3.18432	2.16357	6.8854	-2.99824	1.29359	-6.48304
712	1.04132	1.04132	0	20.12	26.65	0.993156	9.65	9.65	0	0	0	19.9823	26.4676	0	0	0.810218	0	-6.48531	0	3.18105	2.16443	6.89224	-2.57734	-7.00818	-5.58422
713	3.32231	3.32231	10.0015	15.17	20.7	58.0488	9.65	9.65	0	33.2282	33.2282	880.6	1201.61	0	0	0.780267	0	-321.01	0	3.18776	2.16295	6.88044	-2.4873	-252.161	-5.36858
714	13.41	13.41	0	36.36	23.78	0.563831	6.482	5.68	1	0	0	20.5009	13.4079	0.0193469	0.0169532	0.843338	0	7.093	0.00239374	3.18938	2.16599	6.90466	-2.68973	4.15513	-5.82094
715	12.36	12.36	0	43.72	26.8	0.659018	6.482	5.68	1	0	0	28.8123	17.6617	0.0193469	0.0169532	0.924405	0	11.1506	0.00239374	3.20039	2.16673	6.91052	-2.95846	8.30472	-6.38591
716	5.46281	5.46281	0	45.91	25.33	0.724798	6.482	5.68	1	0	0	33.2755	18.3591	0.0193469	0.0169532	0.93913	0	14.9163	0.00239374	3.19901	2.17171	6.95033	-3.00428	11.9689	-6.52501
717	15.98	15.6	0	39.91	27.79	0.761222	5.43125	4.95667	1	0	0	30.3804	21.1544	0.0162108	0.0147943	0.953278	0	9.22601	0.0014165	3.20879	2.17109	6.94532	-3.05887	6.7253	-6.61947
718	8.86777	6.96694	10.0026	34.58	26.45	13.0509	5.43125	4.95667	1	88.7003	69.6872	451.3	345.196	0.0162108	0.0147943	0.9464	5.70394	106.104	0.0014165	3.16969	2.17551	6.98077	2.39841	98.3577	-6.60525
719	4.29752	4.29752	0	33.74	29.44	1.21406	3.68	3.51	1	0	0	40.9626	35.7421	0.0109838	0.0104764	0.842979	0	5.22048	0.000507402	3.16797	2.1578	6.83956	-2.67053	2.58177	-5.76518
720	9.81818	9.81818	0	36.55	21.04	1.76265	3.68	3.51	1	0	0	64.4248	37.0861	0.0109838	0.0104764	0.800011	0	27.3387	0.000507402	3.18809	2.15702	6.83337	-2.55051	20.1456	-5.46637
721	0.396694	0.396694	10.0109	30.28	19.83	15.1123	3.68	3.51	1	3.97127	3.97127	457.6	299.677	0.0109838	0.0104764	0.738304	0	157.923	0.000507402	3.17178	2.16614	6.90586	-2.34174	114.996	-5.09825
722	3.33884	2.52893	10	28.03	14.43	100	2.49	2.405	0.5	33.3884	25.2893	2803	1443	0.00371597	0.00358912	0.763133	2.42975	1360	0.000126851	3.16453	2.15875	6.84709	-0.560736	1036.21	-5.22515
723	4.6281	4.28099	10.1208	30.68	13.2	49.6741	2.49	2.405	0.5	46.8401	43.3271	1524	655.698	0.00371597	0.00358912	0.777453	1.0539	868.302	0.000126851	3.15689	2.15546	6.82102	-1.63498	673.389	-5.30292
724	4.54545	4.54545	10.0092	31.76	9.06612	3.05182	2.49	2.405	0.5	45.4965	45.4965	96.9258	27.6681	0.00371597	0.00358912	0.784606	0	69.2576	0.000126851	3.16032	2.15199	6.79359	-2.47961	52.6515	-5.3302
725	3.4876	3.4876	10.0048	32.59	8.90083	11.8902	2.5	2.40333	0.666667	34.8928	34.8928	387.5	105.832	0.00497453	0.00478218	0.871217	0	281.668	0.000192349	3.19026	2.15355	6.80591	-2.77941	243.518	-5.92926
726	3.63636	3.63636	0.261002	33.4	15.04	1.13381	2.52	2.4	1	0.949099	0.949099	37.8691	17.0524	0.00752149	0.00716332	0.952116	0	20.8167	0.000358166	3.16865	2.16713	6.9137	-3.01693	17.7565	-6.58231
727	2.55372	2.34711	0	33.38	16.88	0.790302	2.316	2.19	1.5	0	0	26.3803	13.3403	0.0103689	0.0098048	0.864409	0	13.04	0.000564112	3.1787	2.15733	6.83583	-2.7477	9.40706	-5.90847
728	1.82645	1.82645	0	33.85	28.39	0.604305	2.316	2.19	1.5	0	0	20.4557	17.1562	0.0103689	0.0098048	0.980806	0	3.29951	0.000564112	3.16434	2.16189	6.872	-3.10361	1.11578	-6.73954
729	2.90909	2.90909	0	36.98	18.17	0.553269	2.49	2.63	1.5	0	0	20.4599	10.0529	0.0111479	0.0117747	0.992542	0	10.407	-0.000626791	3.15564	2.15537	6.82034	-3.13211	8.19007	-6.7701
730	1.63636	1.63636	10.0025	38.31	17.07	9.89298	1.926	2.09333	1.66667	16.3677	16.3677	379	168.873	0.00958095	0.0104134	1	0	210.127	-0.000832405	3.14709	2.15142	6.7891	-3.14709	207.975	-6.78993
731	2.47107	2.47107	10.003	37.81	17.43	10.4681	1.89	2.03667	1.33333	24.7182	24.7182	395.8	182.46	0.00752149	0.00810517	0.988068	0	213.34	-0.000583678	1.91968	2.14753	6.75848	-1.89678	208.673	-6.67842
732	2.31405	2.31405	0.530455	35.65	24.44	0.90072	2.79	2.79	1.33333	1.2275	1.2275	32.1107	22.0136	0.0111032	0.0111032	0.91954	0	10.0971	0	0	1.54461	2.96517	0	7.86433	-2.72659
733	2.77686	2.77686	10.0039	33.14	28.82	9.93663	2.68	2.545	1.5	27.7793	27.7793	329.3	286.374	0.0119986	0.0113942	0.765014	0	42.9263	0.000604405	0	0	0	0	32.8392	0.000462379
734	3.00826	3.00826	0	34.8	29.6	0.996851	2.68	2.545	1.5	0	0	34.6904	29.5068	0.0119986	0.0113942	0.739341	0	5.18362	0.000604405	2.66819	0	0	-1.9727	3.83247	0.000446862
735	4.42975	4.42975	0	37.71	27.88	0.948065	3.45	3.28	2	0	0	35.7515	26.4321	0.0205946	0.0195798	0.94078	0	9.31948	0.0010148	3.14185	1.92373	5.13289	-2.95579	6.95777	-4.82797
736	6.80165	6.80165	10.0031	39.07	30.24	9.64423	3.45	3.28	2	68.0377	68.0377	376.8	291.641	0.0205946	0.0195798	1	0	85.1585	0.0010148	3.14879	2.14515	6.73973	-3.14879	83.0134	-6.73872
737	4.81818	4.81818	0	34.5	23.48	0.686928	3.45	3.28	2	0	0	23.699	16.1291	0.0205946	0.0195798	1	0	7.56995	0.0010148	3.16093	2.14831	6.76457	-3.16093	5.42164	-6.76356
738	6.69421	6.69421	0	28.35	17	0.541549	3.45	3.28	2	0	0	15.3529	9.20633	0.0205946	0.0195798	1	0	6.14658	0.0010148	3.19362	2.15382	6.80807	-3.19362	3.99276	-6.80705
739	3.15702	3.15702	0	26.55	17	0.515823	3.45	3.28	2	0	0	13.6951	8.76899	0.0205946	0.0195798	1	0	4.92611	0.0010148	3.19534	2.16865	6.92582	-3.19534	2.75747	-6.92481
740	3.98438	3.98438	0	25.72	17	0.425606	0	0	0	0	0	10.9466	7.2353	0	0	1	0	3.71128	0	3.18094	2.16943	6.93207	-3.18094	1.54186	-6.93207
741	0	0	0	0	0	0	0	0	0	0	0	0	0	0	0	0	0	0	0	3.17405	2.1629	6.88007	0	0	0
742	0.230769	0.230769	0	20.43	21.82	1.13901	1.63	1.55	0.5	0	0	23.27	24.8532	0.00243255	0.00231316	0.732776	0	-1.58322	0.000119389	3.1812	2.15978	6.85524	-2.33111	-2.74278	-5.02327
743	13.41	13.41	0	35	22.14	1.43004	1.63	1.55	1	0	0	50.0514	31.6611	0.00486509	0.00462631	0.86923	0	18.3903	0.000238777	3.15891	2.16302	6.88101	-2.74582	14.1052	-5.98097
744	6.86777	6.86777	0	29.5	21.3	1.89017	1.63	1.55	1	0	0	55.7601	40.2607	0.00486509	0.00462631	0.988487	0	15.4994	0.000238777	3.15807	2.1529	6.80082	-3.12171	13.1928	-6.72229
745	0.421488	0.421488	0	17.96	21.05	2.60835	1.63	1.55	1	0	0	46.8459	54.9057	0.00486509	0.00462631	0.92323	0	-8.05979	0.000238777	3.15374	2.15252	6.79781	-2.91163	-9.42831	-6.27572
746	0.793388	0.793388	0	29.57	28.45	3.0923	5.64	5.6	1.5	0	0	91.4392	87.9758	0.0252507	0.0250716	0.760005	0	3.46337	0.000179083	3.1744	2.15055	6.78229	-2.41256	0.997746	-5.15444
747	0	0	0	28.77	19.35	3.1693	7.07667	5.74	484.5	0	0	91.1808	61.326	10.2335	8.30059	0.855921	0	29.8548	1.93295	3.18017	2.15994	6.8565	-2.72197	23.7046	-4.21417
748	0.198347	0.198347	0	8.20661	15.74	3.94155	7.07667	5.74	484.5	0	0	32.3468	62.04	10.2335	8.30059	0.690243	0	-29.6932	1.93295	3.17267	2.16255	6.87729	-2.18991	-21.9882	-3.4128
749	0	0	0	1.45455	17.53	2.26874	7.07667	5.74	484.5	0	0	3.29998	39.7709	10.2335	8.30059	0.717718	0	-36.471	1.93295	3.18263	2.15915	6.85026	-2.28424	-27.7255	-3.52925
750	0.958678	0.958678	0	14.82	23.48	1.62264	8.36333	7.04333	323	0	0	24.0475	38.0995	8.06279	6.79022	0.687658	0	-14.052	1.27256	3.18076	2.16367	6.88617	-2.18727	-11.1509	-3.86024
751	3.52893	3.52893	0	31.2	29.96	1.15647	6.482	5.68	1	0	0	36.0818	34.6478	0.0193469	0.0169532	0.837008	0	1.43402	0.00239374	3.18825	2.16282	6.87941	-2.66859	-0.610013	-5.75612
752	5.7686	5.7686	0	41	30.88	0.931317	6.482	5.68	1	0	0	38.184	28.7591	0.0193469	0.0169532	0.830906	0	9.42492	0.00239374	3.17997	2.16621	6.90642	-2.64226	6.03131	-5.73659
753	5.09091	5.09091	0	39.5	31.68	0.56598	6.482	5.68	1	0	0	22.3562	17.9302	0.0193469	0.0169532	0.741202	0	4.42596	0.00239374	3.2036	2.16246	6.87658	-2.37451	1.67771	-5.09516
754	7.69421	7.69421	0	41.94	26.79	0.638966	6.482	5.68	1	0	0	26.7983	17.1179	0.0193469	0.0169532	0.738204	0	9.68034	0.00239374	3.17857	2.17316	6.96194	-2.34643	5.54183	-5.13756
755	2.32231	2.32231	10.0022	44.37	27.18	0.742699	1.73	1.71	2	23.2284	23.2284	32.9535	20.1865	0.0103271	0.0102077	0.893078	0	12.767	0.000119389	3.19343	2.16183	6.87151	-2.85198	9.47124	-6.13669
756	6.81818	6.81818	0	43.1	26.92	0.8577	2.9	2.61	1.5	0	0	36.9669	23.0893	0.0129835	0.0116852	0.984307	0	13.8776	0.00129835	3.20736	2.16856	6.92514	-3.15702	11.5253	-6.81518
757	5.17355	5.17355	0	35.09	32.55	0.972913	2.9	2.61	1.5	0	0	34.1395	31.6683	0.0129835	0.0116852	0.712341	0	2.4712	0.00129835	3.19828	2.17486	6.97555	-2.27827	0.211095	-4.96805
758	0.297521	0.297521	0	33.69	31.3	1.05033	2.9	2.61	1.5	0	0	35.3858	32.8755	0.0129835	0.0116852	0.706384	0	2.5103	0.00129835	3.19032	2.17076	6.94269	-2.25359	0.239849	-4.90328
759	0.694215	0.694215	0	34.53	27.12	1.11316	3.68	3.51	1	0	0	38.4373	30.1888	0.0109838	0.0104764	0.734552	0	8.24848	0.000507402	3.19435	2.16715	6.91393	-2.34641	4.46705	-5.07826
760	2.46281	2.46281	10.0047	33.75	29.93	21.5319	3.68	3.51	1	24.6396	24.6396	726.7	644.448	0.0109838	0.0104764	0.768885	0	82.2517	0.000507402	3.20583	2.16898	6.92846	-2.46491	61.5744	-5.3268
761	1.52066	1.52066	10.0075	32.6	7.98347	13.6871	3.68	3.51	1	15.218	15.218	446.2	109.271	0.0109838	0.0104764	0.73287	0	336.929	0.000507402	3.17963	2.17417	6.97002	-2.33025	245.332	-5.10774
762	3.35537	2.61157	10.0103	30.97	19.55	22.9642	3.68	3.51	1	33.5883	26.1426	711.2	448.949	0.0109838	0.0104764	0.779455	2.23371	262.251	0.000507402	3.15922	2.16231	6.87534	-0.721393	202.727	-5.35862
763	7.12397	6.92562	10.0103	30.85	27.79	12.483	3.68	3.51	1	71.3129	69.3274	385.1	346.902	0.0109838	0.0104764	0.870301	0.595653	38.1979	0.000507402	3.15959	2.15304	6.80193	-2.23139	31.3699	-5.91929
764	1.28099	1.28099	0	31.01	22.49	2.39586	3.68	3.51	1	0	0	74.2955	53.8828	0.0109838	0.0104764	0.743192	0	20.4127	0.000507402	3.14888	2.15321	6.80326	-2.34022	13.5703	-5.05575
765	0.198347	0.198347	0	31.64	6.95041	1.56274	3.1	2.955	1	0	0	49.445	10.8617	0.00925263	0.00881984	0.782569	0	38.5833	0.000432784	3.1815	2.14835	6.76489	-2.48974	28.5129	-5.29366
766	1.17355	1.17355	10.0031	31.24	8.00826	11.4565	2.52	2.4	1	11.7392	11.7392	357.9	91.7464	0.00752149	0.00716332	0.796934	0	266.154	0.000358166	3.16729	2.16315	6.88207	-2.52412	210.383	-5.48427
767	2.35537	1.84298	10.0024	29.14	10.07	12.2512	2.52	2.4	1	23.5593	18.4341	357	123.37	0.00752149	0.00716332	0.828608	1.53756	233.63	0.000358166	3.16194	2.15671	6.83093	-1.34597	191.801	-5.65987
768	0.77686	0.77686	10.002	29.58	19.15	0.509633	2.20125	2.12	1.33333	7.77016	7.77016	15.075	9.75948	0.00876015	0.0084368	0.763669	0	5.31547	0.000323344	3.19267	2.15428	6.81169	-2.43814	2.41411	-5.20164
769	3.61157	2.61983	0	32.08	19.13	0.543837	2.25	2.41333	1.33333	0	0	17.4463	10.4036	0.00895415	0.00960416	0.945384	0	7.04269	-0.000650005	3.12166	2.16822	6.92239	-2.95117	4.60826	-6.54493
770	5.15702	4.39669	10.0021	34.47	15.4	11.262	3.45	3.28	1	51.5811	43.9762	388.2	173.434	0.0102973	0.00978988	1	2.28147	214.766	0.000507402	2.30912	2.13595	6.66769	-0.027652	212.63	-6.66719
771	0.479339	0.479339	0	36.12	16.02	0.628929	3.45	3.28	1.5	0	0	22.7169	10.0754	0.0154459	0.0146848	1	0	12.6415	0.000761103	0.712405	1.74702	4.03409	-0.712405	10.8945	-4.03333
772	1.59504	1.35537	10.0027	34.36	17.55	0.674994	3.45	3.28	1.5	15.9547	13.5573	23.1928	11.8461	0.0154459	0.0146848	0.998508	0.7192	11.3466	0.000761103	0	0.797661	0.568258	0.718127	10.5333	-0.56665
773	1.80992	1.80992	0	33.6	28.48	0.705976	2.73	2.63	1.5	0	0	23.7208	20.1062	0.0122224	0.0117747	0.869679	0	3.6146	0.000447708	2.22969	0	0	-1.93911	3.14354	0.000389362
774	1.80992	1.80992	0	38.36	20.48	0.763361	2.73	2.63	1.5	0	0	29.2825	15.6336	0.0122224	0.0117747	0.899126	0	13.6489	0.000447708	2.94072	1.70672	3.80545	-2.64408	10.7375	-3.42118
775	3.98347	3.98347	10.0027	39.27	19.88	18.4085	2.73	2.63	1.5	39.8455	39.8455	722.9	365.96	0.0122224	0.0117747	0.998508	0	356.94	0.000447708	3.1443	2.05259	6.0361	-3.13961	354.358	-6.02665
776	5.32231	5.32231	10.0025	36.6	20.17	10.929	2.73	2.63	1.5	53.2363	53.2363	400	220.437	0.0122224	0.0117747	1	0	179.563	0.000447708	3.13278	2.14626	6.74848	-3.13278	177.417	-6.74803
777	7.36364	7.36364	10.0022	30.83	18.59	0.549427	2.73	2.63	1.5	73.6523	73.6523	16.9388	10.2138	0.0122224	0.0117747	1	0	6.72498	0.000447708	3.14937	2.14102	6.70734	-3.14937	4.58397	-6.70689
778	2.3719	2.3719	0	26.82	17	0.478261	2.73	2.63	1.5	0	0	12.827	8.13044	0.0122224	0.0117747	1	0	4.69652	0.000447708	3.18219	2.14857	6.76663	-3.18219	2.54796	-6.76618
779	2.47107	2.47107	0	26.45	17	0.417284	0	0	0	0	0	11.0372	7.09382	0	0	1	0	3.94333	0	3.17601	2.16347	6.88458	-3.17601	1.77986	-6.88458
780	2.8209	2.8209	0	26	17	0.380803	0	0	0	0	0	9.90087	6.47365	0	0	1	0	3.42723	0	3.13998	2.16067	6.86231	-3.13998	1.26656	-6.86231
781	0	0	0	4.25	7.21875	0.958542	1.63	1.55	0	0	0	4.07381	6.91948	0	0	0.786309	0	-2.84567	0	3.14059	2.14429	6.73303	-2.46948	-3.92366	-5.29425
782	1.5124	1.31405	0	25.78	24.98	1.19349	1.63	1.55	0.5	0	0	30.7683	29.8135	0.00243255	0.00231316	0.764041	0	0.954796	0.000119389	3.18189	2.14458	6.73524	-2.4311	-0.909041	-5.14591
783	2.50413	2.50413	0	27.59	21.63	1.57797	1.63	1.55	1	0	0	43.5363	34.1315	0.00486509	0.00462631	0.754935	0	9.40471	0.000238777	3.16851	2.16333	6.88349	-2.39202	5.46677	-5.19641
784	0	0	0	19.97	20.22	2.33104	1.63	1.55	1	0	0	46.5508	47.1336	0.00486509	0.00462631	0.816907	0	-0.582759	0.000238777	3.1593	2.15726	6.83531	-2.58085	-2.23834	-5.58362
785	2.95868	1.1405	0	30.34	19.81	4.14634	1.63	1.55	1	0	0	125.8	82.139	0.00486509	0.00462631	0.802034	0	43.661	0.000238777	3.15582	2.15308	6.80222	-2.53108	33.2907	-5.45542
786	1.93388	1.93388	0	31.62	20.35	7.95699	4.898	4.34333	323.333	0	0	251.6	161.925	4.72686	4.19157	0.857384	0	89.6753	0.535286	3.17489	2.1515	6.78976	-2.7221	75.0414	-5.36249
787	1.52066	1.52066	0.297911	16.44	18.52	8.45499	4.898	4.34333	323.333	0.453021	0.453021	139	156.586	4.72686	4.19157	0.741921	0	-17.5864	0.535286	3.19077	2.16016	6.85826	-2.3673	-14.6504	-4.69115
788	0.132231	0.132231	10.0085	9.54545	23.61	64.3867	1.93	1.83	967	1.32344	1.32344	614.6	1520.17	5.57041	5.28179	0.64165	0	-905.569	0.288622	3.18008	2.16736	6.91555	-2.0405	-582.449	-4.25217
789	0.826446	0.826446	0	17.26	27.45	2.31048	1.93	1.83	967	0	0	39.8788	63.4226	5.57041	5.28179	0.643142	0	-23.5438	0.288622	3.18252	2.16251	6.87697	-2.04681	-16.5328	-4.23724
790	2.64463	1.60331	10.0033	24.13	26.16	2.17683	5.72333	4.39667	323	26.4549	16.0383	52.5268	56.9458	5.51766	4.23867	0.73394	3.12499	-4.41896	1.27899	3.17747	2.16362	6.88576	-0.0385172	-4.83122	-4.11503
791	2.76033	1.80165	0	24.44	28.75	1.23562	6.482	5.68	1	0	0	30.1985	35.524	0.0193469	0.0169532	0.906553	0	-5.3255	0.00239374	3.18212	2.16133	6.86755	-2.88476	-6.78721	-6.22362
792	7.17355	7.17355	0	35.07	29.3	0.969222	1.73	1.71	2	0	0	33.9906	28.3982	0.0103271	0.0102077	0.992542	0	5.59241	0.000119389	3.19924	2.16344	6.88432	-3.17538	3.4034	-6.83286
793	3.55372	3.55372	0	42.16	30.88	0.60246	1.73	1.71	2	0	0	25.3997	18.604	0.0103271	0.0102077	0.85648	0	6.79575	0.000119389	3.19709	2.17119	6.94615	-2.73825	3.96084	-5.94914
794	2.23967	2.23967	0	43.04	24.01	0.718722	1.73	1.71	2	0	0	30.9338	17.2565	0.0103271	0.0102077	0.958866	0	13.6773	0.000119389	3.18294	2.17022	6.93839	-3.05202	11.0337	-6.65288
795	0.165289	0.165289	10.0027	40.6	28.74	21.5369	1.304	1.355	1.5	1.65333	1.65333	874.4	618.972	0.00583811	0.00606644	0.922855	0	255.428	-0.000228331	3.19008	2.16381	6.88729	-2.94398	233.726	-6.35618
796	5.7438	5.7438	0	40.43	27.74	1.12407	2.195	2.07333	1.33333	0	0	45.4463	31.1818	0.00873528	0.00825109	0.902587	0	14.2645	0.000484188	3.19471	2.16704	6.91303	-2.8835	10.919	-6.23918
797	4.35537	4.35537	0	34.1	32.54	1.32899	3.68	3.51	1	0	0	45.3186	43.2454	0.0109838	0.0104764	0.716227	0	2.07323	0.000507402	3.19159	2.16914	6.92976	-2.28591	-0.0686955	-4.96292
798	0	0	0	32.45	32.34	1.50461	3.68	3.51	1	0	0	48.8245	48.659	0.0109838	0.0104764	0.620769	0	0.165507	0.000507402	3.18079	2.16773	6.91851	-1.97453	-1.24292	-4.29448
799	0.0991735	0.0991735	10.0043	34.13	30.09	21.1749	3.68	3.51	1	0.992165	0.992165	722.7	637.153	0.0109838	0.0104764	0.675955	0	85.5467	0.000507402	3.2044	2.16283	6.87951	-2.16603	56.3638	-4.6499
800	1.45455	1.45455	10.004	34.25	16.61	11.3927	3.68	3.51	1	14.5512	14.5512	390.2	189.233	0.0109838	0.0104764	0.741509	0	200.967	0.000507402	3.21607	2.17352	6.96484	-2.38474	147.407	-5.16411
801	0.826446	0.826446	10.0046	33.17	20.41	11.6973	3.68	3.51	1	8.26827	8.26827	388	238.742	0.0109838	0.0104764	0.74842	0	149.258	0.000507402	3.19103	2.1788	7.00716	-2.38823	110.077	-5.24392
802	1.19008	1.19008	0	33.85	28.88	1.80148	3.68	3.51	1	0	0	60.9802	52.0268	0.0109838	0.0104764	0.73287	0	8.95337	0.000507402	3.18121	2.16747	6.91647	-2.33141	4.97318	-5.0685
803	3.54545	3.54545	10.0051	34.79	30.09	1.67726	3.68	3.51	1	35.4725	35.4725	58.3519	50.4688	0.0109838	0.0104764	0.849992	0	7.88313	0.000507402	3.14376	2.16302	6.88103	-2.67217	4.86204	-5.84839
804	0.545455	0.545455	10.0044	32.98	27.44	20.1789	3.68	3.51	1	5.45697	5.45697	665.5	553.709	0.0109838	0.0104764	0.720671	0	111.791	0.000507402	3.14293	2.14602	6.74657	-2.26502	79.0181	-4.8617
805	0.859504	0.561983	10.0035	30.64	10.69	11.2728	3.1	2.955	1	8.59804	5.6218	345.4	120.507	0.00925263	0.00881984	0.795267	0.892873	224.893	0.000432784	3.18998	2.14564	6.7436	-1.82682	177.144	-5.36262
806	2.61157	1.52066	10.0027	26.69	14.47	12.7576	2.52	2.4	1	26.1228	15.2108	340.5	184.602	0.00752149	0.00716332	0.751021	3.27362	155.898	0.000358166	3.20658	2.167	6.91269	0.0503531	115.455	-5.19131
807	2.12397	1.65289	0	28.76	8.42975	0.729509	2.52	2.4	1	0	0	20.9807	6.14958	0.00752149	0.00716332	0.734166	0	14.8311	0.000358166	3.19091	2.17451	6.97272	-2.34266	9.29203	-5.11887
808	0.975207	0.876033	10.0018	29.78	4.21488	10.3929	2.265	2.19	1	9.75386	8.76194	309.5	43.8047	0.00676039	0.00653653	0.738917	0.297575	265.695	0.000223854	3.20372	2.16742	6.91605	-2.1474	194.725	-5.11022
809	3.10744	1.60331	10.0016	28.35	10.19	10.8466	2.37	2.63	1	31.0794	16.0357	307.5	110.526	0.00707378	0.00784981	0.812911	4.51313	196.974	-0.000776027	3.15563	2.17321	6.96236	1.10353	158.355	-5.66041
810	2.22314	1.47107	10.0018	27.73	9.54545	12.0267	2.83286	2.84667	1.33333	22.2354	14.7134	333.5	114.8	0.0112737	0.0113287	0.912548	2.25661	218.7	-5.49567e-05	2.09026	2.15141	6.78906	0.151799	197.611	-6.1954
811	0.330579	0.165289	0	26.87	16.55	0.501936	2.83286	2.84667	1.33333	0	0	13.487	8.30703	0.0112737	0.0113287	0.998508	0	5.17998	-5.49567e-05	0.557067	1.63481	3.41717	-0.556237	3.53988	-3.41213
812	0.760331	0.561983	10.0021	30.5	20.67	12.3803	2.73	2.63	1.5	7.60492	5.62103	377.6	255.901	0.0122224	0.0117747	1	0.595168	121.699	0.000447708	0	0.677026	0.377149	0.595168	121.022	-0.376701
813	4.53719	4.12397	0	32.6	28.97	0.68357	2.73	2.63	1.5	0	0	22.2844	19.803	0.0122224	0.0117747	0.817608	0	2.48136	0.000447708	2.12636	0	0	-1.73853	2.02878	0.00036605
814	2.70248	2.70248	10.0022	37.26	24.5	9.57059	2.01	1.98	1	27.0307	27.0307	356.6	234.479	0.00599928	0.00590974	0.929445	0	122.121	8.95415e-05	3.09049	1.65358	3.5161	-2.87244	111.968	-3.26794
815	5.63636	5.63636	10.0021	39.82	19.23	10.1758	2.01	1.98	1	56.3757	56.3757	405.2	195.68	0.00599928	0.00590974	1	0	209.52	8.95415e-05	3.13368	2.1217	6.5571	-3.13368	207.398	-6.55701
816	5.63636	5.63636	0	35.03	17	0.650594	2.885	2.79	1	0	0	22.7903	11.0601	0.00861091	0.00832736	1	0	11.7302	0.000283548	3.1413	2.14142	6.71053	-3.1413	9.58879	-6.71024
817	6.99174	6.99174	10.0018	28.82	17	25.8675	2.885	2.79	1	69.9302	69.9302	745.5	439.747	0.00861091	0.00832736	1	0	305.753	0.000283548	3.17693	2.1449	6.73776	-3.17693	303.608	-6.73747
818	2.86777	2.86777	0	26.43	17.5	0.637641	2.885	2.79	1	0	0	16.8528	11.1587	0.00861091	0.00832736	1	0	5.69413	0.000283548	3.17942	2.16109	6.86563	-3.17942	3.53305	-6.86535
819	3.38384	3.38384	0	26.31	17.71	0.395914	0	0	0	0	0	10.4165	7.01165	0	0	1	0	3.40486	0	3.15412	2.16221	6.87458	-3.15412	1.24265	-6.87458
820	4.83333	4.83333	0	26	17	0.348688	0	0	0	0	0	9.06589	5.9277	0	0	1	0	3.13819	0	3.1539	2.15073	6.78364	-3.1539	0.987466	-6.78364
821	0	0	0	6.86667	11.7	0.965561	1.63	1.55	0	0	0	6.63019	11.2971	0	0	0.774337	0	-4.66688	0	3.15113	2.15063	6.78287	-2.44003	-5.27905	-5.25223
822	0.205128	0.205128	0	25.98	60.42	1.20713	1.63	1.55	0.5	0	0	31.3611	72.9346	0.00243255	0.00231316	0.765889	0	-41.5734	0.000119389	3.18512	2.14937	6.77292	-2.43945	-33.4868	-5.18721
823	0	0	0	28.1	47.08	1.60989	1.63	1.55	1	0	0	45.238	75.7937	0.00486509	0.00462631	0.762723	0	-30.5558	0.000238777	3.19722	2.1648	6.89514	-2.43859	-24.9567	-5.2589
824	2.38017	2.38017	10.005	34.3	21.12	10.4606	1.63	1.55	1	23.8136	23.8136	358.8	220.929	0.00486509	0.00462631	0.748588	0	137.871	0.000238777	3.18237	2.17028	6.93885	-2.38228	101.584	-5.19416
825	3.83471	2.89256	0	34.99	21.4	4.90997	1.63	1.55	1	0	0	171.8	105.073	0.00486509	0.00462631	0.758939	0	66.7266	0.000238777	3.17275	2.16355	6.88521	-2.40792	48.9993	-5.22527
826	2.6281	2.6281	10	33.04	23.36	100	1.66333	1.62	242.5	26.281	26.281	3304	2336	1.20391	1.17255	0.731574	0	968	0.0313644	3.19973	2.15919	6.85056	-2.34084	706.584	-4.98874
827	1.05785	0.528926	12.5609	32.34	23.67	100	1.705	1.69	484	13.2876	6.64379	3234	2367	2.46305	2.44138	0.731142	1.99314	867	0.0216691	3.21123	2.17141	6.94793	-0.890602	632.313	-5.06408
828	0.92562	0.396694	0.150814	30.67	28.91	4.87773	1.705	1.69	484	0.139597	0.0598272	149.6	141.015	2.46305	2.44138	0.744965	0.0239309	8.58481	0.0216691	3.19268	2.17661	6.98961	-2.36061	4.77388	-5.19087
829	3.61983	3.07438	0	30.26	27.99	2.41731	1.71333	1.69667	323.333	0	0	73.1477	67.6604	1.65347	1.63738	0.738485	0	5.48729	0.0160843	3.18216	2.16822	6.92245	-2.34998	2.45108	-5.10025
830	3.67769	1.45455	0.509412	31.2	15.55	2.16564	1.79667	1.77	484.5	1.87346	0.740964	67.5681	33.6758	2.59815	2.55959	0.764403	0.339749	33.8923	0.0385626	3.17369	2.16345	6.88445	-2.16628	24.2536	-5.23302
831	1.38017	1.38017	10.0025	30.13	24.75	17.222	1.73	1.71	2	13.8051	13.8051	518.9	426.245	0.0103271	0.0102077	0.762182	0	92.6546	0.000119389	3.1875	2.15962	6.85396	-2.42945	68.9737	-5.22388
832	1.63636	1.2314	10.002	30.39	31.55	9.00625	1.73	1.71	2	16.3669	12.3165	273.7	284.147	0.0103271	0.0102077	0.828439	1.21512	-10.4473	0.000119389	3.20705	2.16587	6.90371	-1.65019	-10.4492	-5.7192
833	0.818182	0.818182	0	36.58	31.81	0.662126	1.73	1.71	2	0	0	24.2206	21.0622	0.0103271	0.0102077	0.935935	0	3.15834	0.000119389	3.17236	2.17472	6.97444	-2.96912	0.920605	-6.52751
834	2.28099	2.28099	0	36.36	28.74	0.829543	1.304	1.355	1.5	0	0	30.1622	23.8411	0.00583811	0.00606644	0.928714	0	6.32112	-0.000228331	3.14092	2.15901	6.84915	-2.91702	3.86541	-6.36111
835	1.80165	1.80165	10.0031	35.96	28.39	12.9839	1.304	1.355	1.5	18.0221	18.0221	466.9	368.612	0.00583811	0.00606644	0.772477	0	98.2879	-0.000228331	3.15355	2.14472	6.73641	-2.43605	74.2684	-5.2039
836	3.87603	3.87603	0	36.7	25.17	1.45562	2.35	2.255	1	0	0	53.4214	36.6381	0.00701409	0.00673054	0.827526	0	16.7834	0.000283548	3.1744	2.15047	6.78163	-2.6269	12.1091	-5.61174
837	4.70248	4.70248	0	34.36	31.41	2.1102	2.35	2.255	1	0	0	72.5064	66.2813	0.00701409	0.00673054	0.64165	0	6.22508	0.000283548	3.18161	2.15994	6.85651	-2.04148	2.6084	-4.3993
838	4.68595	4.68595	0	34.33	29.83	2.52717	3.68	3.51	1	0	0	86.7578	75.3856	0.0109838	0.0104764	0.605854	0	11.3723	0.000507402	3.18248	2.16321	6.88249	-1.92812	5.57935	-4.16947
839	2.24793	2.24793	0.180309	34.66	27.1	2.85019	3.68	3.51	1	0.405323	0.405323	98.7877	77.2402	0.0109838	0.0104764	0.726668	0	21.5475	0.000507402	3.17634	2.1636	6.88561	-2.30815	14.0856	-5.00318
840	2.87603	2.87603	0	34.45	10.07	2.09526	3.68	3.51	1	0	0	72.1817	21.0993	0.0109838	0.0104764	0.748852	0	51.0824	0.000507402	3.20161	2.16082	6.86351	-2.39754	36.6351	-5.13937
841	2.14876	2.14876	10.0042	34.16	17.65	11.3993	3.68	3.51	1	21.4965	21.4965	389.4	201.198	0.0109838	0.0104764	0.74344	0	188.202	0.000507402	3.21398	2.17226	6.95475	-2.3894	138.302	-5.17006
842	4.58678	4.58678	0	36.02	16.97	1.23567	3.68	3.51	1	0	0	44.5088	20.9693	0.0109838	0.0104764	0.845654	0	23.5395	0.000507402	3.21056	2.17786	6.99959	-2.71502	18.0646	-5.9188
843	7.91736	7.91736	10.0034	38.94	17.93	18.4977	3.68	3.51	1	79.2002	79.2002	720.3	331.664	0.0109838	0.0104764	0.888987	0	388.636	0.000507402	3.17546	2.17631	6.98718	-2.82295	343.558	-6.21106
844	2.87603	2.87603	10.0032	38.63	18.22	19.0577	3.68	3.51	1	28.7694	28.7694	736.2	347.232	0.0109838	0.0104764	0.784318	0	388.968	0.000507402	3.17479	2.16042	6.86033	-2.49004	303.38	-5.38028
845	5.24793	5.04959	10.0028	36.43	22.87	9.96432	3.1	2.955	1	52.4938	50.5098	363	227.884	0.00925263	0.00881984	0.954685	0.595205	135.116	0.000432784	3.20056	2.16011	6.85789	-2.4873	126.931	-6.54671
846	4.78512	3.8595	10.0023	32.22	16.82	10.2824	2.52	2.4	1	47.8624	38.6041	331.3	172.951	0.00752149	0.00716332	0.871201	2.77751	158.349	0.000358166	3.19887	2.17179	6.95095	-0.36709	136.062	-6.05536
847	2.57851	1.34711	10.002	27.78	13.91	10.2628	2.52	2.4	1	25.7902	13.4737	285.1	142.755	0.00752149	0.00716332	0.801368	3.69495	142.345	0.000358166	3.19648	2.17102	6.94482	0.399457	112.331	-5.56507
848	2.61157	2.45455	0	29.79	4.77686	0.583092	2.265	2.19	1	0	0	17.3703	2.78535	0.00676039	0.00653653	0.77261	0	14.585	0.000223854	3.20005	2.16994	6.93617	-2.47239	9.59197	-5.35878
849	0.495868	0.495868	0	30.54	1.40496	0.528657	2.01	1.98	1	0	0	16.1452	0.742741	0.00599928	0.00590974	0.774921	0	15.4024	8.95415e-05	3.1965	2.17156	6.9491	-2.47703	10.2529	-5.38493
850	0.479339	0.479339	10.0016	30.03	12.01	0.396299	2.37	2.63	1	4.79414	4.79414	11.9009	4.75955	0.00707378	0.00784981	0.774304	0	7.1413	-0.000776027	3.07496	2.16995	6.93623	-2.38095	3.84934	-5.37136
851	0.479339	0.479339	0	27.75	24.42	0.424281	2.83286	2.84667	1.33333	0	0	11.7738	10.3609	0.0112737	0.0113287	0.893446	0	1.41286	-5.49567e-05	2.44444	2.11459	6.50228	-2.18398	-0.626962	-5.80949
852	3.22314	2.53719	0	28.64	17.95	0.541364	2.01	1.98	1	0	0	15.5047	9.71749	0.00599928	0.00590974	0.899159	0	5.78718	8.95415e-05	2.92329	1.81462	4.43575	-2.6285	3.57196	-3.98836
853	6.2562	5.75207	0	30.41	26.15	0.533196	2.01	1.98	1	0	0	16.2145	13.9431	0.00599928	0.00590974	0.796989	0	2.27142	8.95415e-05	3.15813	2.04447	5.97657	-2.51699	0.180873	-4.76319
854	7.85124	7.7438	0	35.71	25.18	0.480848	2.01	1.98	1	0	0	17.1711	12.1077	0.00599928	0.00590974	0.897007	0	5.06332	8.95415e-05	3.15309	2.15255	6.79803	-2.82834	2.61098	-6.0978
855	9.04132	9.04132	10.0018	38.73	22.77	10.0671	2.01	1.98	1	90.4292	90.4292	389.9	229.229	0.00599928	0.00590974	1	0	160.671	8.95415e-05	3.16621	2.15026	6.77996	-3.16621	158.521	-6.77987
856	5.8843	5.8843	0	37.32	17	0.467347	2.885	2.79	1	0	0	17.4414	7.9449	0.00861091	0.00832736	1	0	9.4965	0.000283548	3.15656	2.15622	6.82704	-3.15656	7.34028	-6.82676
857	2.98347	2.98347	10.0016	30.25	17	23.5636	2.885	2.79	1	29.8395	29.8395	712.8	400.582	0.00861091	0.00832736	1	0	312.218	0.000283548	3.1275	2.15184	6.79239	-3.1275	310.066	-6.79211
858	3.5124	3.5124	0	30.39	21.13	0.414892	3.76	3.6	1	0	0	12.6086	8.76667	0.0112225	0.010745	1	0	3.8419	0.000477555	3.15405	2.13861	6.68849	-3.15405	1.70329	-6.68801
859	11.34	11.34	0	29.78	21.39	0.355535	3.76	3.6	1	0	0	10.5878	7.60489	0.0112225	0.010745	1	0	2.98294	0.000477555	3.18582	2.15069	6.78339	-3.18582	0.832241	-6.78291
860	0	0	0	23.42	43.35	1.23423	1.63	1.55	0.666667	0	0	28.9057	53.5039	0.00324339	0.00308421	0.788216	0	-24.5982	0.000159185	3.19607	2.16511	6.89766	-2.51919	-21.0953	-5.43672
861	3.04132	3.04132	0	33.9	30.44	1.61889	1.63	1.55	1	0	0	54.8804	49.2791	0.00486509	0.00462631	0.797514	0	5.60137	0.000238777	3.19579	2.16976	6.9347	-2.54869	2.73676	-5.53033
862	6.2562	3.90083	0	35.54	21.59	2.4641	1.63	1.55	1	0	0	87.5741	53.1999	0.00486509	0.00462631	0.894707	0	34.3742	0.000238777	3.17721	2.16963	6.93367	-2.84267	28.8137	-6.20339
863	4.21488	1.07438	10.0093	33.31	24.32	14.7974	1.63	1.55	1	42.1881	10.7538	492.9	359.872	0.00486509	0.00462631	0.875341	9.43028	133.028	0.000238777	3.18481	2.16121	6.86661	5.46691	114.553	-6.01041
864	2.77686	1.99174	10.0254	35.77	25.02	21.9905	1.63	1.55	1	27.839	19.9679	786.6	550.202	0.00486509	0.00462631	0.803325	2.36135	236.398	0.000238777	3.2051	2.16466	6.89403	-0.677812	188.165	-5.53795
865	2.90909	1.67769	10.0254	33.56	23.25	22.053	1.63	1.55	1	29.1647	16.8194	740.1	512.733	0.00486509	0.00462631	0.817714	3.70359	227.367	0.000238777	3.20582	2.17384	6.96739	0.407026	184.143	-5.69714
866	0	0	0	31.52	28.09	4.5019	1.705	1.69	484	0	0	141.9	126.458	2.46305	2.44138	0.71921	0	15.4415	0.0216691	3.19095	2.17417	6.97	-2.29496	9.54202	-4.99731
867	0.900826	0.818182	10.0049	30.66	18.76	22.3679	1.71333	1.69667	323.333	9.01268	8.18582	685.8	419.622	1.65347	1.63738	0.741452	0.248055	266.178	0.0160843	3.17059	2.16744	6.91618	-2.16692	195.751	-5.11609
868	0.165289	0.165289	10.0033	30.05	14.39	21.7304	2.91222	2.5875	242.75	1.65344	1.65344	653	312.701	2.11002	1.87475	0.775179	0	340.299	0.235274	3.19271	2.15821	6.84278	-2.47492	262.119	-5.122
869	0.719008	0.719008	10.0025	29.83	24.55	22.1187	3.878	3.485	1.5	7.19187	7.19187	659.8	543.013	0.0173621	0.0156026	0.726749	0	116.787	0.00175949	3.18844	2.16824	6.92256	-2.31719	83.2987	-5.02968
870	0.809917	0.0826446	10.002	30.59	32.47	10.8107	1.73	1.71	2	8.10079	0.826611	330.7	351.024	0.0103271	0.0102077	0.751512	2.18225	-20.3242	0.000119389	3.20633	2.1663	6.90711	-0.769605	-16.9019	-5.19069
871	0.487603	0.404959	10.002	32.44	28.92	10.0308	1.73	1.71	2	4.87701	4.0504	325.4	290.091	0.0103271	0.0102077	0.79113	0.247984	35.3085	0.000119389	3.16373	2.1744	6.97183	-2.30674	26.2134	-5.51553
872	0.652893	0.652893	0	33.12	26.26	1.00737	1.304	1.355	1.5	0	0	33.3641	26.4535	0.00583811	0.00606644	0.834456	0	6.91056	-0.000228331	3.135	2.1551	6.81815	-2.61602	3.96822	-5.68963
873	0.892562	0.892562	10.0033	35.17	20.77	21.7799	1.02	1	1	8.9286	8.9286	766	452.369	0.00304441	0.00298472	0.781912	0	313.631	5.96944e-05	3.17592	2.14203	6.71526	-2.48329	243.557	-5.25069
874	1.90083	1.90083	10.005	34.42	18.08	22.545	1.02	1	1	19.0177	19.0177	776	407.614	0.00304441	0.00298472	0.815424	0	368.386	5.96944e-05	3.17386	2.16063	6.86197	-2.58805	298.629	-5.59537
875	3.22314	3.22314	10.0097	31.26	30.25	26.6955	2.35	2.255	1	32.2628	32.2628	834.5	807.538	0.00701409	0.00673054	0.619277	0	26.9624	0.000283548	3.16045	2.15969	6.85458	-1.95719	15.3598	-4.24471
876	0.892562	0.892562	0.259761	32.03	24.74	10.7118	3.68	3.51	1	0.231853	0.231853	343.1	265.011	0.0109838	0.0104764	0.690871	0	78.0893	0.000507402	3.14996	2.1536	6.80636	-2.17622	52.4617	-4.70196
877	2.71074	2.71074	10.0324	35.07	20.98	10.69	3.68	3.51	1	27.1953	27.1953	374.9	224.277	0.0109838	0.0104764	0.731142	0	150.623	0.000507402	3.12306	2.14884	6.76876	-2.2834	108.556	-4.94855
878	2.7438	2.7438	10.0094	34.6	14.63	13.1185	3.68	3.51	1	27.4638	27.4638	453.9	191.924	0.0109838	0.0104764	0.747556	0	261.976	0.000507402	3.17015	2.13659	6.67268	-2.36986	194.245	-4.98783
879	2.57851	2.57851	10.0049	34.04	13.75	11.7391	3.68	3.51	1	25.7977	25.7977	399.6	161.413	0.0109838	0.0104764	0.774326	0	238.187	0.000507402	3.19532	2.15801	6.84119	-2.47422	182.763	-5.29692
880	6.86777	6.86777	10.0033	34.96	19.24	10.861	3.68	3.51	1	68.7003	68.7003	379.7	208.965	0.0109838	0.0104764	0.82141	0	170.735	0.000507402	3.18978	2.16942	6.93198	-2.62012	138.461	-5.69358
881	14.93	14.93	0	37.69	15.08	0.964835	3.68	3.51	0.5	0	0	36.3646	14.5497	0.00549188	0.00523818	0.950245	0	21.8149	0.000253701	3.16001	2.16691	6.91197	-3.00279	18.6704	-6.56783
882	11.29	11.29	0	39.74	19.47	0.842473	3.29333	3.14	0.666667	0	0	33.4799	16.4029	0.00655311	0.00624801	0.775756	0	17.0769	0.000305105	3.18735	2.15341	6.80479	-2.47261	11.577	-5.27862
883	8.66942	8.66942	0	40.05	19.3	0.774937	3.1	2.955	1	0	0	31.0362	14.9563	0.00925263	0.00881984	0.943922	0	16.0799	0.000432784	3.18687	2.16581	6.90319	-3.00816	13.1339	-6.51567
884	8.68595	8.19008	0	37.7	19.02	0.688234	2.52	2.4	1	0	0	25.9464	13.0902	0.00752149	0.00716332	1	0	12.8562	0.000358166	3.17072	2.16559	6.90145	-3.17072	10.6906	-6.90109
885	5.96694	5.96694	10.0018	34.53	15.74	9.91312	2.265	2.19	1	59.6799	59.6799	342.3	156.032	0.00676039	0.00653653	0.929921	0	186.268	0.000223854	3.16371	2.15827	6.84325	-2.942	171.207	-6.36348
886	10.47	8.17355	0	30.79	14.19	0.587188	2.265	2.19	1	0	0	18.0795	8.33219	0.00676039	0.00653653	0.820118	0	9.74731	0.000223854	3.16723	2.15508	6.81806	-2.5975	6.22652	-5.59143
887	1.4876	0.975207	0	28.47	12.35	0.455311	2.01	1.98	1	0	0	12.9627	5.62309	0.00599928	0.00590974	0.754536	0	7.33962	8.95415e-05	3.17304	2.15668	6.83071	-2.39417	3.91071	-5.15395
888	2.71901	1.16529	0	26.59	26.75	0.394143	2.01	1.98	1	0	0	10.4803	10.5433	0.00599928	0.00590974	0.913454	0	-0.0630629	8.95415e-05	2.97378	2.15932	6.8516	-2.71641	-2.03004	-6.25854
889	2.1157	1.73554	0	26.38	21.33	0.405329	2.01	1.98	1	0	0	10.6926	8.64567	0.00599928	0.00590974	0.7967	0	2.04691	8.95415e-05	1.85317	2.06795	6.14961	-1.47642	-0.0167576	-4.89932
890	3.00826	2.28099	10.0015	29.47	9.76033	19.2128	2.01	1.98	1	30.0872	22.8133	566.2	187.523	0.00599928	0.00590974	0.744101	2.18214	378.677	8.95415e-05	0	1.50872	2.79592	1.62374	280.651	-2.08038
891	0.561983	0.322314	10.0015	28.78	15.06	10.337	2.01	1.98	1	5.62069	3.22363	297.5	155.676	0.00599928	0.00590974	0.737216	0.719117	141.824	8.95415e-05	2.84532	0	0	-1.56747	104.555	6.60114e-05
892	0.950413	0.950413	0	33.83	22.29	0.492172	2.01	1.98	1	0	0	16.6502	10.9705	0.00599928	0.00590974	0.955113	0	5.67966	8.95415e-05	3.13563	2.00795	5.71326	-2.99488	3.5069	-5.45673
893	3.46281	3.46281	10.0015	38.64	20.7	18.8639	2.885	2.79	1	34.6333	34.6333	728.9	390.482	0.00861091	0.00832736	1	0	338.418	0.000283548	3.12448	2.14231	6.71749	-3.12448	336.276	-6.71721
894	9.71901	9.71901	0	38.5	17	0.454957	2.885	2.79	1	0	0	17.5158	7.73426	0.00861091	0.00832736	0.992542	0	9.78157	0.000283548	3.12715	2.13723	6.67773	-3.10383	7.58733	-6.62764
895	7.98347	7.98347	0	32.8	19.31	0.493425	3.76	3.6	1	0	0	16.1843	9.52804	0.0112225	0.010745	0.998508	0	6.6563	0.000477555	3.12738	2.13845	6.68725	-3.12272	4.51112	-6.6768
896	6.86777	6.86777	0	35.75	22.04	0.0366407	3.76	3.6	1	0	0	1.3099	0.80756	0.0112225	0.010745	1	0	0.502344	0.000477555	3.17866	2.13856	6.68808	-3.17866	-1.63621	-6.6876
897	7.63158	7.63158	0	36.63	18.26	0.0129355	0	0	0	0	0	0.473826	0.236201	0	0	1	0	0.237624	0	3.19108	2.16187	6.87186	-3.19108	-1.92425	-6.87186
898	0	0	0	0	0	0	0	0	0	0	0	0	0	0	0	0.789564	0	0	0	3.17028	2.1675	6.91664	-2.50314	-1.71138	-5.46113
899	0.487179	0.487179	10.0024	27.85	23.83	17.9569	1.63	1.55	1	4.87295	4.87295	500.1	427.913	0.00486509	0.00462631	0.824506	0	72.1868	0.000238777	3.17163	2.15807	6.84168	-2.61503	57.7391	-5.64081
900	8.13223	8.13223	10.003	42.93	18.45	12.3713	1.63	1.55	1	81.3469	81.3469	531.1	228.251	0.00486509	0.00462631	0.965263	0	302.849	0.000238777	3.18564	2.15868	6.84655	-3.07498	290.246	-6.60849
901	13.45	11.88	0	43.1	13.38	2.08024	1.63	1.55	1	0	0	89.6584	27.8336	0.00486509	0.00462631	1	0	61.8248	0.000238777	3.19137	2.16503	6.89701	-3.19137	59.6598	-6.89677
902	18.21	12.09	10.0058	39.96	12.63	11.7092	1.63	1.55	1	182.206	120.971	467.9	147.887	0.00486509	0.00462631	1	18.3707	320.013	0.000238777	3.20913	2.16763	6.9177	15.1616	317.845	-6.91746
903	11.3	2.8595	10.0072	34.18	12.45	22.9491	1.63	1.55	1	113.081	28.6156	784.4	285.716	0.00486509	0.00462631	0.991051	25.3396	498.684	0.000238777	3.20055	2.17566	6.982	21.941	492.065	-6.91928
904	2.77686	2.54545	0	34.74	12.79	3.48877	1.63	1.55	1	0	0	121.2	44.6214	0.00486509	0.00462631	0.93264	0	76.5786	0.000238777	3.21188	2.17178	6.95089	-2.99553	69.3948	-6.48246
905	0.785124	0.785124	0	34.14	22.64	2.86874	1.63	1.55	1	0	0	97.9386	64.9482	0.00486509	0.00462631	0.735823	0	32.9905	0.000238777	3.18984	2.17691	6.99196	-2.34716	22.6733	-5.14467
906	0.669421	0.363636	10.0041	32.75	28.17	21.2244	1.63	1.55	1	6.69696	3.63785	695.1	597.892	0.00486509	0.00462631	0.66893	0.917731	97.2079	0.000238777	3.16901	2.16694	6.91218	-1.50595	63.5757	-4.6236
907	2.33058	1.79339	0	31.16	25.2	1.48338	3.035	2.84	1.33333	0	0	46.2223	37.3813	0.0120782	0.0113021	0.848982	0	8.84097	0.000776027	3.20125	2.15749	6.83712	-2.7178	5.67415	-5.80393
908	2.86777	2.47107	10.0024	30.07	25.34	11.1307	3.878	3.485	1.5	28.6845	24.7166	334.7	282.052	0.0173621	0.0156026	0.768396	1.19036	52.6482	0.00175949	3.19871	2.1721	6.95342	-1.54321	38.7856	-5.34163
909	0.900826	0.900826	0	31.12	24.05	0.955367	2.80625	2.65667	1.33333	0	0	29.731	22.9766	0.0111678	0.0105725	0.742373	0	6.75445	0.000595285	3.19429	2.17095	6.94426	-2.37135	3.40266	-5.15479
910	0	0	10.002	31.91	25.64	10.2507	1.304	1.355	1.5	0	0	327.1	262.828	0.00583811	0.00606644	0.75781	0	64.2719	-0.000228331	3.17413	2.16895	6.92826	-2.40539	47.0622	-5.25048
911	0.0826446	0.0826446	10.0025	30.93	29.38	21.8073	1.304	1.355	1.5	0.826654	0.826654	674.5	640.699	0.00583811	0.00606644	0.736019	0	33.8013	-0.000228331	3.19231	2.15981	6.85552	-2.3496	23.2887	-5.04596
912	0	0	10.0034	33.05	12.1	11.1316	1.02	1	1	0	0	367.9	134.693	0.00304441	0.00298472	0.773396	0	233.207	5.96944e-05	3.18459	2.16805	6.92109	-2.46295	178.685	-5.35269
913	0.694215	0.694215	0	32.92	23.95	1.73969	2.35	2.255	1	0	0	57.2707	41.6657	0.00701409	0.00673054	0.75515	0	15.6051	0.000283548	3.17538	2.16456	6.89323	-2.39789	10.1496	-5.20521
914	0.396694	0.396694	0	32.18	26.18	3.39341	2.35	2.255	1	0	0	109.2	88.8395	0.00701409	0.00673054	0.703667	0	20.3605	0.000283548	3.18166	2.16038	6.86004	-2.23883	12.8068	-4.82699
915	1.09091	1.09091	10	33.51	3.34711	100	3.68	3.51	1	10.9091	10.9091	3351	334.711	0.0109838	0.0104764	0.756627	0	3016.29	0.000507402	3.17246	2.16323	6.88267	-2.40037	2280.57	-5.20723
916	1.05785	1.05785	10.5072	35.19	11.48	100	3.68	3.51	1	11.115	11.115	3519	1148	0.0109838	0.0104764	0.745772	0	2371	0.000507402	3.17812	2.15906	6.84954	-2.37015	1766.61	-5.10781
917	1.42149	1.42149	10.0098	35.03	24.85	23.2629	3.68	3.51	1	14.2288	14.2288	814.9	578.083	0.0109838	0.0104764	0.66897	0	236.817	0.000507402	3.1855	2.16162	6.8699	-2.131	156.977	-4.59542
918	1.41322	1.41322	10.005	34.03	28.17	11.8043	3.68	3.51	0.5	14.1392	14.1392	401.7	332.527	0.00549188	0.00523818	0.672345	0	69.1731	0.000253701	3.19087	2.16497	6.89651	-2.14536	45.0526	-4.63666
919	6.32231	6.32231	10.0033	34.52	15.71	10.956	3.68	3.51	0.5	63.2441	63.2441	378.2	172.118	0.00549188	0.00523818	0.727715	0	206.082	0.000253701	3.18848	2.1674	6.91589	-2.3203	148.392	-5.03261
920	7.28099	7.28099	0	37.05	20.22	0.848971	3.68	3.51	0.5	0	0	31.4544	17.1662	0.00549188	0.00523818	0.82184	0	14.2882	0.000253701	3.17052	2.16632	6.90725	-2.60566	9.96224	-5.67645
921	16.94	16.94	0	39.39	18.02	0.799029	3.36667	3.20667	1	0	0	31.4738	14.3985	0.0100486	0.009571	0.928724	0	17.0753	0.000477555	3.18069	2.15818	6.84254	-2.95398	13.8538	-6.35439
922	12.95	12.95	0	39.64	8.61983	0.680353	3.21	3.055	1.5	0	0	26.9692	5.86453	0.0143714	0.0136775	0.872017	0	21.1047	0.000693947	3.17421	2.16279	6.87916	-2.76797	16.5176	-5.99813
923	13.49	12.71	0	37.92	10.03	0.578521	2.52	2.4	1	0	0	21.9375	5.80256	0.00752149	0.00716332	1	0	16.1349	0.000358166	3.17044	2.15985	6.85584	-3.17044	13.9751	-6.85548
924	8.16529	7.97521	0	36.41	12.61	0.532516	2.265	2.19	1	0	0	19.3889	6.71503	0.00676039	0.00653653	0.907823	0	12.6739	0.000223854	3.12153	2.15814	6.84227	-2.8338	9.54644	-6.21137
925	7	6.8843	10.0014	34.68	15.57	0.465236	2.885	2.79	1	70.0098	68.8527	16.1344	7.24372	0.00861091	0.00832736	0.789047	0.347156	8.89066	0.000283548	3.14006	2.13589	6.66723	-2.20373	5.32983	-5.26054
926	7.13223	7.13223	10.0013	28.5	14.61	22.0281	2.885	2.79	1	71.3314	71.3314	627.8	321.83	0.00861091	0.00832736	0.735894	0	305.97	0.000283548	3.1638	2.14433	6.73331	-2.32822	223.583	-4.95479
927	4.24793	2.36364	10.0012	27.19	19.17	10.7797	2.885	2.79	1	42.4845	23.6392	293.1	206.647	0.00861091	0.00832736	0.896985	5.65358	86.4532	0.000283548	2.84058	2.15512	6.81838	2.52322	75.6141	-6.11573
928	0.77686	0.77686	10.0013	27.97	18.12	9.82839	2.885	2.79	1	7.76958	7.76958	274.9	178.09	0.00861091	0.00832736	0.882142	0	96.8096	0.000283548	1.43239	2.00573	5.69743	-1.26357	83.6305	-5.0257
929	1.95041	1.95041	10.0013	28.85	26.31	9.47314	2.885	2.79	1	19.5067	19.5067	273.3	249.238	0.00861091	0.00832736	0.757804	0	24.0618	0.000283548	1.79668	1.27069	1.82013	-1.36153	17.2712	-1.37908
930	1.13223	0.966942	0	28.61	20.88	0.35542	2.885	2.79	1	0	0	10.1686	7.42118	0.00861091	0.00832736	0.82494	0	2.7474	0.000283548	2.98203	1.47791	2.65534	-2.46	1.04725	-2.19026
931	2.42149	2.42149	10.0013	34.18	23.48	17.1738	2.885	2.79	1	24.2181	24.2181	587	403.24	0.00861091	0.00832736	0.998508	0	183.76	0.000283548	3.1242	2.07177	6.17808	-3.11954	181.417	-6.16858
932	2.81818	2.81818	10.0013	37.29	21.02	9.40467	2.885	2.79	1	28.1855	28.1855	350.7	197.686	0.00861091	0.00832736	0.980991	0	153.014	0.000283548	3.12566	2.13711	6.67675	-3.06624	148.009	-6.54956
933	7.52893	7.52893	0	37.29	17.98	0.121147	3.76	3.6	1	0	0	4.51758	2.17822	0.0112225	0.010745	0.788214	0	2.33935	0.000477555	3.12716	2.13777	6.68194	-2.46487	0.158888	-5.26642
934	5.19008	5.19008	10.0014	36.43	19.83	10.571	3.76	3.6	1	51.9083	51.9083	385.1	209.622	0.0112225	0.010745	0.986576	0	175.478	0.000477555	3.12429	2.13845	6.68728	-3.08235	171.013	-6.59704
935	8.69421	8.69421	0	37.55	19.69	0.0112482	3.76	3.6	1	0	0	0.42237	0.221477	0.0112225	0.010745	1	0	0.200893	0.000477555	3.18121	2.13714	6.67705	-3.18121	-1.93625	-6.67658
936	4.67857	4.67857	0	36.82	20.36	0.0120855	3.76	3.6	1	0	0	0.444987	0.24606	0.0112225	0.010745	1	0	0.198927	0.000477555	3.18852	2.16303	6.88104	-3.18852	-1.9641	-6.88057
937	0.301887	0.301887	0	6.54717	3.54717	0.870758	1.63	1.55	1	0	0	5.701	3.08873	0.00486509	0.00462631	0.781128	0	2.61227	0.000238777	3.15771	2.16634	6.90741	-2.46657	0.348333	-5.39539
938	6.75207	6.75207	0	34.31	13.98	1.03553	1.63	1.55	1	0	0	35.5291	14.4767	0.00486509	0.00462631	0.881813	0	21.0524	0.000238777	3.16311	2.15236	6.79651	-2.78927	16.6663	-5.99304
939	16.33	16.33	0	37.95	14.06	1.30245	1.63	1.55	1	0	0	49.4279	18.3124	0.00486509	0.00462631	1	0	31.1155	0.000238777	3.17	2.15481	6.81592	-3.17	28.9607	-6.81568
940	16.64	16.64	0	38.55	11.07	1.60854	1.63	1.55	1	0	0	62.0093	17.8066	0.00486509	0.00462631	1	0	44.2027	0.000238777	3.20919	2.15794	6.84067	-3.20919	42.0448	-6.84043
941	17.27	17.27	10.0039	38.5	9.76033	13.0545	1.63	1.55	1	172.767	172.767	502.6	127.417	0.00486509	0.00462631	1	0	375.183	0.000238777	3.22253	2.17569	6.9822	-3.22253	373.008	-6.98196
942	14.29	11.22	0.158861	36.4	14.4	2.18424	1.63	1.55	1	2.27013	1.78242	79.5062	31.453	0.00486509	0.00462631	0.953835	0.146311	48.0532	0.000238777	3.19521	2.18172	7.03066	-2.90815	43.7539	-6.70586
943	3.79339	2.87603	10.0042	37.12	14.12	2.01442	1.63	1.55	1	37.9497	28.7723	74.7753	28.4436	0.00486509	0.00462631	0.733114	2.75322	46.3317	0.000238777	3.17192	2.16937	6.9316	-0.306961	32.376	-5.08147
944	0	0	10.0039	36.33	28.88	11.4203	3.47	3.405	1	0	0	414.9	329.819	0.010357	0.010163	0.723057	0	85.0813	0.000194007	3.16677	2.15881	6.84759	-2.28975	59.9577	-4.95106
945	3.45455	3.45455	10.0032	38.91	25.49	10.3187	3.47	3.405	1	34.5565	34.5565	401.5	263.023	0.010357	0.010163	0.649312	0	138.477	0.000194007	3.18263	2.15647	6.82906	-2.06652	88.5144	-4.43407
946	3.98347	3.06612	0	36.44	26.74	1.27267	3.47	3.405	1	0	0	46.3759	34.0311	0.010357	0.010163	0.962865	0	12.3449	0.000194007	3.20909	2.16367	6.88617	-3.08993	9.80311	-6.63027
947	3.52066	1.97521	10.0021	32.59	21.09	10.5953	5.31	5.26	1	35.2142	19.7563	345.3	223.454	0.0158489	0.0156996	0.890975	4.63736	121.846	0.000149236	3.20329	2.17565	6.98186	1.27772	106.623	-6.22053
948	0.545455	0.545455	0	32.19	14.36	0.992969	3.165	3.13	1	0	0	31.9637	14.259	0.00944663	0.00934217	0.745397	0	17.7046	0.000104465	3.18958	2.17302	6.96081	-2.3775	11.5772	-5.18848
949	0.876033	0.876033	10.002	31.5	24.53	10.5365	3.165	3.13	1	8.76207	8.76207	331.9	258.461	0.00944663	0.00934217	0.771314	0	73.4395	0.000104465	3.18439	2.16682	6.91125	-2.45617	54.9736	-5.33066
950	0.330579	0	0	30.44	31.14	0.881872	1.02	1	1	0	0	26.8442	27.4615	0.00304441	0.00298472	0.733734	0	-0.61731	5.96944e-05	3.18881	2.16447	6.89251	-2.33974	-2.04108	-5.05723
951	2.12397	1.52066	10.0033	32.9	27.6	10.4833	1.02	1	1	21.2466	15.2116	344.9	289.339	0.00304441	0.00298472	0.732006	1.81051	55.5614	5.96944e-05	3.16669	2.16647	6.90847	-0.992731	39.0854	-5.057
952	2.80992	2.80992	0	34.34	30.27	1.63881	2.35	2.255	1	0	0	56.2766	49.6067	0.00701409	0.00673054	0.760902	0	6.66995	0.000283548	3.16236	2.15644	6.82876	-2.40625	3.43434	-5.19581
953	1.87603	1.87603	0	34.66	22.24	2.77862	2.35	2.255	1	0	0	96.3071	61.7966	0.00701409	0.00673054	0.781419	0	34.5105	0.000283548	3.18852	2.15447	6.81322	-2.49157	25.2836	-5.32376
954	0.198347	0.198347	10.0144	33.54	8.61983	14.3649	3.68	3.51	1	1.98634	1.98634	481.8	123.823	0.0109838	0.0104764	0.793318	0	357.977	0.000507402	3.18602	2.16634	6.90741	-2.52753	282.271	-5.47937
955	2.21488	1.81818	10.0144	33.81	26.16	4.76782	4.065	3.88	1.5	22.1807	18.2081	161.2	124.726	0.0181993	0.0173711	0.81862	1.1918	36.4738	0.000828259	3.17333	2.1652	6.89838	-1.62212	28.0857	-5.64647
956	3.73554	3.73554	10.0081	36.17	26.86	12.4108	3.93667	3.75667	1	37.3857	37.3857	448.9	333.355	0.0117498	0.0112126	0.60287	0	115.545	0.000537249	3.17229	2.15945	6.85267	-1.91248	68.3567	-4.13095
957	4.64463	4.64463	10.0047	34.37	28.14	1.54842	3.68	3.51	0.5	46.468	46.468	53.2192	43.5725	0.00549188	0.00523818	0.754257	0	9.64665	0.000253701	3.18441	2.15898	6.84891	-2.40187	5.64763	-5.16564
958	3.64463	3.64463	0	34.5	17.63	1.09845	3.68	3.51	0.5	0	0	37.8965	19.3657	0.00549188	0.00523818	0.750488	0	18.5308	0.000253701	3.20714	2.16448	6.89259	-2.40692	12.2828	-5.17262
959	9.82645	9.82645	0	36.1	19.02	0.823962	3.68	3.51	0	0	0	29.745	15.6718	0	0	0.763445	0	14.0733	0	3.16211	2.17476	6.97476	-2.4141	9.08386	-5.32484
960	17.82	15.55	10.002	37.34	13.24	10.5758	3.36667	3.20667	1	178.235	155.531	394.9	140.023	0.0100486	0.009571	0.833909	6.81134	254.877	0.000477555	3.18977	2.15436	6.81233	3.02006	210.747	-5.68047
961	7.00826	6.85124	0	38.27	15.62	0.622258	3.21	3.055	1.5	0	0	23.8138	9.71966	0.0143714	0.0136775	0.881308	0	14.0941	0.000693947	3.20276	2.1669	6.91193	-2.82262	10.5116	-6.09093
962	5.95041	3.91736	0.441434	33.67	7.16529	1.01019	3.21	3.055	1.5	2.62671	1.72925	34.0132	7.23832	0.0143714	0.0136775	0.841903	0.269238	26.7749	0.000693947	3.18632	2.17278	6.95889	-2.4559	20.7125	-5.85812
963	3.45455	3.45455	10.0014	35.26	21.76	11.211	3.0475	2.9225	1.25	34.5502	34.5502	395.3	243.951	0.0113699	0.0109035	0.784945	0	151.349	0.000466362	3.1861	2.16534	6.89946	-2.50092	117.101	-5.41533
964	3.89256	1.08264	0	27.45	23.98	0.457015	2.885	2.79	1	0	0	12.5451	10.9592	0.00861091	0.00832736	0.897444	0	1.58584	0.000283548	3.18861	2.16524	6.89869	-2.8616	-0.51998	-6.19094
965	2.04132	2.04132	0	29.84	19.43	0.435537	3.76	3.6	1	0	0	12.9964	8.46248	0.0112225	0.010745	0.842423	0	4.53394	0.000477555	3.16074	2.16638	6.90775	-2.66268	1.99449	-5.81884
966	1.57025	1.57025	10.0011	30.48	21.82	9.62927	2.885	2.79	1	15.7042	15.7042	293.5	210.111	0.00861091	0.00832736	0.679192	0	83.3894	0.000283548	3.0693	2.15374	6.80742	-2.08465	55.1746	-4.62335
967	0.661157	0.165289	10.0011	25.61	21.31	10.902	2.885	2.79	1	6.61232	1.65308	279.2	232.321	0.00861091	0.00832736	0.965048	1.48777	46.8786	0.000283548	2.27164	2.112	6.48236	-0.756468	43.2019	-6.25552
968	1.55372	0.85124	0	30.09	19.89	0.318957	2.885	2.79	1	0	0	9.59742	6.34406	0.00861091	0.00832736	0.922388	0	3.25336	0.000283548	0	1.72806	3.92553	0	1.40692	-3.6206
969	0.909091	0.909091	0	34.62	18.12	0.406485	3.76	3.6	1	0	0	14.0725	7.3655	0.0112225	0.010745	0.901131	0	6.707	0.000477555	0	0	0	0	6.04388	0.00043034
970	1.13223	1.13223	10.0012	34.9	24.85	8.19771	3.76	3.6	1	11.3236	11.3236	286.1	203.713	0.0112225	0.010745	0.814253	0	82.387	0.000477555	0	0	0	0	67.0839	0.000388851
971	2.53719	2.53719	10.0013	34.55	30.95	9.89291	3.76	3.6	1	25.3752	25.3752	341.8	306.186	0.0112225	0.010745	0.895231	0	35.6145	0.000477555	2.01405	0	0	-1.80304	31.8832	0.000427522
972	4.10744	4.10744	10.0014	35.25	29.14	0.00157472	3.76	3.6	1	41.0803	41.0803	0.0555089	0.0458874	0.0112225	0.010745	0.83916	0	0.00962154	0.000477555	2.11887	1.59483	3.21206	-1.77807	-1.33024	-2.69504
973	5.49587	5.49587	0	37.08	18.34	0.00175881	3.76	3.6	1	0	0	0.0652168	0.0322566	0.0112225	0.010745	0.988068	0	0.0329601	0.000477555	2.11226	1.64969	3.49549	-2.08705	-1.59744	-3.45331
974	3.97414	3.97414	0	35.91	16.75	0.00977384	3.76	3.6	1	0	0	0.350979	0.163712	0.0112225	0.010745	0.996792	0	0.187267	0.000477555	0	1.64626	3.47731	0	-1.45431	-3.46568
975	3.76471	3.76471	0	28.41	20.71	0.00838426	3.76	3.6	1	0	0	0.238197	0.173638	0.0112225	0.010745	0.868014	0	0.0645588	0.000477555	1.08883	0	0	-0.945119	0.0560379	0.000414524
976	0	0	0	0	0	0	0	0	0	0	0	0	0	0	0	0.804386	0	0	0	2.48458	1.05838	1.15239	-1.99856	-0.851343	-0.926966
977	0	0	0	0	0	0	3.59	3.59	1	0	0	0	0	0.0107151	0.0107151	0.774422	0	0	0	3.10443	1.83443	4.55778	-2.40414	-1.42062	-3.52965
978	0	0	0	0	0	0	3.59	3.59	1	0	0	0	0	0.0107151	0.0107151	0.787367	0	0	0	3.1241	2.12808	6.60649	-2.45981	-1.67558	-5.20173
979	0	0	0.244491	0	0	0	3.59	3.59	1	0	0	0	0	0.0107151	0.0107151	0.78472	0	0	0	3.11817	2.13706	6.67639	-2.44689	-1.67699	-5.2391
980	0	0	10.0021	0	0	0	3.59	3.59	1	0	0	0	0	0.0107151	0.0107151	0.791851	0	0	0	3.12422	2.13435	6.65528	-2.47392	-1.69009	-5.26999
981	0	0	10.0019	0	0	0	3.59	3.59	1	0	0	0	0	0.0107151	0.0107151	0.783665	0	0	0	3.13597	2.13712	6.67683	-2.45755	-1.67478	-5.2324
982	0	0	0	0	0	0	0	0	0	0	0	0	0	0	0	0	0	0	0	3.17394	2.14247	6.71872	0	0	0
983	0	0	0.364469	2.11765	3	0.676859	0	0	0	0	0	1.43335	2.03058	0	0	0.800014	0	-0.597228	0	3.15355	2.15973	6.85483	-2.52289	-2.2056	-5.48396
984	5.1028	5.1028	0	18.73	6.6729	0.798708	1.63	1.55	1	0	0	14.9598	5.32969	0.00486509	0.00462631	0.801994	0	9.6301	0.000238777	3.16418	2.15047	6.78161	-2.53765	5.99862	-5.43862
985	16.12	16.12	0	30.02	14.79	0.920091	1.63	1.55	1	0	0	27.6211	13.6081	0.00486509	0.00462631	0.816937	0	14.013	0.000238777	3.1536	2.1553	6.81975	-2.57629	9.68698	-5.57111
986	17.43	17.43	0	31.52	13.78	1.0655	1.63	1.55	1	0	0	33.5845	14.6826	0.00486509	0.00462631	1	0	18.9019	0.000238777	3.17391	2.15049	6.78178	-3.17391	16.7514	-6.78154
987	16.02	16.02	10.0025	29.39	14.73	1.22504	1.63	1.55	1	160.241	160.241	36.0038	18.0448	0.00486509	0.00462631	1	0	17.959	0.000238777	3.1725	2.15971	6.85474	-3.1725	15.7993	-6.8545
988	16.8	16.8	10.0028	29.91	11.82	14.2528	1.63	1.55	1	168.047	168.047	426.3	168.468	0.00486509	0.00462631	1	0	257.832	0.000238777	3.21578	2.15907	6.84966	-3.21578	255.673	-6.84942
989	17.59	17.59	10.0029	31.87	12.19	13.5017	1.63	1.55	1	175.952	175.952	430.3	164.586	0.00486509	0.00462631	0.932504	0	265.714	0.000238777	3.20896	2.17867	7.00611	-2.99237	245.748	-6.53301
990	9.49587	9.49587	0	33.83	22.77	1.42111	1.63	1.55	1	0	0	48.0762	32.3587	0.00486509	0.00462631	0.740031	0	15.7175	0.000238777	3.18187	2.17559	6.98138	-2.35468	10.0214	-5.16626
991	2.80992	2.80992	10.0028	38.02	23.54	11.1257	3.47	3.405	1	28.1071	28.1071	423	261.9	0.010357	0.010163	0.824639	0	161.1	0.000194007	3.16692	2.16332	6.8834	-2.61157	131.066	-5.67616
992	2.64463	2.64463	10.0025	39.83	19.19	19.4652	5.31	5.26	1	26.453	26.453	775.3	373.538	0.0158489	0.0156996	0.710774	0	401.762	0.000149236	3.18356	2.15654	6.82961	-2.26279	284.029	-4.8542
993	2.57025	2.57025	10.0022	40.13	23.16	10.76	5.31	5.26	1	25.7081	25.7081	431.8	249.202	0.0158489	0.0156996	0.919471	0	182.598	0.000149236	3.20811	2.16409	6.8895	-2.94976	165.903	-6.33456
994	0.760331	0.760331	0	37.32	22.77	0.941933	5.31	5.26	1	0	0	35.1529	21.4478	0.0158489	0.0156996	0.853915	0	13.7051	0.000149236	3.20596	2.1752	6.97827	-2.73762	9.84558	-5.95872
995	1.28926	1.28926	10.0017	33.59	15.77	0.797854	5.31	5.26	1	12.8947	12.8947	26.7999	12.5822	0.0158489	0.0156996	0.7494	0	14.2178	0.000149236	3.1897	2.17423	6.97049	-2.39036	9.02542	-5.22357
996	0.512397	0.512397	0	32.49	5.70248	0.662241	3.165	3.13	1	0	0	21.5162	3.77642	0.00944663	0.00934217	0.757923	0	17.7398	0.000104465	3.20672	2.16687	6.91168	-2.43045	11.8031	-5.23844
997	0	0	10.0023	31.93	20.63	10.6295	1.02	1	1	0	0	339.4	219.287	0.00304441	0.00298472	0.682324	0	120.113	5.96944e-05	3.19037	2.17457	6.97325	-2.17687	80.4724	-4.75797
998	10.31	10.31	10.0029	35.9	24.93	9.4429	1.02	1	1	103.13	103.13	339	235.411	0.00304441	0.00298472	0.910096	0	103.589	5.96944e-05	3.16425	2.16718	6.9141	-2.87977	92.3032	-6.29244
999	13.2	13.2	10.0038	38.65	23.33	18.295	2.35	2.255	1	132.051	132.051	707.1	426.821	0.00701409	0.00673054	0.931388	0	280.279	0.000283548	3.16465	2.15533	6.82	-2.94751	259.041	-6.3518
1000	7.24793	7.24793	0	37.46	18.77	1.74823	3.68	3.51	1	0	0	65.4887	32.8143	0.0109838	0.0104764	0.785594	0	32.6744	0.000507402	3.18066	2.15551	6.82143	-2.49871	23.9755	-5.35848
1001	1.91736	1.91736	0	33.43	13.95	2.1001	3.68	3.51	1	0	0	70.2065	29.2965	0.0109838	0.0104764	0.773497	0	40.91	0.000507402	3.17836	2.16278	6.87905	-2.45845	29.9709	-5.32053
1002	4.8843	4.8843	10.0059	33.55	20.21	11.9493	4.065	3.88	1.5	48.8718	48.8718	400.9	241.496	0.0181993	0.0173711	0.656574	0	159.404	0.000828259	3.14919	2.16173	6.87078	-2.06768	103.241	-4.51063
1003	3.66116	3.59504	10.0051	35.76	22.9	11.127	3.93667	3.75667	1	36.6301	35.9686	397.9	254.807	0.0117498	0.0112126	0.59243	0.198447	143.093	0.000537249	3.19202	2.14849	6.76598	-1.77348	83.4995	-4.00805
1004	2.7686	2.7686	10.0038	34.08	19.39	11.8691	3.68	3.51	0	27.6965	27.6965	404.5	230.142	0	0	0.723959	0	174.358	0	3.216	2.16792	6.92004	-2.32825	124.658	-5.00983
1005	0.826446	0.826446	0	34.24	8.08264	1.00657	3.68	3.51	0	0	0	34.4648	8.13572	0	0	0.77085	0	26.3291	0	3.20983	2.17877	7.00692	-2.4743	18.6163	-5.40128
1006	6.46281	6.46281	0	35.61	19.92	0.771746	3.68	3.51	0	0	0	27.4819	15.3732	0	0	0.727839	0	12.1087	0	3.20054	2.17598	6.98453	-2.32948	7.22941	-5.08361
1007	8.68595	8.68595	10.0019	36.45	16.04	10.5295	3.79	3.61	1	86.8759	86.8759	383.8	168.893	0.0113121	0.0107748	0.640783	0	214.907	0.000537249	3.21258	2.17178	6.95088	-2.05857	136.317	-4.45366
1008	6	6	0	36.52	16.44	0.564411	3.9	3.71	2	0	0	20.6123	9.27892	0.0232808	0.0221466	0.932889	0	11.3334	0.00113419	3.18696	2.17722	6.99451	-2.97308	8.54168	-6.52405
1009	6.13223	6.13223	10.0014	34.83	21.82	11.447	3.9	3.71	2	61.3308	61.3308	398.7	249.774	0.0232808	0.0221466	0.776422	0	148.926	0.00113419	3.1824	2.16563	6.90176	-2.47089	113.948	-5.3578
1010	5.7686	5.63636	10.0012	31.9	18.04	10.9655	3.83	3.655	1.5	57.6931	56.3706	349.8	197.818	0.0171472	0.0163637	0.831579	0.396743	151.982	0.000783489	3.19448	2.16357	6.88534	-2.32654	124.586	-5.72505
1011	0.454545	0.454545	0	31.47	14.63	0.451151	3.83	3.655	1.5	0	0	14.1977	6.60034	0.0171472	0.0163637	0.882044	0	7.59738	0.000783489	3.21041	2.16903	6.92892	-2.83172	4.78804	-6.11093
1012	0.636364	0.636364	10.0011	32.31	9.71901	0.357513	3.83	3.655	1.5	6.36432	6.36432	11.5512	3.47467	0.0171472	0.0163637	0.757415	0	8.07656	0.000783489	3.18614	2.17624	6.98663	-2.41323	4.46899	-5.29119
1013	0.661157	0.661157	10.001	32.84	21.49	9.41839	3.83	3.655	1.5	6.61224	6.61224	309.3	202.401	0.0171472	0.0163637	0.758991	0	106.899	0.000783489	3.09592	2.16526	6.89882	-2.34977	79.4918	-5.23555
1014	0.975207	0.975207	0.157006	31.95	27.81	0.406861	3.83	3.655	1.5	0.153113	0.153113	12.9992	11.3148	0.0171472	0.0163637	0.913531	0	1.68441	0.000783489	2.75641	2.12419	6.57631	-2.51807	-0.401754	-6.00695
1015	1.84298	1.84298	10.001	34.67	19.63	7.64926	3.83	3.655	1.5	18.4317	18.4317	265.2	150.155	0.0171472	0.0163637	0.889663	0	115.045	0.000783489	2.91895	1.96591	5.41885	-2.59688	100.602	-4.82025
1016	6.68595	6.68595	10.0011	34.12	25.12	17.6377	3.76	3.6	1	66.8669	66.8669	601.8	443.06	0.0112225	0.010745	0.944834	0	158.74	0.000477555	2.98229	2.04245	5.96181	-2.81777	148.053	-5.63247
1017	8.80165	8.80165	0	34.98	23.09	0.057421	3.675	3.595	1	0	0	2.00858	1.32585	0.0109688	0.0107301	0.757644	0	0.682735	0.000238777	2.99733	2.07189	6.17897	-2.27091	-1.05248	-4.68128
1018	5.66116	5.66116	0	35.89	23.96	0.0247155	3.675	3.595	1	0	0	0.88704	0.592184	0.0109688	0.0107301	0.930749	0	0.294856	0.000238777	3.14704	2.07885	6.231	-2.9291	-1.66045	-5.79928
1019	7.40496	7.40496	0	35.12	19.27	0.0477109	3.80125	3.73333	2.06333	0	0	1.67561	0.919389	0.0234099	0.0229916	0.778834	0	0.756218	0.000418263	3.18454	2.14751	6.75828	-2.48022	-1.08358	-5.26326
1020	8.7438	8.7438	0	34.07	20.94	0.0019747	3.928	3.805	2.595	0	0	0.0672781	0.0413503	0.0304237	0.029471	0.734976	0	0.0259278	0.000952677	3.16331	2.16453	6.89303	-2.32496	-1.57182	-5.06551
1021	8.82645	8.23967	0	33.63	27.05	0.0191712	3.80125	3.73333	2.06333	0	0	0.644726	0.51858	0.0234099	0.0229916	0.791589	0	0.126146	0.000418263	2.11739	2.1549	6.81664	-1.6761	-1.60594	-5.39565
1022	6.36275	6.36275	0	27.9	26.97	0.0173393	3.80125	3.73333	2.06333	0	0	0.483767	0.467641	0.0234099	0.0229916	0.820788	0	0.0161256	0.000418263	2.99655	1.64892	3.49142	-2.45953	-1.34018	-2.86537
1023	3.1	3.1	0	14.73	15.38	0.0364682	3.59	3.59	1	0	0	0.537176	0.56088	0.0107151	0.0107151	0.82837	0	-0.0237043	0	3.12421	2.07849	6.22831	-2.588	-1.74139	-5.15934
1024	0	0	0	0	0	0	3.59	3.59	1	0	0	0	0	0.0107151	0.0107151	0.751414	0	0	0	3.12615	2.13711	6.67676	-2.34903	-1.60585	-5.01702
1025	0	0	0	0	0	0	3.59	3.59	1	0	0	0	0	0.0107151	0.0107151	0.763234	0	0	0	3.1232	2.13799	6.68369	-2.38373	-1.63179	-5.10121
1026	0	0	0.245095	0	0	0	3.59	3.59	1	0	0	0	0	0.0107151	0.0107151	0.745397	0	0	0	3.12425	2.13665	6.67317	-2.3288	-1.59265	-4.97416
1027	0	0	10.0024	0	0	0	3.59	3.59	1	0	0	0	0	0.0107151	0.0107151	0.825881	0	0	0	3.15884	2.13713	6.67691	-2.60883	-1.76501	-5.51434
1028	0	0	10.002	0	0	0	3.59	3.59	1	0	0	0	0	0.0107151	0.0107151	0.820594	0	0	0	3.17176	2.15287	6.80059	-2.60272	-1.76663	-5.58052
1029	1.41791	1.41791	0.364411	13.24	10.9	0.648969	1.63	1.55	1	0.516702	0.516702	8.59236	7.07377	0.00486509	0.00462631	0.82109	0	1.51859	0.000238777	3.13897	2.15874	6.84699	-2.57737	-0.52562	-5.6218
1030	12.72	12.72	0.364569	29.61	16.35	0.725064	1.63	1.55	1	4.63732	4.63732	21.4691	11.8548	0.00486509	0.00462631	0.956077	0	9.61435	0.000238777	3.14559	2.14383	6.72942	-3.00742	7.14239	-6.43362
1031	18.84	18.84	0	28.62	15.61	0.812217	1.63	1.55	1	0	0	23.2457	12.6787	0.00486509	0.00462631	0.991051	0	10.5669	0.000238777	3.1342	2.14685	6.7531	-3.10616	8.34475	-6.69242
1032	18.21	18.21	0	30.52	14.19	0.90705	1.63	1.55	1	0	0	27.6832	12.871	0.00486509	0.00462631	1	0	14.8121	0.000238777	3.13227	2.14167	6.71242	-3.13227	12.6705	-6.71218
1033	18.21	18.21	0	28.84	14.01	0.999514	1.63	1.55	1	0	0	28.826	14.0032	0.00486509	0.00462631	1	0	14.8228	0.000238777	3.13938	2.14079	6.70553	-3.13938	12.682	-6.70529
1034	16.8	16.8	10.0022	30.1	15.55	1.07063	1.63	1.55	1	168.037	168.037	32.2258	16.6482	0.00486509	0.00462631	1	0	15.5776	0.000238777	3.19337	2.14402	6.73089	-3.19337	13.4336	-6.73065
1035	12.31	12.31	0	29.68	8.70248	1.13354	1.63	1.55	1	0	0	33.6434	9.86458	0.00486509	0.00462631	0.857549	0	23.7788	0.000238777	3.21694	2.16853	6.92494	-2.75869	18.5319	-5.93827
1036	2.28099	2.28099	3.31331	30.57	7.79339	1.09778	1.63	1.55	1	7.55764	7.55764	33.5592	8.55544	0.00486509	0.00462631	0.757962	0	25.0038	0.000238777	3.18236	2.17919	7.01034	-2.41211	17.3002	-5.3134
1037	5.24793	5.24793	10.0022	35.28	20.83	1.07021	3.47	3.405	1	52.491	52.491	37.7572	22.2926	0.010357	0.010163	0.922583	0	15.4646	0.000194007	3.15135	2.16355	6.88519	-2.90738	12.2713	-6.35199
1038	5.04132	5.04132	10.0021	39.29	15.93	10.6745	3.87	3.485	1	50.4237	50.4237	419.4	170.044	0.0115509	0.0104017	0.854771	0	249.356	0.00114912	3.17922	2.14947	6.77372	-2.71751	211.305	-5.789
1039	3.22314	3.22314	10.0019	42.76	17	10.2222	3.87	3.485	1	32.2375	32.2375	437.1	173.777	0.0115509	0.0104017	0.958855	0	263.323	0.00114912	3.21514	2.16212	6.87386	-3.08285	250.415	-6.58994
1040	2.04132	2.04132	1.29051	42.54	23.17	2.02731	3.87	3.485	1	2.63434	2.63434	86.2417	46.9727	0.0115509	0.0104017	0.950348	0	39.269	0.00114912	3.21451	2.17838	7.00377	-3.0549	35.2489	-6.65493
1041	1.8843	1.8843	0	36.69	28.22	0.578177	5.31	5.26	1	0	0	21.2133	16.3162	0.0158489	0.0156996	0.874305	0	4.89716	0.000149236	3.17623	2.17809	7.00151	-2.77699	2.37729	-6.12133
1042	1.04132	1.04132	10.0018	33.79	19.04	20.4646	3.29375	3.25667	1	10.4151	10.4151	691.5	389.647	0.00983092	0.00972023	0.731574	0	301.853	0.000110683	3.1948	2.16077	6.86309	-2.33723	219.247	-5.02077
1043	0	0	0	33.07	11.03	0.743112	2.084	2.255	1	0	0	24.5747	8.19652	0.00622015	0.00673054	0.777154	0	16.3782	-0.000510387	3.17344	2.16918	6.93011	-2.46625	11.0426	-5.38616
1044	5.56198	5.56198	10.0025	36.14	22.72	18.4947	2.084	2.255	1	55.6337	55.6337	668.4	420.201	0.00622015	0.00673054	0.985085	0	248.199	-0.000510387	3.15875	2.1595	6.85306	-3.11164	242.37	-6.75135
1045	4.39669	4.39669	0	39.64	20.31	1.0625	2.35	2.255	1	0	0	42.1175	21.5794	0.00701409	0.00673054	0.992542	0	20.5381	0.000283548	3.16219	2.15283	6.80026	-3.13861	18.2482	-6.74927
1046	1.73554	1.73554	0.218286	37.93	21.07	1.59174	3.68	3.51	1	0.378844	0.378844	60.3746	33.5379	0.0109838	0.0104764	0.76596	0	26.8367	0.000507402	3.2012	2.15439	6.81261	-2.45199	18.9057	-5.2178
1047	2.14876	2.14876	10.0037	33.64	15.57	23.4988	4.065	3.88	1.5	21.4956	21.4956	790.5	365.876	0.0181993	0.0173711	0.744378	0	424.624	0.000828259	3.18346	2.17208	6.95325	-2.36969	314.463	-5.17523
1048	0.561983	0.561983	10.0037	34.04	2.90083	11.0488	4.065	3.88	1.5	5.62192	5.62192	376.1	32.0506	0.0181993	0.0173711	0.626107	0	344.049	0.000828259	3.16674	2.16404	6.88914	-1.98272	214.057	-4.31282
1049	3.45455	3.38843	10.0035	34.37	21.17	10.9107	4.065	3.88	1	34.5575	33.8961	375	230.979	0.0121329	0.0115807	0.901959	0.198416	144.021	0.000552173	3.2059	2.15646	6.82895	-2.71263	127.956	-6.15894
1050	2.01653	2.01653	10.003	33.26	28.44	11.7348	4.065	3.88	1	20.1713	20.1713	390.3	333.738	0.0121329	0.0115807	0.851726	0	56.5618	0.000552173	3.22322	2.1742	6.97028	-2.7453	46.3233	-5.9363
1051	1.98347	1.98347	0	33.58	23.36	0.883244	3.68	3.51	0	0	0	29.6593	20.6326	0	0	0.751012	0	9.02675	0	3.19321	2.18203	7.03315	-2.39814	5.14047	-5.28198
1052	13.83	13.83	0	33.71	23.18	0.726386	3.79	3.61	1	0	0	24.4865	16.8376	0.0113121	0.0107748	0.815626	0	7.64885	0.000537249	3.20512	2.16846	6.92436	-2.61418	4.46994	-5.64725
1053	12.2	12.2	0.360943	34.07	18.28	0.955981	3.79	3.61	1	4.4035	4.4035	32.5703	17.4753	0.0113121	0.0107748	0.927836	0	15.0949	0.000537249	3.21845	2.17385	6.96744	-2.98619	11.9887	-6.46414
1054	3.15702	3.15702	0	33.62	7.66942	0.556743	3.9	3.71	2	0	0	18.7177	4.2699	0.0232808	0.0221466	0.858926	0	14.4478	0.00113419	3.19986	2.17987	7.0158	-2.74845	10.5372	-6.02508
1055	1.78512	1	10.0013	32.05	17.41	23.2293	3.9	3.71	2	17.8536	10.0013	744.5	404.423	0.0232808	0.0221466	0.724579	2.35569	340.077	0.00113419	3.19748	2.17147	6.94841	-0.609948	244.839	-5.03385
1056	4.20661	3.08264	10.0012	29.05	16.45	12.3821	3.9	3.71	2	42.0711	30.8301	359.7	203.686	0.0232808	0.0221466	0.776901	3.3723	156.014	0.00113419	3.19238	2.17039	6.9398	0.139783	119.522	-5.39065
1057	1.93388	1.1157	10.0011	30.66	5.4876	10.7567	3.9	3.71	2	19.3409	11.1582	329.8	59.0284	0.0232808	0.0221466	0.785485	2.45481	270.772	0.00113419	3.205	2.16808	6.92134	-0.589265	210.984	-5.43572
1058	0.404959	0.404959	10.001	32.63	10.55	9.97548	3.9	3.71	2	4.04999	4.04999	325.5	105.241	0.0232808	0.0221466	0.750824	0	220.259	0.00113419	3.21932	2.1738	6.96701	-2.41714	163.743	-5.23015
1059	1.21488	1.21488	0	34.53	20.62	0.31019	3.9	3.71	2	0	0	10.7109	6.39612	0.0232808	0.0221466	0.773951	0	4.31474	0.00113419	3.20701	2.18027	7.01897	-2.48207	1.65198	-5.43146
1060	2.71901	2.71901	0	34.31	21.5	0.112155	3.9	3.71	2	0	0	3.84805	2.41134	0.0232808	0.0221466	0.731247	0	1.43671	0.00113419	3.16596	2.17471	6.97431	-2.3151	-0.539657	-5.09912
1061	4.1405	4.1405	10.001	32.72	23.74	9.76467	3.75	3.63333	1.33333	41.4093	41.4093	319.5	231.813	0.0149236	0.0144593	0.724824	0	87.6867	0.00046429	3.15551	2.15611	6.82613	-2.28719	61.9946	-4.94741
1062	3.7686	3.7686	0	29.86	31.55	0.140946	3.675	3.595	1	0	0	4.20863	4.44683	0.0109688	0.0107301	0.761525	0	-0.238198	0.000238777	3.21402	2.15136	6.78864	-2.44756	-1.81971	-5.16953
1063	4.38843	4.38843	10.0013	31.97	28.01	10.6725	3.675	3.595	1	43.89	43.89	341.2	298.937	0.0109688	0.0107301	0.738645	0	42.2631	0.000238777	3.2303	2.17787	6.99974	-2.38605	29.6088	-5.17015
1064	2.14876	2.14876	10.0015	33.46	23.36	10.4573	3.59	3.59	1	21.4908	21.4908	349.9	244.282	0.0107151	0.0107151	0.834444	0	105.618	0	3.23223	2.18522	7.05892	-2.69712	86.3092	-5.89028
1065	8.87603	8.87603	10.0017	33.04	25.26	21.7282	3.80125	3.73333	2.06333	88.7755	88.7755	717.9	548.855	0.0234099	0.0229916	0.838546	0	169.045	0.000418263	3.23208	2.18609	7.06596	-2.71025	139.919	-5.92479
1066	3	3	0	31.13	19.36	0.183724	3.826	3.8	2.595	0	0	5.71934	3.5569	0.0296337	0.0294323	0.749966	0	2.16244	0.000201379	2.42148	2.18602	7.06541	-1.81603	-0.0176899	-5.29867
1067	2.93388	2.47934	0	30.09	26.6	0.0361937	3.826	3.8	2.595	0	0	1.08907	0.962754	0.0296337	0.0294323	0.792423	0	0.126316	0.000201379	3.12927	1.80324	4.3665	-2.47971	-1.32883	-3.45996
1068	5.85124	3.44628	0	27.42	27.45	0.0334861	3.826	3.8	2.595	0	0	0.918189	0.919194	0.0296337	0.0294323	0.72642	0	-0.00100458	0.000201379	3.13539	2.13942	6.69481	-2.27761	-1.55484	-4.86309
1069	8.38843	7.1405	0	29.39	13.88	0.0541756	3.59	3.59	1	0	0	1.59222	0.751957	0.0107151	0.0107151	0.91743	0	0.840264	0	3.14454	2.14221	6.71666	-2.88489	-1.19444	-6.16206
1070	3.24211	3.24211	0	23.48	3.58947	0.143149	3.59	3.59	1	0	0	3.36114	0.51383	0.0107151	0.0107151	0.942016	0	2.84731	0	3.12618	2.14637	6.74935	-2.94491	0.6603	-6.35799
1071	0	0	0	19.05	15.43	0.00436903	3.59	3.59	1	0	0	0.0832301	0.0674142	0.0107151	0.0107151	0.717885	0	0.0158159	0	3.14117	2.13801	6.6838	-2.255	-1.52349	-4.7982
1072	0	0	10.0038	0	0	0	3.59	3.59	1	0	0	0	0	0.0107151	0.0107151	0.805325	0	0	0	3.16372	2.14484	6.73731	-2.54782	-1.72729	-5.42572
1073	0	0	10.0027	0	0	0	3.59	3.59	1	0	0	0	0	0.0107151	0.0107151	0	0	0	0	3.1509	2.15509	6.8181	0	0	0
1074	0.216216	0.216216	0	12.39	13.99	0.598159	1.63	1.55	1	0	0	7.4112	8.36825	0.00486509	0.00462631	0.807907	0	-0.957055	0.000238777	3.15875	2.14926	6.7721	-2.55198	-2.50962	-5.47104
1075	12.21	11.89	0	28.47	17.98	0.656154	1.63	1.55	1	0	0	18.6807	11.7976	0.00486509	0.00462631	0.962359	0	6.88305	0.000238777	3.15377	2.15283	6.80027	-3.03506	4.55217	-6.54407
1076	16.96	14.6	0	28.15	16.24	0.744472	1.63	1.55	1	0	0	20.9569	12.0902	0.00486509	0.00462631	1	0	8.86666	0.000238777	3.16506	2.15057	6.78239	-3.16506	6.71609	-6.78215
1077	18.69	18.69	10.0016	30.69	13.5	10.1075	1.63	1.55	1	186.93	186.93	310.2	136.452	0.00486509	0.00462631	1	0	173.748	0.000238777	3.13236	2.1557	6.82291	-3.13236	171.593	-6.82268
1078	17.74	17.74	10.0017	30.6	16.75	0.838737	1.63	1.55	1	177.431	177.431	25.6653	14.0488	0.00486509	0.00462631	1	0	11.6165	0.000238777	3.114	2.14082	6.70582	-3.114	9.47568	-6.70558
1079	15.39	15.39	0	29.97	16.58	0.879444	1.63	1.55	1	0	0	26.3569	14.5812	0.00486509	0.00462631	0.879896	0	11.7757	0.000238777	3.16593	2.13245	6.64045	-2.78569	8.4851	-5.8427
1080	9.42149	9.42149	0	28.79	10.64	0.894309	1.63	1.55	1	0	0	25.7472	9.51545	0.00486509	0.00462631	0.899836	0	16.2317	0.000238777	3.20586	2.15609	6.82603	-2.88475	12.6657	-6.14209
1081	6.16529	6.16529	0	31.12	12.59	0.923306	1.65	1.60333	1	0	0	28.7333	11.6244	0.00492479	0.0047855	0.837433	0	17.1089	0.000139287	3.20375	2.17418	6.97013	-2.68293	12.5068	-5.8369
1082	9.71074	9.71074	10.0018	32.03	8.10744	10.4246	3.03	2.84	1	97.1251	97.1251	333.9	84.5168	0.0090437	0.0084766	0.769827	0	249.383	0.000567096	3.17943	2.17323	6.96249	-2.44761	190.309	-5.35948
1083	6.4876	6.4876	10.0017	35.86	16.83	10.6776	3.87	3.485	1	64.8873	64.8873	382.9	179.705	0.0115509	0.0104017	0.63015	0	203.195	0.00114912	3.17049	2.16222	6.87463	-1.99788	126.681	-4.33132
1084	3.95041	3.95041	10.0016	37.79	15.59	11.1776	3.87	3.485	1	39.5105	39.5105	422.4	174.258	0.0115509	0.0104017	0.832219	0	248.142	0.00114912	3.18931	2.15816	6.84242	-2.6542	204.712	-5.69344
1085	4.53719	4.53719	10.0015	41.45	20.55	11.035	3.87	3.485	1	45.3787	45.3787	457.4	226.769	0.0115509	0.0104017	0.913023	0	230.631	0.00114912	3.1985	2.16669	6.91025	-2.92031	208.593	-6.30816
1086	3.05785	3.05785	0	39.6	24.33	0.538554	3.87	3.485	1	0	0	21.3267	13.103	0.0115509	0.0104017	0.959405	0	8.22372	0.00114912	3.19015	2.17086	6.9435	-3.06065	5.80714	-6.66052
1087	2.82645	2.82645	10.0016	35.02	25.88	11.0109	3.81571	3.49333	1	28.269	28.269	385.6	284.961	0.0113888	0.0104266	0.753998	0	100.639	0.000962216	3.20105	2.16708	6.91331	-2.41358	74.2477	-5.21189
1088	0.198347	0.198347	0	31.15	23.16	0.653558	2.695	2.61	1	0	0	20.3583	15.1364	0.00804382	0.00779011	0.818556	0	5.22193	0.000253701	3.17342	2.17201	6.95271	-2.59762	2.49653	-5.69098
1089	1.27273	1.27273	10.0021	31.95	23.08	11.0485	2.084	2.255	1	12.73	12.73	353	255	0.00622015	0.00673054	0.908074	0	98.0003	-0.000510387	3.17168	2.15949	6.85297	-2.88012	87.0305	-6.22347
1090	0.0991735	0.0991735	10.0024	35.86	28.66	10.8673	2.6825	2.67333	1	0.991972	0.991972	389.7	311.456	0.00800651	0.00797915	0.947052	0	78.2443	2.73599e-05	3.1931	2.1587	6.8467	-3.02404	72.057	-6.48415
1091	1.35537	1.35537	10.0026	39.08	23.29	21.1515	3.16455	3.0675	1.25	13.5573	13.5573	826.6	492.618	0.0118066	0.0114445	0.898946	0	333.982	0.000362067	3.19904	2.16841	6.92397	-2.87577	298.283	-6.22395
1092	3.40496	2.80992	0.152161	37.29	9.13223	1.19959	4.065	3.88	1.5	0.518103	0.427561	44.7329	10.955	0.0181993	0.0173711	0.787854	0.0271627	33.7779	0.000828259	3.16489	2.1711	6.94545	-2.47207	24.9016	-5.47135
1093	1.33884	1.33884	10.0027	36.03	15.8	10.2331	4.065	3.88	1.5	13.3921	13.3921	368.7	161.684	0.0181993	0.0173711	0.782173	0	207.016	0.000828259	3.15864	2.15562	6.8223	-2.4706	160.236	-5.33557
1094	2.23967	2.23967	10.0026	33.09	14.45	21.4385	4.45	4.25	2	22.4025	22.4025	709.4	309.786	0.026564	0.0253701	0.865045	0	399.614	0.00119389	3.18432	2.15278	6.79985	-2.75458	343.822	-5.88114
1095	0.661157	0.661157	10.0024	32.31	20.9	22.0613	4.065	3.88	1	6.61314	6.61314	712.8	461.081	0.0121329	0.0115807	0.85788	0	251.719	0.000552173	3.20325	2.16444	6.89227	-2.748	214.088	-5.91226
1096	5.2562	5.2562	10.0021	31.61	24.93	11.2148	3.68	3.51	0	52.573	52.573	354.5	279.585	0	0	0.756627	0	74.9149	0	3.17921	2.173	6.96066	-2.40548	55.0385	-5.26663
1097	3.85124	3.85124	0	33.33	16.09	0.684976	3.68	3.51	0	0	0	22.8302	11.0213	0	0	0.856789	0	11.809	0	3.20242	2.16212	6.87383	-2.7438	8.26533	-5.88942
1098	1.03306	1.03306	10.0016	32.41	9.18182	0.530696	3.79	3.61	1	10.3322	10.3322	17.1999	4.87276	0.0113121	0.0107748	0.799726	0	12.3271	0.000537249	3.2088	2.17263	6.95767	-2.56617	8.1208	-5.56381
1099	0.958678	0.760331	0	30.47	12.58	0.533936	3.9	3.71	2	0	0	16.269	6.71691	0.0232808	0.0221466	0.762895	0	9.55211	0.00113419	3.20861	2.17552	6.9808	-2.44783	5.62757	-5.32476
1100	5.1157	3.82645	10.0013	25.64	16.57	26.642	3.9	3.71	2	51.1635	38.2693	683.1	441.457	0.0232808	0.0221466	0.596904	3.86826	241.643	0.00113419	3.19589	2.17543	6.98008	0.401337	142.939	-4.16576
1101	4.43802	3.04132	0	27.82	17.97	0.470436	3.9	3.71	2	0	0	13.0875	8.45374	0.0232808	0.0221466	0.71921	0	4.6338	0.00113419	3.17767	2.16968	6.93405	-2.28541	1.77222	-4.98622
1102	3.17355	2.24793	10.001	31.2	15.7	9.65064	3.9	3.71	2	31.7388	22.4816	301.1	151.515	0.0232808	0.0221466	0.747885	2.77714	149.585	0.00113419	3.18698	2.16142	6.86826	-0.306511	110.256	-5.13583
1103	2.72727	2.57851	0.506216	30.67	18.73	7.50571	3.9	3.71	2	1.38059	1.30528	230.2	140.582	0.0232808	0.0221466	0.691202	0.0225914	89.6181	0.00113419	3.17301	2.16564	6.90186	-2.17758	60.4474	-4.76979
1104	6.04959	6.04959	10.0009	33.17	16.12	16.6325	3.9	3.71	2	60.5015	60.5015	551.7	268.116	0.0232808	0.0221466	0.822902	0	283.584	0.00113419	3.12995	2.15931	6.85152	-2.57564	231.585	-5.63719
1105	7.01653	7.01653	10.001	33.36	12.69	20.7014	3.745	3.65	1.5	70.172	70.172	690.6	262.701	0.0167667	0.0163413	0.914481	0	427.899	0.000425322	3.1766	2.13972	6.69722	-2.90494	389.348	-6.12409
1106	10.97	10.97	10.0011	32.76	16.17	20.9463	3.745	3.65	1.5	109.712	109.712	686.2	338.701	0.0167667	0.0163413	0.985085	0	347.499	0.000425322	3.17933	2.16093	6.86443	-3.13191	340.187	-6.76162
1107	3.57025	3.57025	10.0012	29.69	22.3	22.0411	3.59	3.59	1	35.7067	35.7067	654.4	491.516	0.0107151	0.0107151	0.81981	0	162.884	0	3.20277	2.16217	6.87426	-2.62566	131.761	-5.63559
1108	0.53719	0.53719	10.0013	31.07	23.85	9.61056	3.59	3.59	1	5.37262	5.37262	298.6	229.212	0.0107151	0.0107151	0.706022	0	69.3882	0	3.19135	2.17279	6.95894	-2.25317	47.4556	-4.91317
1109	2.7438	2.7438	10.0015	31.52	31.12	10.1459	3.59	3.59	1	27.4423	27.4423	319.8	315.742	0.0107151	0.0107151	0.89513	0	4.05838	0	3.21485	2.16762	6.91764	-2.87771	1.69247	-6.19219
1110	11.31	11.31	10.0018	31.95	29.69	10.4757	3.826	3.8	2.595	113.121	113.121	334.7	311.025	0.0296337	0.0294323	0.693588	0	23.6752	0.000201379	3.19344	2.17825	7.00273	-2.21493	14.91	-4.85686
1111	3.81818	3.81818	10.0022	30.41	11.45	21.733	3.7375	3.73	2.06333	38.1902	38.1902	660.9	248.843	0.0230173	0.0229711	0.71242	0	412.057	4.61885e-05	2.58019	2.16856	6.92517	-1.83818	292.013	-4.9336
1112	0.619835	0.619835	0	29.25	25.44	0.0350965	3.826	3.8	2.595	0	0	1.02657	0.892856	0.0296337	0.0294323	0.762878	0	0.133718	0.000201379	3.1316	1.8812	4.85385	-2.38903	-1.33311	-3.70274
1113	7.63636	3.47107	10.0036	26.52	27.58	22.6961	3.59	3.59	1	76.3915	34.7234	601.9	625.958	0.0107151	0.0107151	0.807908	12.5004	-24.0578	0	3.164	2.14048	6.70313	7.54297	-21.1658	-5.41551
1114	9.41322	8.42975	0	31.15	27.17	0.0625335	3.59	3.59	1	0	0	1.94792	1.69904	0.0107151	0.0107151	0.842166	0	0.248883	0	3.14075	2.15522	6.8191	-2.64504	-1.60545	-5.74281
1115	3.20661	3.20661	10.0065	31.64	24.02	18.5841	3.59	3.59	1	32.087	32.087	588	446.389	0.0107151	0.0107151	0.789213	0	141.611	0	3.12731	2.14465	6.73581	-2.46811	110.068	-5.31599
1116	11.14	11.14	0	28.59	23.04	0.0315467	3.59	3.59	1	0	0	0.901919	0.726835	0.0107151	0.0107151	0.835639	0	0.175084	0	3.1403	2.13852	6.68782	-2.62416	-1.64073	-5.5886
1117	0	0	10.006	20.81	16.67	9.15906	3.59	3.59	1	0	0	190.6	152.681	0.0107151	0.0107151	0.874131	0	37.9185	0	3.15248	2.14444	6.73419	-2.75568	31.2712	-5.88657
1118	0	0	10.0043	0	0	0	3.59	3.59	1	0	0	0	0	0.0107151	0.0107151	0.756808	0	0	0	3.15833	2.14998	6.77778	-2.39025	-1.62712	-5.12948
1119	1.95556	1.77778	10.0014	19.03	23.41	7.16763	1.65	1.60333	1	19.5582	17.7802	136.4	167.794	0.00492479	0.0047855	0.774337	0.533406	-31.3942	0.000139287	3.15613	2.15264	6.79874	-2.03087	-25.9766	-5.26441
1120	7.90083	7.7438	10.0015	27.64	18.91	5.19175	1.662	1.63	1	79.0199	77.4494	143.5	98.176	0.0049606	0.00486509	0.813722	0.471144	45.324	9.5511e-05	3.15071	2.15164	6.79085	-2.18042	35.1303	-5.52578
1121	7.22314	5.18182	10.0016	28.81	16.06	10.6387	1.662	1.63	1	72.2427	51.8263	306.5	170.857	0.0049606	0.00486509	1	6.12493	135.643	9.5511e-05	3.14216	2.14918	6.77142	2.98277	133.494	-6.77133
1122	10.68	10.68	10.0016	35.23	16.37	16.7726	1.67571	1.65667	1	106.818	106.818	590.9	274.568	0.00500154	0.00494468	1	0	316.332	5.68518e-05	3.14973	2.14529	6.74084	-3.14973	314.187	-6.74078
1123	15.39	14.13	0.318869	33.98	17.93	1.09669	1.662	1.63	1	4.9074	4.50562	37.2657	19.6637	0.0049606	0.00486509	0.998508	0.120533	17.6019	9.5511e-05	3.1453	2.14873	6.76793	-3.02025	15.4302	-6.75774
1124	11.78	11.78	0	30.77	17.74	0.952093	1.63	1.55	1	0	0	29.2959	16.8901	0.00486509	0.00462631	0.758615	0	12.4058	0.000238777	3.15437	2.14671	6.75205	-2.39295	7.78267	-5.12203
1125	12.56	12.56	0	29.55	10.27	0.918853	1.662	1.63	1	0	0	27.1521	9.43662	0.0049606	0.00486509	0.808582	0	17.7155	9.5511e-05	3.1749	2.15084	6.78454	-2.56717	12.5853	-5.48578
1126	5.47934	5.47934	0	30.53	15.74	0.833207	1.65	1.60333	1	0	0	25.4378	13.1147	0.00492479	0.0047855	0.77377	0	12.3231	0.000139287	3.19472	2.16016	6.85831	-2.47198	7.8638	-5.30664
1127	8.59504	8.59504	10.0015	32	15.68	10.4719	1.662	1.63	1	85.9637	85.9637	335.1	164.199	0.0049606	0.00486509	0.825705	0	170.901	9.5511e-05	3.16212	2.16915	6.92982	-2.61098	139.323	-5.72191
1128	15.07	15.07	10.0015	31.15	22.69	0.719948	1.71	1.71	1	150.722	150.722	22.4264	16.3356	0.00510387	0.00510387	0.786154	0	6.09076	0	3.15347	2.15436	6.81235	-2.47911	3.09461	-5.35556
1129	4.93388	4.93388	10.0014	33.7	18.31	11.3234	1.71	1.71	1	49.3458	49.3458	381.6	207.332	0.00510387	0.00510387	0.730759	0	174.268	0	3.17764	2.15043	6.78133	-2.32209	125.776	-4.95552
1130	6.53719	6.53719	10.0013	37.88	27.71	10.6151	1.71	1.71	1	65.3806	65.3806	402.1	294.144	0.00510387	0.00510387	0.778535	0	107.956	0	3.19631	2.1614	6.86816	-2.48844	82.3645	-5.3471
1131	5.95041	5.95041	0	37.74	27.98	0.487755	1.71	1.71	1	0	0	18.4079	13.6474	0.00510387	0.00510387	0.961835	0	4.76049	0	3.19877	2.16986	6.93556	-3.07669	2.49176	-6.67086
1132	1.81818	1.81818	10.0015	38.79	23.01	10.6909	2.695	2.61	1	18.1845	18.1845	414.7	245.998	0.00804382	0.00779011	0.916459	0	168.702	0.000253701	3.20578	2.17098	6.94445	-2.93796	152.619	-6.36407
1133	5.42149	5.12397	0	35.99	22.69	0.577417	2.695	2.61	1	0	0	20.7812	13.1016	0.00804382	0.00779011	0.877606	0	7.67964	0.000253701	3.174	2.17415	6.96984	-2.78552	4.83165	-6.11655
1134	1.28926	1.09091	10.0018	33.21	22.97	9.97591	3.68	3.51	1	12.8949	10.9111	331.3	229.147	0.0109838	0.0104764	0.743118	0.595148	102.153	0.000507402	3.18264	2.15976	6.85507	-1.92281	74.307	-5.09375
1135	2.18182	2.18182	10.002	36.92	21.45	0.649295	4.142	3.88	1.5	21.8225	21.8225	23.972	13.9274	0.0185441	0.0173711	0.777777	0	10.0446	0.00117299	3.20117	2.16367	6.88619	-2.48979	6.1296	-5.35501
1136	2.18182	2.18182	10.0021	39.62	16.25	18.791	3.96875	3.75667	1.33333	21.8227	21.8227	744.5	305.354	0.0157941	0.0149501	0.833569	0	439.146	0.000844012	3.20029	2.17206	6.95313	-2.66766	364.248	-5.79521
1137	3.10744	2.87603	0.395682	37.39	16.85	1.52742	4.065	3.88	1.5	1.22956	1.138	57.1101	25.737	0.0181993	0.0173711	0.832273	0.0274688	31.3732	0.000828259	3.13236	2.17166	6.94995	-2.58411	24.3036	-5.78356
1138	5.85124	5.85124	10.0021	35.17	24.79	21.9107	4.45	4.25	2	58.5249	58.5249	770.6	543.167	0.026564	0.0253701	0.815051	0	227.433	0.00119389	3.14965	2.14082	6.70582	-2.56712	183.625	-5.46461
1139	5.63636	5.53719	10.0021	31.61	21.4	12.0879	4.45	4.25	2	56.3754	55.3834	382.1	258.682	0.026564	0.0253701	0.744908	0.297583	123.418	0.00119389	3.1753	2.1487	6.76764	-2.14364	90.3344	-5.04038
1140	3.32231	3.22314	10.002	32.43	18.17	10.8511	4.065	3.88	1	33.2296	32.2377	351.9	197.164	0.0121329	0.0115807	0.826195	0.297579	154.736	0.000552173	3.18393	2.16035	6.85976	-2.38469	126.057	-5.66704
1141	2.06612	2.06612	10.0018	24.2	26.62	13.9421	4.065	3.88	1	20.6649	20.6649	337.4	371.14	0.0121329	0.0115807	0.76064	0	-33.74	0.000552173	3.20382	2.16426	6.89084	-2.43695	-27.3102	-5.24103
1142	7.95041	7.95041	0	26.13	14.58	0.605191	3.68	3.51	0	0	0	15.8136	8.82368	0	0	0.774048	0	6.98995	0	3.21552	2.17326	6.96273	-2.48897	3.72835	-5.38949
1143	2.63636	2.63636	10.0015	32.84	14.64	10.6303	3.79	3.61	1	26.3675	26.3675	349.1	155.628	0.0113121	0.0107748	0.735266	0	193.472	0.000537249	3.2163	2.17855	7.00516	-2.36483	140.652	-5.15026
1144	2.59504	2.59504	10.0013	27.07	8.99174	12.4049	3.9	3.71	2	25.9538	25.9538	335.8	111.541	0.0232808	0.0221466	0.764971	0	224.259	0.00113419	3.22672	2.1789	7.00799	-2.46835	169.885	-5.36004
1145	5.04132	4.31405	10.0012	4.58678	17	66.8225	3.9	3.71	2	50.4192	43.1456	306.5	1135.98	0.0232808	0.0221466	0.720074	2.18208	-829.483	0.00113419	3.21255	2.1836	7.04587	-0.742014	-598.861	-5.07273
1146	5.65289	4.85124	10.0011	26.94	23.44	27.0824	3.745	3.65	1.5	56.5352	48.5178	729.6	634.812	0.0167667	0.0163413	0.738053	2.40523	94.7884	0.000425322	3.19776	2.17721	6.99437	-0.584932	68.352	-5.16191
1147	4.55372	2.52893	10.0011	30.88	21.22	16.9333	3.745	3.65	1.5	45.5422	25.292	522.9	359.324	0.0167667	0.0163413	0.803257	6.07504	163.576	0.000425322	3.21209	2.17052	6.9408	2.29969	129.65	-5.5749
1148	9.28099	8.49587	10.0011	32.14	16.99	17.4238	3.745	3.65	1.5	92.8198	84.9677	560	296.03	0.0167667	0.0163413	0.826473	2.35562	263.97	0.000425322	3.11363	2.177	6.99271	-0.626476	216.365	-5.77894
1149	5.4876	5.4876	10.001	32.93	8.52066	7.44306	3.745	3.65	1.5	54.8817	54.8817	245.1	63.4198	0.0167667	0.0163413	0.892671	0	181.68	0.000425322	3.13636	2.13228	6.63915	-2.79974	160.277	-5.9262
1150	2.90083	2.90083	10.001	33.02	11.83	17.1714	3.745	3.65	1.5	29.0111	29.0111	567	203.138	0.0167667	0.0163413	0.743289	0	363.862	0.000425322	3.16842	2.14265	6.72012	-2.35505	268.862	-4.99468
1151	7.05785	7.05785	10.0011	32.6	14.63	10.2331	3.59	3.59	1	70.5861	70.5861	333.6	149.711	0.0107151	0.0107151	0.867338	0	183.889	0	3.19466	2.15722	6.83499	-2.77085	157.623	-5.92825
1152	1.3719	1.3719	10.0012	31.52	15.36	10.3934	3.59	3.59	1	13.7207	13.7207	327.6	159.643	0.0107151	0.0107151	0.757046	0	167.957	0	3.1785	2.16912	6.92959	-2.40627	125.509	-5.24602
1153	1.20661	1.20661	10.0014	31.64	18.32	9.38369	3.59	3.59	1	12.0678	12.0678	296.9	171.909	0.0107151	0.0107151	0.724077	0	124.991	0	3.18977	2.1618	6.87127	-2.30964	88.9376	-4.97533
1154	3.24793	3.24793	10.0016	31.02	31.84	10.0193	3.59	3.59	1	32.4845	32.4845	310.8	319.016	0.0107151	0.0107151	0.741142	0	-8.21586	0	3.1788	2.1669	6.91193	-2.35594	-7.6951	-5.12272
1155	2.06612	2.06612	10.0019	31.14	27.4	20.2473	3.826	3.8	2.595	20.665	20.665	630.5	554.775	0.0296337	0.0294323	0.746953	0	75.7248	0.000201379	2.47492	2.16193	6.87236	-1.84865	54.948	-5.13318
1156	1.56198	0.77686	10.0023	28.72	10.38	11.1281	3.7375	3.73	2.06333	15.6234	7.77039	319.6	115.51	0.0230173	0.0229711	0.832062	2.35592	204.09	4.61885e-05	2.18426	1.82968	4.52831	0.142825	168.293	-3.76779
1157	3.78512	1.79339	0	27.04	18.63	0.0272882	3.59	3.59	1	0	0	0.737873	0.508379	0.0107151	0.0107151	0.773509	0	0.229494	0	3.12507	1.68346	3.67713	-2.41727	-1.12466	-2.84429
1158	1.08264	0.785124	0	28.88	30.75	0.110438	3.59	3.59	1	0	0	3.18944	3.39596	0.0107151	0.0107151	0.74077	0	-0.206519	0	3.16743	2.1375	6.67986	-2.34634	-1.73638	-4.94824
1159	2.13223	2.04959	0	30.4	23.36	0.0559434	3.59	3.59	1	0	0	1.70068	1.30684	0.0107151	0.0107151	0.681922	0	0.393842	0	3.15111	2.15677	6.83142	-2.14881	-1.20218	-4.65849
1160	4.05785	3.76033	2.54508	30.89	22.56	2.56795	3.59	3.59	1	10.3276	9.57035	79.324	57.933	0.0107151	0.0107151	0.786121	0.227164	21.391	0	3.12859	2.14936	6.77287	-2.28087	15.1263	-5.32429
1161	3.71074	3.71074	10.0198	31.42	11.72	10.0923	3.59	3.59	1	37.1809	37.1809	317.1	118.282	0.0107151	0.0107151	0.803843	0	198.818	0	3.15288	2.13911	6.6924	-2.53442	158.099	-5.37964
1162	0.767241	0.767241	0	31.1	22.59	0.116365	3.59	3.59	1	0	0	3.61895	2.62868	0.0107151	0.0107151	0.791224	0	0.990266	0	3.15564	2.15017	6.77922	-2.49682	-0.917741	-5.36388
1163	0	0	10.0056	28.45	52.86	10.9385	3.59	3.59	1	0	0	311.2	578.209	0.0107151	0.0107151	0.77795	0	-267.009	0	3.14177	2.15142	6.78909	-2.44414	-209.393	-5.28157
1164	0	0	10.0036	0	0	0	0	0	0	0	0	0	0	0	0	0	0	0	0	3.15979	2.14511	6.73945	0	0	0
1165	0.675325	0.675325	10.0015	20.62	20.68	9.96605	3.18	2.935	484	6.75428	6.75428	205.5	206.098	4.59384	4.23991	0.745506	0	-0.597963	0.353928	3.15757	2.1533	6.80399	-2.35399	-2.05109	-4.80856
1166	4.85124	4.45455	10.0017	36.11	21.12	6.08142	3.18	2.935	484	48.5205	44.5529	219.6	128.44	4.59384	4.23991	0.754359	1.19028	91.1605	0.353928	3.12443	2.1523	6.79603	-1.45904	67.1441	-4.85966
1167	10.84	4.19008	10.0018	33.65	15.61	9.09658	1.662	1.63	1	108.42	41.9085	306.1	141.998	0.0049606	0.00486509	0.937466	19.9534	164.102	9.5511e-05	3.12727	2.13721	6.67757	15.7739	151.837	-6.25991
1168	16.49	10.36	10.002	35.91	13.99	8.96408	1.67571	1.65667	1	164.932	103.62	321.9	125.407	0.00500154	0.00494468	0.95536	18.3936	196.493	5.68518e-05	3.15395	2.13851	6.6877	14.5593	185.678	-6.3891
1169	17.9	13.66	10.002	38.57	16.75	10.1063	1.662	1.63	1	179.036	136.628	389.8	169.281	0.0049606	0.00486509	0.980265	12.7226	220.519	9.5511e-05	3.15043	2.15065	6.78304	9.38322	214.059	-6.64908
1170	14.92	14.92	10.002	35.99	15.2	19.8583	1.662	1.63	1	149.23	149.23	714.7	301.846	0.0049606	0.00486509	0.951466	0	412.854	9.5511e-05	3.16142	2.14905	6.77045	-3.00799	390.772	-6.44176
1171	9.3719	9.21488	10.002	32.71	16.88	19.7799	1.662	1.63	1	93.7378	92.1672	647	333.884	0.0049606	0.00486509	0.740671	0.471169	313.116	9.5511e-05	3.16213	2.15405	6.80985	-1.99312	230.32	-5.04379
1172	17.94	17.94	10.0019	31.78	18.48	10.2203	1.71	1.71	1	179.434	179.434	324.8	188.87	0.00510387	0.00510387	0.913929	0	135.93	0	3.15876	2.15437	6.8124	-2.88688	122.261	-6.22604
1173	17.55	17.55	10.0018	31.55	21.81	10.5325	1.71	1.71	1	175.531	175.531	332.3	229.714	0.00510387	0.00510387	0.951171	0	102.586	0	3.16604	2.15284	6.8003	-3.01145	95.5295	-6.46824
1174	13.26	13.26	10.0016	31.37	22.99	10.9818	1.71	1.71	1	132.622	132.622	344.5	252.472	0.00510387	0.00510387	0.833645	0	92.0277	0	3.18604	2.15614	6.82645	-2.65602	74.921	-5.69083
1175	14.92	14.92	10.0015	39.58	16.42	16.4477	1.71	1.71	1	149.222	149.222	651	270.071	0.00510387	0.00510387	0.808397	0	380.929	0	3.21129	2.16521	6.89845	-2.596	306.191	-5.57669
1176	17.98	17.98	0.176594	41.14	19.7	0.783924	1.71	1.71	1	3.17517	3.17517	32.2506	15.4433	0.00510387	0.00510387	0.955016	0	16.8073	0	3.18811	2.17664	6.98982	-3.0447	13.9725	-6.67539
1177	16.74	16.74	0	39.69	24.71	0.444197	1.71	1.71	1	0	0	17.6302	10.9761	0.00510387	0.00510387	0.995525	0	6.65408	0	3.17475	2.16615	6.90594	-3.16054	4.46784	-6.87504
1178	13.11	13.11	0	41.25	18.83	0.57451	2.695	2.61	1	0	0	23.6985	10.818	0.00804382	0.00779011	0.974644	0	12.8805	0.000253701	3.18937	2.16009	6.85776	-3.1085	10.4486	-6.68362
1179	7.86777	7.34711	0	38.99	17.36	0.509285	2.695	2.61	1	0	0	19.857	8.84119	0.00804382	0.00779011	0.997017	0	11.0158	0.000253701	3.16989	2.16672	6.91046	-3.16044	8.82272	-6.8896
1180	0.264463	0.132231	0	34.04	19.59	0.572997	3.68	3.51	1	0	0	19.5048	11.225	0.0109838	0.0104764	0.92959	0	8.27981	0.000507402	3.17971	2.15789	6.84029	-2.95583	5.69087	-6.35819
1181	3.66942	3.66942	10.0017	35.91	6.52066	19.0448	4.142	3.88	1.5	36.7003	36.7003	683.9	124.185	0.0185441	0.0173711	0.91052	0	559.715	0.00117299	3.17078	2.16235	6.87564	-2.88706	507.663	-6.25934
1182	1.57025	1.57025	10.0017	36.45	17.02	10.7023	4.142	3.88	1.5	15.7052	15.7052	390.1	182.154	0.0185441	0.0173711	0.847226	0	207.946	0.00117299	3.15191	2.1583	6.84349	-2.67038	174.349	-5.79698
1183	5.08264	5.08264	10.0018	35.6	27	22.8399	4.45	4.25	2	50.8354	50.8354	813.1	616.677	0.026564	0.0253701	0.973152	0	196.423	0.00119389	3.17585	2.14972	6.77574	-3.09059	189.058	-6.59266
1184	1.07438	1.07438	10.0018	33.09	21.27	11.8797	4.45	4.25	2	10.7457	10.7457	393.1	252.682	0.026564	0.0253701	0.808858	0	140.418	0.00119389	3.19496	2.1606	6.86173	-2.58427	111.831	-5.54921
1185	1.06612	0.735537	10.0017	29.67	29.09	12.4267	4.45	4.25	2	10.663	7.35664	368.7	361.493	0.026564	0.0253701	0.863214	0.991907	7.20748	0.00119389	3.211	2.16925	6.93067	-1.91556	4.34907	-5.98162
1186	3.02479	3.02479	10.0017	23.15	24.35	14.203	4.065	3.88	1	30.2529	30.2529	328.8	345.844	0.0121329	0.0115807	0.816496	0	-17.0436	0.000552173	3.20972	2.17651	6.98878	-2.62072	-15.6932	-5.70586
1187	4.04959	4.04959	10.0016	31.44	28.28	10.827	4.065	3.88	1	40.5022	40.5022	340.4	306.187	0.0121329	0.0115807	0.823891	0	34.2132	0.000552173	3.21821	2.17593	6.98412	-2.65145	26.3953	-5.7537
1188	1.77686	1.77686	0	20.62	21.6	0.521025	4.065	3.88	1	0	0	10.7435	11.2541	0.0121329	0.0115807	0.804635	0	-0.510605	0.000552173	3.23181	2.17976	7.01494	-2.60043	-2.16477	-5.64402
1189	4.94215	4.94215	10.0013	33.31	18.27	8.2798	3.79	3.61	1	49.428	49.428	275.8	151.272	0.0113121	0.0107748	0.744653	0	124.528	0.000537249	3.22995	2.1859	7.06443	-2.40519	91.1025	-5.26014
1190	4.16529	4.16529	10.0013	13.06	16.18	34.2343	3.9	3.71	2	41.6581	41.6581	447.1	553.911	0.0232808	0.0221466	0.783967	0	-106.811	0.00113419	3.20916	2.18506	7.05764	-2.51587	-85.4493	-5.53207
1191	2.39669	2.39669	10.0013	13.25	18.7	29.5245	3.745	3.65	1.5	23.9699	23.9699	391.2	552.109	0.0167667	0.0163413	0.741313	0	-160.909	0.000425322	3.19973	2.17568	6.98209	-2.372	-120.897	-5.1756
1192	6.54545	4.68595	10.0012	32.31	22.6	10.4673	3.745	3.65	1.5	65.4627	46.8654	338.2	236.562	0.0167667	0.0163413	0.774281	5.57921	101.638	0.000425322	3.19216	2.17141	6.94794	1.84825	77.015	-5.37932
1193	5.60331	3.49587	10.0012	33.33	13.11	8.87189	3.745	3.65	1.5	56.0399	34.963	295.7	116.31	0.0167667	0.0163413	0.785958	6.32309	179.39	0.000425322	3.15895	2.16798	6.92055	2.48688	139.289	-5.43893
1194	1.50413	1.50413	10.0012	34.45	5.19835	17.5472	3.745	3.65	1.5	15.0431	15.0431	604.5	91.2163	0.0167667	0.0163413	0.784943	0	513.284	0.000425322	3.15085	2.15292	6.80098	-2.47324	401.209	-5.33805
1195	3.19835	3.19835	10.0011	33.25	12.87	17.8797	3.59	3.59	1	31.9871	31.9871	594.5	230.112	0.0107151	0.0107151	0.734372	0	364.388	0	3.18648	2.14924	6.77194	-2.34006	266.018	-4.97313
1196	4.95041	4.95041	10.0011	33.17	7.06612	17.7208	4.955	4.93	1	49.5095	49.5095	587.8	125.217	0.0147893	0.0147147	0.782835	0	462.583	7.4618e-05	3.18987	2.16541	6.90005	-2.49714	360.431	-5.40154
1197	0.305785	0.305785	10.0011	32.83	0.22314	20.1157	4.955	4.93	1	3.05818	3.05818	660.4	4.48864	0.0147893	0.0147147	0.770461	0	655.911	7.4618e-05	3.18901	2.16695	6.9123	-2.45701	503.685	-5.3256
1198	0.239669	0.239669	10.0012	32.19	12.02	10.1274	4.955	4.93	1	2.39698	2.39698	326	121.731	0.0147893	0.0147147	0.761334	0	204.269	7.4618e-05	3.20229	2.16656	6.9092	-2.43802	153.867	-5.26015
1199	1.78512	1.78512	0	33.26	14.98	0.0230959	3.59	3.59	1	0	0	0.768171	0.345977	0.0107151	0.0107151	0.749716	0	0.422194	0	3.20698	2.17257	6.95722	-2.40432	-1.31229	-5.21594
1200	4.09091	4.09091	0	32.73	20.24	0.278353	3.59	3.59	1	0	0	9.11049	5.63386	0.0107151	0.0107151	0.718427	0	3.47663	0	3.07404	2.17469	6.97419	-2.20848	0.935346	-5.01045
1201	5.31405	3.42149	10.0019	31.37	27.48	19.78	3.708	3.695	1.7975	53.1505	34.2213	620.5	543.556	0.0198935	0.0198238	0.752477	5.67876	76.9444	6.97454e-05	2.62197	2.11417	6.49906	2.30016	56.308	-4.89034
1202	6.13223	4.09091	10.0023	31.44	16.99	9.90776	3.69727	3.695	1.7975	61.3366	40.9186	311.5	168.333	0.019836	0.0198238	0.964917	6.12539	143.167	1.21933e-05	3.1261	1.90145	4.98556	2.89407	136.31	-4.81064
1203	7.32231	3.40496	10.003	27.3	18.95	10.5238	3.59	3.59	1	73.2454	34.0599	287.3	199.426	0.0107151	0.0107151	0.872678	11.7556	87.8738	0	3.06613	2.13797	6.68351	7.58314	74.8198	-5.83255
1204	0.446281	0.371901	0.36426	28.88	14.42	0.341742	3.59	3.59	1	0.162562	0.135469	9.8695	4.92792	0.0107151	0.0107151	0.740213	0.00812812	4.94158	0	3.1667	2.11054	6.47119	-2.33801	2.09558	-4.79006
1205	2.39669	2.19835	10.0077	29.49	21.52	9.79993	3.59	3.59	1	23.9854	22.0004	289	210.895	0.0107151	0.0107151	0.729651	0.595501	78.1055	0	3.1738	2.15644	6.82879	-1.88125	55.4162	-4.98263
1206	1.68627	1.45098	10.0339	30.79	28.55	9.90906	3.59	3.59	1	16.9198	14.5589	305.1	282.904	0.0107151	0.0107151	0.808521	0.708272	22.1963	0	3.18445	2.15966	6.85433	-2.00204	16.2	-5.54187
1207	0.699029	0.699029	10	30.21	15.3	21.1751	3.59	3.59	1	6.99029	6.99029	639.7	323.979	0.0107151	0.0107151	0.848005	0	315.721	0	3.15081	2.16449	6.89272	-2.6719	265.897	-5.84507
1208	1.42857	1.42857	10.0142	28.79	5.0625	10.9274	3.59	3.59	1	14.306	14.306	314.6	55.32	0.0107151	0.0107151	0.793316	0	259.28	0	3.15904	2.14922	6.7718	-2.50612	203.986	-5.37218
1209	0.179104	0.179104	10.0059	28.87	25.09	10.7794	3.59	3.59	1	1.7921	1.7921	311.2	270.454	0.0107151	0.0107151	0.792812	0	40.746	0	3.15608	2.15297	6.80131	-2.50217	30.597	-5.39216
1210	0.372093	0.372093	10.0016	23.05	23.14	9.7397	4.16	4.16	967	3.72154	3.72154	224.5	225.377	12.0067	12.0067	0.753022	0	-0.876573	0	3.1376	2.15162	6.79067	-2.36268	-2.28029	-5.11352
1211	6.68966	3.43103	10.0019	34.75	19.47	6.86906	3.18	2.935	484	66.9095	34.317	238.7	133.741	4.59384	4.23991	0.801023	9.77776	104.959	0.353928	3.1254	2.14321	6.72454	5.32869	82.3581	-5.103
1212	7.32231	3.87603	10.0022	34.02	15.19	11.6696	3.18	2.935	484	73.2391	38.7688	397	177.261	4.59384	4.23991	0.836512	10.3411	219.739	0.353928	3.1282	2.13765	6.68102	6.03368	182.026	-5.29269
1213	12.83	6.38843	10.0024	34.94	14.98	20.4207	2.76	2.52667	323	128.331	63.8997	713.5	305.902	2.66082	2.43587	0.821133	19.3294	407.598	0.224948	3.14284	2.13893	6.691	13.2913	332.936	-5.30949
1214	7.46281	6.52066	0	36.88	12.07	1.24072	3.18	2.935	484	0	0	45.7579	14.9755	4.59384	4.23991	0.716345	0	30.7824	0.353928	3.15342	2.1456	6.74326	-2.25894	20.5138	-4.57697
1215	8.95041	7.38017	0.641172	37.27	9.39669	1.88343	1.71	1.71	1	5.73876	4.73196	70.1955	17.698	0.00510387	0.00510387	0.965138	0.30204	52.4975	0	3.16644	2.15041	6.78116	-2.76454	48.5918	-6.54475
1216	11.64	7.04132	10.0025	31.4	22.8	12.6656	1.71	1.71	1	116.429	70.4308	397.7	288.776	0.00510387	0.00510387	0.898222	13.7995	108.924	0	3.1589	2.15632	6.82786	9.5576	95.9012	-6.13294
1217	17.82	17.21	10.0023	33.35	26	20.7406	1.71	1.71	1	178.242	172.14	691.7	539.256	0.00510387	0.00510387	0.997017	1.83043	152.444	0	3.13986	2.1529	6.80081	-1.30553	149.842	-6.78052
1218	18.65	18.65	10.0021	31.01	16.93	11.2609	1.71	1.71	1	186.539	186.539	349.2	190.647	0.00510387	0.00510387	0.768089	0	158.553	0	3.16492	2.14424	6.73261	-2.43094	120.136	-5.17124
1219	15.07	15.07	10.0019	36.27	14.98	9.59195	1.71	1.71	1	150.728	150.728	347.9	143.687	0.00510387	0.00510387	0.758013	0	204.213	0	3.193	2.15563	6.82239	-2.42034	153.162	-5.17147
1220	20.38	20.38	10.0016	45.32	13.07	14.6315	1.71	1.71	1	203.833	203.833	663.1	191.234	0.00510387	0.00510387	0.958825	0	471.866	0	3.19746	2.16837	6.92361	-3.06581	450.358	-6.63853
1221	19.36	19.36	0	45.67	12.28	0.716786	1.71	1.71	1	0	0	32.7356	8.80214	0.00510387	0.00510387	0.927315	0	23.9335	0	3.16942	2.17039	6.93973	-2.93906	20.1813	-6.43531
1222	17.25	17.25	0	42.18	20.26	0.637769	1.71	1.71	1	0	0	26.9011	12.9212	0.00510387	0.00510387	0.994034	0	13.9799	0	3.14821	2.15768	6.8386	-3.12942	11.7517	-6.7978
1223	17.66	17.66	0	42.62	14.95	0.412874	1.71	1.71	1	0	0	17.5967	6.17247	0.00510387	0.00510387	1	0	11.4242	0	3.16826	2.14804	6.76247	-3.16826	9.27619	-6.76247
1224	10.12	10.12	0	43.15	18.21	0.439717	3.44714	3.15667	1.33333	0	0	18.9738	8.00725	0.0137183	0.0125623	1	0	10.9665	0.00115599	3.16382	2.15715	6.8344	-3.16382	8.8094	-6.83324
1225	1.34711	1.34711	0	40.76	14.33	0.483147	4.142	3.88	1.5	0	0	19.6931	6.9235	0.0185441	0.0173711	1	0	12.7696	0.00117299	3.16435	2.15514	6.81847	-3.16435	10.6144	-6.8173
1226	9.54545	8.1157	10.0014	35.91	12.68	19.4319	4.142	3.88	1.5	95.4682	81.1687	697.8	246.397	0.0185441	0.0173711	1	4.28987	451.403	0.00117299	3.15621	2.15538	6.82038	1.13366	449.248	-6.81921
1227	6.49587	5.95041	10.0015	33.22	13.07	22.1072	4.45	4.25	2	64.9683	59.5129	734.4	288.941	0.026564	0.0253701	0.9046	1.63661	445.459	0.00119389	3.18493	2.15168	6.79114	-1.40062	401.016	-6.14218
1228	6.04959	6.04959	10.0015	33.48	22.26	11.3799	4.45	4.25	2	60.5049	60.5049	381	253.317	0.026564	0.0253701	0.857391	0	127.683	0.00119389	3.1986	2.16471	6.89446	-2.74245	107.618	-5.91023
1229	1.63636	1.63636	10.0015	25.95	21.9	14.2119	4.45	4.25	2	16.3661	16.3661	368.8	311.242	0.026564	0.0253701	0.787915	0	57.5584	0.00119389	3.20678	2.1709	6.94383	-2.52667	43.6406	-5.47021
1230	1.84298	1.84298	10.0015	23.66	17.78	28.4615	4.45	4.25	2	18.4325	18.4325	673.4	506.046	0.026564	0.0253701	0.848802	0	167.354	0.00119389	3.22317	2.1746	6.97347	-2.73584	140.204	-5.91808
1231	5.42149	5.24793	10.0014	26.72	20.04	22.6796	4.45	4.25	2	54.2226	52.4868	606	454.5	0.026564	0.0253701	0.861231	0.520736	151.5	0.00119389	3.22726	2.18201	7.03298	-2.33094	128.597	-6.05599
1232	7.47934	7.47934	0	37.6	24.55	0.502977	4.065	3.88	1	0	0	18.9119	12.3481	0.0121329	0.0115807	0.994034	0	6.56385	0.000552173	3.23006	2.18385	7.04786	-3.21079	4.35387	-7.00526
1233	4.3719	4.3719	10.0014	43.07	19.84	24.5182	4.065	3.88	1	43.725	43.725	1056	486.442	0.0121329	0.0115807	0.926457	0	569.558	0.000552173	3.22754	2.18511	7.05803	-2.99018	525.647	-6.53846
1234	1.95041	1.95041	0	39.02	20.57	10.3537	3.7625	3.57667	1.33333	0	0	404	212.975	0.0149733	0.0142338	0.843947	0	191.025	0.000739547	3.22493	2.18398	7.04888	-2.72167	159.372	-5.94826
1235	1.57025	1.57025	10.0014	4.15702	18.16	90.5215	3.72875	3.60333	1.66667	15.7047	15.7047	376.3	1643.87	0.0185488	0.0179249	0.737686	0	-1267.57	0.000623889	3.21539	2.1828	7.03937	-2.37195	-936.679	-5.19239
1236	1.46281	1.46281	10.0014	34.23	16.61	14.2098	3.745	3.65	1.5	14.6302	14.6302	486.4	236.024	0.0167667	0.0163413	0.761811	0	250.376	0.000425322	3.20779	2.17849	7.00469	-2.44373	189.079	-5.33592
1237	3.03306	2.28099	10.0014	37.91	28.38	13.8248	3.59	3.59	1	30.3349	22.8132	524.1	392.349	0.0107151	0.0107151	0.740645	2.25652	131.751	0	3.19442	2.17506	6.97714	-0.69465	95.9696	-5.16758
1238	2.33058	2.04959	10.0014	35.58	22.04	19.1512	3.59	3.59	1	23.309	20.4987	681.4	422.093	0.0107151	0.0107151	0.768722	0.843092	259.307	0	3.17724	2.16901	6.92872	-1.79431	197.668	-5.32626
1239	2.00826	2.00826	10.0013	34.73	8.50413	19.2485	3.59	3.59	1	20.0853	20.0853	668.5	163.692	0.0107151	0.0107151	0.742373	0	504.808	0	3.04519	2.16123	6.86673	-2.26067	373.152	-5.09768
1240	2.65289	2.65289	10.0013	33.71	9.99174	19.3533	4.955	4.93	1	26.5323	26.5323	652.4	193.373	0.0147893	0.0147147	0.726668	0	459.027	7.4618e-05	3.11524	2.10092	6.39771	-2.26374	332.033	-4.64895
1241	2.24793	2.24793	10.0012	33.86	6.13223	18.3904	4.955	4.93	1	22.482	22.482	622.7	112.774	0.0147893	0.0147147	0.76477	0	509.926	7.4618e-05	3.09713	2.13302	6.64484	-2.36859	388.344	-5.08172
1242	0	0	10.0011	32.77	10.04	18.1202	4.955	4.93	1	0	0	593.8	181.927	0.0147893	0.0147147	0.7578	0	411.873	7.4618e-05	3.21103	2.12474	6.58061	-2.43332	310.507	-4.98673
1243	1.12397	1.12397	10.0012	33.16	17.4	9.90048	4.955	4.93	1	11.241	11.241	328.3	172.268	0.0147893	0.0147147	0.742373	0	156.032	7.4618e-05	3.22372	2.17652	6.98889	-2.3932	114.218	-5.18831
1244	1.3719	1.3719	10.0014	33.1	17.01	19.4502	4.61375	4.48333	1	13.7209	13.7209	643.8	330.847	0.0137707	0.0133815	0.767813	0	312.953	0.000389257	3.08476	2.18225	7.03497	-2.36852	238.614	-5.40124
1245	5.95868	5.95868	10.0016	34.93	31.21	19.0467	3.59	3.59	1	59.5962	59.5962	665.3	594.446	0.0107151	0.0107151	0.720938	0	70.8536	0	3.22182	2.11908	6.53687	-2.32273	49.5533	-4.71268
1246	4.61157	4.61157	0.196128	36.67	25.8	0.348813	3.59	3.59	1	0.90446	0.90446	12.791	8.99937	0.0107151	0.0107151	0.740292	0	3.7916	0	3.03016	2.18139	7.02805	-2.2432	1.19202	-5.20281
1247	4.82645	4.82645	10.0023	35.76	15.36	8.77517	3.59	3.59	1	48.2756	48.2756	313.8	134.787	0.0107151	0.0107151	0.830923	0	179.013	0	3.16447	2.094	6.34515	-2.62943	147.006	-5.27233
1248	1.56198	0.520661	10.003	26.21	16.71	11.9992	3.59	3.59	1	15.6245	5.20817	314.5	200.507	0.0107151	0.0107151	0.95678	3.1249	113.993	0	3.19677	2.15543	6.82079	-0.0687624	107.004	-6.52599
1249	2.33058	1.34711	10.0043	28.42	10.36	9.60943	3.59	3.59	1	23.3157	13.4768	273.1	99.5537	0.0107151	0.0107151	0.779644	2.95167	173.546	0	3.19899	2.17007	6.93723	-0.192818	133.612	-5.40857
1250	1.87826	1.87826	10.0072	31.67	13.31	18.2444	3.59	3.59	1	18.7962	18.7962	577.8	242.833	0.0107151	0.0107151	0.74128	0	334.967	0	3.18411	2.17108	6.94524	-2.36032	246.695	-5.14836
1251	3.6	3.6	10.0101	31.1	10.8	9.49196	3.59	3.59	1	36.0363	36.0363	295.2	102.513	0.0107151	0.0107151	0.774337	0	192.687	0	3.15925	2.16434	6.89151	-2.44632	147.529	-5.33635
1252	0	0	10.016	27.8	0	21.7518	3.59	3.59	1	0	0	604.7	0	0.0107151	0.0107151	0.786847	0	604.7	0	3.17395	2.15306	6.80205	-2.49741	474.112	-5.35217
1253	0	0	10.0116	13.84	0	43.6705	3.59	3.59	1	0	0	604.4	0	0.0107151	0.0107151	0.788722	0	604.4	0	3.15347	2.15973	6.85489	-2.48721	475	-5.4066
1254	0	0	10.0055	23.12	35.8	24.9784	3.59	3.59	1	0	0	577.5	894.226	0.0107151	0.0107151	0.791063	0	-316.726	0	3.14689	2.15043	6.78133	-2.48938	-252.251	-5.36446
1255	5.85714	5.28571	10.0022	27.52	24.31	13.6701	4.16	4.16	967	58.5841	52.8686	376.2	332.319	12.0067	12.0067	0.717431	1.71466	43.8809	0	3.13031	2.14744	6.75774	-1.01564	29.9409	-4.84822
1256	4.56075	3.15888	10.0027	31.38	19.56	12.3614	4.16	4.16	967	45.6196	31.5972	387.9	241.789	12.0067	12.0067	0.742129	4.20673	146.111	0	3.12715	2.13989	6.69854	0.80119	106.846	-4.97118
1257	6.8595	5.38843	10.0031	33.06	12.92	1.49488	3.18	2.935	484	68.6163	53.901	49.4207	19.3138	4.59384	4.23991	0.86565	4.41459	30.1069	0.353928	3.13634	2.13845	6.68724	1.10652	24.2108	-5.48243
1258	3.02479	2.86777	0	35.13	17.31	1.7721	3.18	2.935	484	0	0	62.2538	30.675	4.59384	4.23991	0.786128	0	31.5788	0.353928	3.15888	2.14264	6.72003	-2.48329	23.1406	-5.00458
1259	3.53719	3.53719	10.0034	37.02	19.82	11.5991	1.71	1.71	1	35.3839	35.3839	429.4	229.895	0.00510387	0.00510387	0.7742	0	199.505	0	3.15896	2.15289	6.80074	-2.44566	152.79	-5.26513
1260	4.12397	3.7438	10.0033	38.82	22.1	11.1953	1.71	1.71	1	41.2533	37.4504	434.6	247.415	0.00510387	0.00510387	0.982102	1.14087	187.185	0	3.16201	2.15293	6.801	-1.98496	181.72	-6.67927
1261	9.38017	9.38017	0.248117	39.41	22.17	1.61707	1.71	1.71	1	2.32738	2.32738	63.7286	35.8504	0.00510387	0.00510387	0.868085	0	27.8782	0	3.17365	2.15431	6.81196	-2.755	22.3306	-5.91337
1262	11.07	11.07	10.0025	40.26	10.67	9.49329	1.71	1.71	1	110.728	110.728	382.2	101.293	0.00510387	0.00510387	0.735056	0	280.907	0	3.14355	2.1596	6.8538	-2.31068	204.895	-5.03792
1263	16.82	16.82	10.0021	45.33	13.76	7.86455	3.18	2.935	483.5	168.236	168.236	356.5	108.216	4.58909	4.23553	0.781901	0	248.284	0.353562	3.19198	2.14592	6.7458	-2.49581	192.455	-4.99809
1264	19.78	19.78	10.0018	46.52	14.9	8.66939	3.18	2.935	483.5	197.836	197.836	403.3	129.174	4.58909	4.23553	0.978934	0	274.126	0.353562	3.18277	2.1679	6.91989	-3.11572	266.229	-6.42801
1265	16.89	16.89	0	46.24	16.31	0.841475	1.71	1.71	1	0	0	38.9098	13.7245	0.00510387	0.00510387	0.89593	0	25.1853	0	3.17688	2.16373	6.88666	-2.84626	20.6257	-6.16996
1266	15.74	15.74	0	44.31	18.57	0.677393	1.71	1.71	1	0	0	30.0153	12.5792	0.00510387	0.00510387	0.854761	0	17.4361	0	3.1447	2.16106	6.86544	-2.68797	13.0565	-5.86831
1267	17.98	17.29	0	42.62	15.34	0.601443	1.71	1.71	1	0	0	25.6335	9.22614	0.00510387	0.00510387	0.939546	0	16.4074	0	3.14838	2.14644	6.74993	-2.95805	13.3988	-6.34187
1268	17.35	15.74	0	44.26	17.25	0.432884	2.5125	2.35667	7717.33	0	0	19.1594	7.46724	57.8731	54.2836	1	0	11.6922	3.58948	3.15912	2.14812	6.76309	-3.15912	9.54407	-3.17361
1269	8.68595	8.68595	0	48.2	14.08	0.472511	2.78	2.68	11575.5	0	0	22.775	6.65296	96.0479	92.5929	0.998508	0	16.1221	3.45496	3.16259	2.153	6.80157	-3.15787	13.9482	-3.34162
1270	3.64463	2.44628	0	41	14.92	0.447029	4.45	4.25	2	0	0	18.3282	6.66968	0.026564	0.0253701	0.991051	0	11.6585	0.00119389	3.16485	2.15458	6.81404	-3.13653	9.41889	-6.75187
1271	7.89256	4.72727	0	35.33	19.73	0.457092	2.78	2.68	11575.5	0	0	16.1491	9.01844	96.0479	92.5929	0.991051	0	7.13064	3.45496	3.18247	2.1556	6.82217	-3.15399	4.93052	-3.33707
1272	5.58678	5.58678	0	33.5	23.4	0.472038	2.78	2.68	11575.5	0	0	15.8133	11.0457	96.0479	92.5929	0.860136	0	4.76759	3.45496	3.21346	2.16359	6.88557	-2.76401	2.23979	-2.95079
1273	1.7438	1.7438	10.0013	23.85	15.04	28.5073	2.78	2.68	11575.5	17.4403	17.4403	679.9	428.75	96.0479	92.5929	0.789469	0	251.15	3.45496	3.20969	2.17762	6.99769	-2.53395	196.556	-2.79687
1274	0.702479	0.702479	10.0013	18.55	17.8	14.4151	2.78	2.68	11575.5	7.0257	7.0257	267.4	256.589	96.0479	92.5929	0.761879	0	10.8113	3.45496	3.22397	2.17592	6.98402	-2.45628	6.57914	-2.68872
1275	0.404959	0.404959	10.0014	34.21	18.58	16.8313	3.64	2.705	7250	4.05014	4.05014	575.8	312.726	78.7667	58.5341	0.76104	0	263.074	20.2327	3.22898	2.18236	7.03588	-2.45738	198.549	10.0433
1276	4.34711	4.34711	0	46.58	18.32	10.7106	3.66222	3.1075	3625.5	0	0	498.9	196.218	39.6293	33.6266	0.916739	0	302.682	6.0027	3.23084	2.18462	7.0541	-2.96184	275.477	-0.963854
1277	3.69421	3.69421	0	49.02	17.41	11.4096	3.68	3.51	1	0	0	559.3	198.642	0.0109838	0.0104764	0.935857	0	360.658	0.000507402	3.2274	2.18547	7.0609	-3.02039	335.48	-6.60752
1278	0	0	0	46.66	16.18	11.931	3.64625	3.53667	1	0	0	556.7	193.043	0.010883	0.010556	0.807497	0	363.657	0.000327075	3.22206	2.18391	7.04837	-2.6018	291.888	-5.69127
1279	1.07438	1.07438	10.0017	34.63	15.58	23.3959	3.626	3.55	1.5	10.7456	10.7456	810.2	364.508	0.0162339	0.0158936	0.745897	0	445.692	0.000340258	3.21562	2.1815	7.02893	-2.39852	330.813	-5.2426
1280	2.49587	2.49587	0.554805	41.36	25.12	12.2461	2.4	2.375	7250	1.38472	1.38472	506.5	307.623	51.9341	51.3931	0.770396	0	198.877	0.54098	3.18994	2.17859	7.00553	-2.45752	151.536	-4.98026
1281	3.50413	3.50413	10.0017	38.78	16.88	20.8587	3.70667	3.67333	4833.67	35.0471	35.0471	808.9	352.095	53.4766	52.9957	0.76613	0	456.805	0.480905	3.17137	2.16698	6.91255	-2.42968	348.312	-4.92748
1282	2.34711	2.34711	10.0016	38.53	7.68595	21.4664	4.955	4.93	1	23.4748	23.4748	827.1	164.99	0.0147893	0.0147147	0.777037	0	662.11	7.4618e-05	3.18371	2.15856	6.84559	-2.47386	512.807	-5.31922
1283	1.09091	1.09091	10.0015	38.36	10.49	29.536	4.955	4.93	1	10.9107	10.9107	1133	309.832	0.0147893	0.0147147	0.774469	0	823.168	7.4618e-05	3.16539	2.16416	6.89005	-2.45149	635.842	-5.33607
1284	0.760331	0.760331	10.0014	37.4	10.93	19.5348	4.955	4.93	1	7.60438	7.60438	730.6	213.515	0.0147893	0.0147147	0.770678	0	517.085	7.4618e-05	3.21017	2.15585	6.82409	-2.47401	396.845	-5.25912
1285	2.31405	2.31405	0	36.34	17.18	9.57622	6.32	6.27	1	0	0	348	164.52	0.0188634	0.0187142	0.787091	0	183.48	0.000149236	3.00468	2.17613	6.98577	-2.36496	142.703	-5.49832
1286	0	0	10.0012	35.44	10.93	18.2703	6.32	6.27	1	0	0	647.5	199.695	0.0188634	0.0187142	0.777984	0	447.805	0.000149236	2.46558	2.08225	6.25649	-1.91818	346.766	-4.86733
1287	2.44628	2.44628	0	34.41	10.49	0.08508	5.228	4.93	1	0	0	2.9276	0.892489	0.0156041	0.0147147	0.772015	0	2.03511	0.000889446	2.4542	1.82507	4.49985	-1.89468	0.162158	-3.47326
1288	1.55372	1.55372	10.0013	33.51	19.56	19.7911	5.228	4.93	1	15.5393	15.5393	663.2	387.114	0.0156041	0.0147147	0.75058	0	276.086	0.000889446	3.13919	1.81945	4.46529	-2.35621	205.859	-3.35089
1289	5.09091	4.85124	0.252247	35.36	27.1	0.471049	3.59	3.59	1	1.28417	1.22371	16.6563	12.7654	0.0107151	0.0107151	0.755089	0.0181368	3.89086	0	0	2.14393	6.73021	0.0136949	1.31909	-5.08191
1290	7.76033	7.33058	10.0018	35.7	21.74	9.78711	3.59	3.59	1	77.6174	73.3191	349.4	212.772	0.0107151	0.0107151	0.818837	1.28949	136.628	0	1.97573	0	0	-0.56192	111.876	0
1291	3.15702	3.15702	0	31.69	16.72	0.106159	3.59	3.59	1	0	0	3.36418	1.77498	0.0107151	0.0107151	0.766778	0	1.5892	0	2.70172	1.57453	3.11086	-2.07162	0.0112445	-2.38534
1292	1.02479	0.743802	10.0028	28.54	15.44	12.5333	3.59	3.59	1	10.2508	7.44007	357.7	193.514	0.0107151	0.0107151	0.913837	0.843208	164.186	0	3.1718	1.93981	5.24083	-2.12795	148.267	-4.78926
1293	0.46281	0.46281	10.0037	29.95	6.40496	8.75459	3.59	3.59	1	4.62979	4.62979	262.2	56.0728	0.0107151	0.0107151	0.840005	0	206.127	0	3.20278	2.15876	6.84715	-2.69035	171.334	-5.75163
1294	1.20755	1.20755	10.0048	30.01	16.44	9.47684	3.59	3.59	1	12.0813	12.0813	284.4	155.799	0.0107151	0.0107151	0.776185	0	128.601	0	3.17751	2.17279	6.95896	-2.46633	98.1314	-5.40144
1295	0	0	10.0042	4.125	1.6875	72.7515	3.59	3.59	1	0	0	300.1	122.768	0.0107151	0.0107151	0.786437	0	177.332	0	3.17745	2.16135	6.8677	-2.49886	137.761	-5.40101
1296	0	0	10.0051	14.84	0	9.33288	3.59	3.59	1	0	0	138.5	0	0.0107151	0.0107151	0.79047	0	138.5	0	3.1632	2.16132	6.86747	-2.50042	107.772	-5.42853
1297	0	0	10.0043	26.03	10.71	8.8859	3.59	3.59	1	0	0	231.3	95.168	0.0107151	0.0107151	0.79047	0	136.132	0	3.18078	2.15485	6.81624	-2.51431	105.905	-5.38803
1298	0	0	0	0	0	0	0	0	0	0	0	0	0	0	0	0.791519	0	0	0	3.13883	2.16283	6.87948	-2.48444	-1.71192	-5.44524
1299	0	0	0	8.75439	9.12281	1.25442	4.16	4.16	967	0	0	10.9817	11.4438	12.0067	12.0067	0.786818	0	-0.462155	0	3.12696	2.14377	6.72892	-2.46035	-2.05039	-5.29444
1300	0	0	10.0033	20.07	14.94	17.2297	4.16	4.16	967	0	0	345.8	257.412	12.0067	12.0067	0.785073	0	88.3883	0	3.15296	2.13837	6.6866	-2.4753	67.7125	-5.24947
1301	1.81818	1.81818	10.0043	32.06	14.07	11.8403	4.16	4.16	967	18.1896	18.1896	379.6	166.593	12.0067	12.0067	0.805109	0	213.007	0	3.145	2.1502	6.77949	-2.53207	169.763	-5.45823
1302	2.31405	2.31405	10.0051	33.63	11.39	22.1082	3.18	2.935	484	23.1522	23.1522	743.5	251.813	4.59384	4.23991	0.752621	0	491.687	0.353928	3.16971	2.14658	6.75101	-2.38559	368.438	-4.81457
1303	3.17355	3.17355	0	35.89	14.27	2.551	3.18	2.935	484	0	0	91.5554	36.4028	4.59384	4.23991	0.810648	0	55.1526	0.353928	3.175	2.15781	6.83962	-2.57381	42.9601	-5.25761
1304	7.39669	7.39669	10.0048	37.57	14.63	12.1932	3.18	2.935	484	74.0028	74.0028	458.1	178.387	4.59384	4.23991	0.934159	0	279.713	0.353928	3.17803	2.16021	6.85866	-2.96879	259.278	-6.07646
[truncated: 685 more rows]

## Sheet: Acronyms
Mar Chiquita			Ancud
[truncated: 26 more rows]
